# Supplementary material for: A Selective GSK3β Inhibitor, Tideglusib, Decreases Intermittent Access and Binge Ethanol Self‐Administration in C57BL/6J Mice
Source: Addict Biol. 2025 May 19;30(5):e70044. doi: 10.1111/adb.70044 (PMC12089657; doi:10.1111/adb.70044)
Supplement: Supplementary file 2 — Table S1. Tideglusib_paper_DEG_results_EtOHTid_vs_EtOHVeh_PFC_supplemental. [file ADB-30-e70044-s001.xlsx]

## Sheet: EtOHTid_vs_EtOHVeh_PFC_filtered
Ensemble ID	Symbol	baseMean	log2FoldChange	lfcSE	stat	pvalue
ENSMUSG00000006154	Eps8l1	72.9551	1.27517	0.198582	6.42135	1.35068e-10
ENSMUSG00000031431	Tsc22d3	866.566	0.423279	0.074441	5.6861	1.29971e-08
ENSMUSG00000090223	Pcp4	319.742	0.388957	0.0997338	3.89995	9.62136e-05
ENSMUSG00000075334	Rprm	290.816	0.511075	0.138304	3.6953	0.000219626
ENSMUSG00000041731	Pgm5	86.4289	-0.643275	0.181767	-3.539	0.000401639
ENSMUSG00000006014	Prg4	152.468	-0.611014	0.175908	-3.4735	0.000513722
ENSMUSG00000027737	Slc7a11	1384.29	-0.235613	0.0680746	-3.46111	0.000537958
ENSMUSG00000029304	Spp1	109.527	-0.595518	0.172933	-3.44363	0.000573964
ENSMUSG00000032586	Traip	316.88	-0.355593	0.103986	-3.41964	0.000627048
ENSMUSG00000067818	Myl9	213.434	-0.454969	0.134227	-3.38954	0.00070009
ENSMUSG00000039623	Ap5z1	408.542	-0.293967	0.0877756	-3.34907	0.000810824
ENSMUSG00000003411	Rab3b	615.497	0.253208	0.0756752	3.34598	0.000819909
ENSMUSG00000096199	Ptrhd1	126.791	0.471518	0.14093	3.34576	0.000820571
ENSMUSG00000095366	Gm21860	9.46009	1.93922	0.584669	3.31679	0.000910594
ENSMUSG00000087368	BC065397	57.5985	-0.704342	0.212426	-3.31571	0.000914113
ENSMUSG00000087055	Gm11948	17.1375	-1.32982	0.406368	-3.27245	0.00106621
ENSMUSG00000109179	Gm35339	119.162	-0.500145	0.154284	-3.24172	0.00118811
ENSMUSG00000078591	Hs3st4	331.813	0.360557	0.111396	3.2367	0.00120919
ENSMUSG00000068479	Mfap1a	314.613	0.335816	0.104225	3.22203	0.00127287
ENSMUSG00000045875	Adra1a	348.505	0.296107	0.0922652	3.2093	0.00133057
ENSMUSG00000038685	Rtel1	331.999	-0.329148	0.10301	-3.1953	0.00139684
ENSMUSG00000022843	Clcn2	1336.76	-0.197397	0.0621701	-3.1751	0.00149783
ENSMUSG00000047842	Diras2	6035.02	0.157584	0.049748	3.16765	0.00153678
ENSMUSG00000031299	Pdha1	3850.03	0.151277	0.0477908	3.16541	0.00154865
ENSMUSG00000044243	Bhlha9	18.2974	1.19115	0.376491	3.16381	0.00155717
ENSMUSG00000027331	Knstrn	30.0602	-0.945398	0.29912	-3.1606	0.00157446
ENSMUSG00000061762	Tac1	152.404	0.425597	0.135509	3.14072	0.00168531
ENSMUSG00000007872	Id3	329.316	-0.311185	0.0993159	-3.13328	0.00172863
ENSMUSG00000068617	Efcab1	115.996	-0.462841	0.147844	-3.13059	0.00174454
ENSMUSG00000035818	Plekhs1	9.004	-1.70605	0.55138	-3.09414	0.00197385
ENSMUSG00000089922	Gm43517	74.0169	-0.582713	0.188635	-3.08911	0.0020076
ENSMUSG00000097309	Gm17249	16.9107	-1.22438	0.396992	-3.08414	0.00204142
ENSMUSG00000008301	Phax	467.661	0.253827	0.0826452	3.07128	0.00213141
ENSMUSG00000063434	Sorcs3	974.584	0.19054	0.0622384	3.06145	0.00220267
ENSMUSG00000010097	Nxf1	1340.46	-0.170792	0.0558051	-3.06051	0.00220963
ENSMUSG00000054793	Cadm4	3301.44	0.159798	0.0522391	3.05897	0.00222101
ENSMUSG00000038257	Glra3	362.305	-0.305724	0.100191	-3.0514	0.00227775
ENSMUSG00000021127	Zfp36l1	437.487	-0.285294	0.0935822	-3.0486	0.00229914
ENSMUSG00000000214	Th	13.4042	1.42804	0.470168	3.03729	0.00238717
ENSMUSG00000039087	Rreb1	1038.14	-0.250157	0.0824646	-3.03351	0.00241728
ENSMUSG00000045100	Slc25a26	233.237	0.332613	0.109671	3.03284	0.00242264
ENSMUSG00000030720	Cln3	205.488	-0.365193	0.120675	-3.02626	0.00247603
ENSMUSG00000050271	Prag1	1146.51	-0.195112	0.0649086	-3.00594	0.00264758
ENSMUSG00000002055	Spag5	526.861	-0.261196	0.087029	-3.00126	0.00268869
ENSMUSG00000026158	Ogfrl1	2485.35	0.151084	0.0503546	3.0004	0.00269621
ENSMUSG00000085084	4930570G19Rik	326.309	-0.28821	0.0963702	-2.99065	0.0027838
ENSMUSG00000082674	Gm11914	5.93801	-2.22128	0.743489	-2.98764	0.00281143
ENSMUSG00000067879	3110035E14Rik	6327.82	0.145007	0.0485509	2.98671	0.00281997
ENSMUSG00000041642	Kif21b	2768.56	-0.150819	0.0508799	-2.96421	0.00303461
ENSMUSG00000021194	Chga	1755.69	0.156511	0.0533803	2.932	0.00336791
ENSMUSG00000022187	Gm5546	6.00037	-2.05587	0.702547	-2.92631	0.00343007
ENSMUSG00000061086	Myl4	230.742	0.401057	0.138089	2.90434	0.00368032
ENSMUSG00000022475	Hdac7	849.62	-0.244436	0.0842618	-2.90091	0.00372076
ENSMUSG00000035299	Mid1	179.18	-0.99044	0.341996	-2.89606	0.00377884
ENSMUSG00000032501	Trib1	332.366	0.340027	0.117576	2.89197	0.00382834
ENSMUSG00000016257	Prelid3b	598.199	0.221203	0.0765185	2.89085	0.00384207
ENSMUSG00000037593	BC030499	644.01	-0.243685	0.0846599	-2.8784	0.00399697
ENSMUSG00000032609	Klhdc8b	656.769	-0.210684	0.0733958	-2.87051	0.00409807
ENSMUSG00000016319	Slc25a5	1967.27	0.165384	0.0577752	2.86255	0.00420245
ENSMUSG00000110631	Gm42047	36.2276	0.849776	0.296918	2.86199	0.00420995
ENSMUSG00000009687	Fxyd5	362.526	-0.314607	0.110046	-2.85887	0.00425159
ENSMUSG00000097156	Gm3764	2827.19	-0.173576	0.060757	-2.85689	0.00427816
ENSMUSG00000028645	Slc2a1	1588.59	0.187554	0.0656802	2.85556	0.0042961
ENSMUSG00000025473	Adam8	91.6606	-0.534602	0.187285	-2.85448	0.00431069
ENSMUSG00000003528	Slc25a1	386.487	-0.264616	0.0932981	-2.83625	0.00456471
ENSMUSG00000029310	Nudt9	622.122	0.207584	0.0734179	2.82743	0.00469238
ENSMUSG00000046719	Nxph3	198.875	0.372512	0.131762	2.82716	0.00469632
ENSMUSG00000093452	Zfhx2os	76.8949	-0.539831	0.191282	-2.82217	0.00477006
ENSMUSG00000030276	Ttll3	151.351	-0.415395	0.147484	-2.81655	0.00485426
ENSMUSG00000019970	Sgk1	710.011	0.252188	0.08958	2.81523	0.00487427
ENSMUSG00000101253	Gm29088	5.86551	-1.98906	0.706684	-2.81464	0.00488325
ENSMUSG00000024112	Cacna1h	1595.94	-0.18856	0.0672264	-2.80485	0.00503396
ENSMUSG00000091264	Smim13	4338.68	0.122561	0.0438453	2.79531	0.00518494
ENSMUSG00000064369	mt-Te	8.90588	-1.5999	0.572812	-2.79307	0.00522104
ENSMUSG00000107331	Gm42732	320.889	0.277042	0.0997239	2.77809	0.00546798
ENSMUSG00000057411	Fam173a	374.98	-0.262099	0.0945888	-2.77094	0.00558955
ENSMUSG00000030770	Parva	1121.23	0.19926	0.0721246	2.76272	0.00573215
ENSMUSG00000114535	Gm47246	15.6704	-1.26324	0.45728	-2.7625	0.0057361
ENSMUSG00000024667	Tmem216	65.0902	-0.542488	0.196459	-2.76133	0.00575672
ENSMUSG00000055485	Soga1	445.052	-0.226549	0.0822559	-2.75419	0.00588368
ENSMUSG00000029366	Dck	411.346	0.238309	0.0866227	2.75112	0.00593928
ENSMUSG00000026042	Col5a2	101.27	-0.443174	0.161379	-2.74617	0.00602959
ENSMUSG00000061878	Sphk1	82.4517	-0.530677	0.193581	-2.74138	0.00611826
ENSMUSG00000046523	Kctd4	601.399	-0.246494	0.08993	-2.74095	0.0061261
ENSMUSG00000065448	Mir154	3.51133	-2.73885	0.999253	-2.7409	0.00612712
ENSMUSG00000027858	Tspan2	652.452	0.2425	0.0888323	2.72986	0.00633604
ENSMUSG00000022098	Bmp1	1335.97	-0.213665	0.0783626	-2.72661	0.00639881
ENSMUSG00000029406	Pitpnm2	6435.92	-0.109553	0.0403061	-2.71803	0.00656724
ENSMUSG00000019139	Isyna1	436.419	-0.229183	0.0843872	-2.71586	0.00661044
ENSMUSG00000032580	Rbm5	3531.65	-0.127975	0.0472098	-2.71077	0.00671273
ENSMUSG00000037206	Islr	266.457	-0.354	0.130865	-2.70507	0.00682894
ENSMUSG00000040105	Plpp6	861.338	0.175721	0.0650183	2.70264	0.00687909
ENSMUSG00000042564	Fam227a	253.689	-0.271908	0.100635	-2.70194	0.00689369
ENSMUSG00000028834	Trim63	3.19866	-2.98312	1.10413	-2.70178	0.00689695
ENSMUSG00000070304	Scn2b	4890.57	0.129613	0.0479735	2.70176	0.00689738
ENSMUSG00000002147	Stat6	182.508	-0.315155	0.116836	-2.6974	0.00698824
ENSMUSG00000046295	Ankle1	3.75169	-3.26684	1.21126	-2.69706	0.00699555
ENSMUSG00000110830	Gm46218	38.2709	-0.764639	0.284017	-2.69223	0.00709756
ENSMUSG00000084202	Gm5398	3.43323	-2.68088	0.997035	-2.68886	0.00716974
ENSMUSG00000103103	4833445I07Rik	73.7203	0.530961	0.198023	2.68131	0.00733336
ENSMUSG00000070056	Mfhas1	847.396	0.1812	0.0677717	2.67368	0.00750245
ENSMUSG00000019890	Nts	3.94459	2.60765	0.975937	2.67195	0.00754123
ENSMUSG00000031837	Necab2	547.773	-0.253448	0.0950494	-2.66649	0.00766473
ENSMUSG00000103509	Gm38372	125.597	-0.390249	0.146417	-2.66533	0.00769119
ENSMUSG00000022679	Mpv17l	1165.1	0.158895	0.0597239	2.6605	0.00780247
ENSMUSG00000035189	Ano4	198.103	0.334669	0.125797	2.66039	0.00780502
ENSMUSG00000030826	Bcat2	232.901	-0.298053	0.11216	-2.65739	0.00787476
ENSMUSG00000074607	Tox2	447.58	0.22919	0.0862578	2.65703	0.00788314
ENSMUSG00000121500		183.765	-0.373965	0.141484	-2.64317	0.00821344
ENSMUSG00000000560	Gabra2	1237.73	-0.156025	0.0593718	-2.62793	0.0085906
ENSMUSG00000011148	Adssl1	148.161	0.34023	0.12947	2.62787	0.00859219
ENSMUSG00000029727	Cyp3a13	8.4388	-1.47273	0.562206	-2.61955	0.00880464
ENSMUSG00000043419	Chd3os	1544.23	0.170694	0.0651749	2.61901	0.0088185
ENSMUSG00000105284	Gm42693	1.41901	-4.01272	1.53431	-2.61532	0.0089143
ENSMUSG00000062296	Trank1	10544.7	-0.132491	0.0507155	-2.61244	0.00898984
ENSMUSG00000050989	Selenon	441.467	-0.21118	0.0808569	-2.61177	0.00900738
ENSMUSG00000048424	Ranbp3l	283.287	-0.277256	0.106159	-2.61169	0.00900948
ENSMUSG00000022556	Hsf1	625.519	-0.211361	0.0809299	-2.61165	0.00901061
ENSMUSG00000020604	Arsg	128.236	0.385628	0.148163	2.60273	0.00924839
ENSMUSG00000020288	Ahsa2	539.131	-0.201003	0.0772828	-2.60087	0.00929875
ENSMUSG00000089817	Gm7162	2.96982	-2.90647	1.11859	-2.59834	0.00936765
ENSMUSG00000029819	Npy	675.641	0.220137	0.0847952	2.5961	0.00942877
ENSMUSG00000120801		2.69092	-3.37348	1.30493	-2.58519	0.00973267
ENSMUSG00000056019	Zfp709	128.809	0.373881	0.144776	2.58248	0.00980943
ENSMUSG00000035151	Elmod2	360.059	-0.228925	0.088726	-2.58013	0.00987627
ENSMUSG00000033209	Ttc28	536.088	-0.199765	0.0778414	-2.56631	0.0102787
ENSMUSG00000104686	Gm42815	2.05309	-3.73366	1.45528	-2.56559	0.0103001
ENSMUSG00000053192	Mllt11	4078.05	0.110761	0.0432537	2.56074	0.0104451
ENSMUSG00000023191	P3h3	343.001	-0.272633	0.106585	-2.55789	0.0105308
ENSMUSG00000109561	Ankrd31	9.27811	-1.38492	0.541549	-2.55734	0.0105476
ENSMUSG00000059540	Tcea2	708.369	-0.199483	0.0780537	-2.55571	0.0105972
ENSMUSG00000074415	2610203C20Rik	1256.91	-0.190632	0.0747633	-2.54981	0.010778
ENSMUSG00000025278	Flnb	2670.74	-0.164895	0.0647153	-2.54801	0.0108339
ENSMUSG00000032855	Pkd1	3090.2	-0.136889	0.0537421	-2.54715	0.0108608
ENSMUSG00000027955	Fam198b	74.638	0.533008	0.209324	2.54633	0.0108863
ENSMUSG00000068227	Il2rb	4.23478	-2.31664	0.91071	-2.54377	0.0109662
ENSMUSG00000117924		155.862	-0.334602	0.131597	-2.54262	0.0110024
ENSMUSG00000034324	Tmem132c	126.057	0.375964	0.14802	2.53995	0.0110867
ENSMUSG00000010122	Slc47a1	115.482	-0.480718	0.189621	-2.53516	0.0112397
ENSMUSG00000068874	Selenbp1	85.9413	-0.48961	0.193637	-2.52849	0.0114553
ENSMUSG00000034160	Ogt	7505.44	-0.117345	0.0464195	-2.52792	0.011474
ENSMUSG00000021589	Rhobtb3	262.268	0.25628	0.101491	2.52515	0.011565
ENSMUSG00000087266	Gm15991	19.0111	-0.907717	0.359545	-2.52462	0.0115822
ENSMUSG00000047793	Sned1	433.059	-0.279614	0.11087	-2.52201	0.0116688
ENSMUSG00000036606	Plxnb2	1141.75	-0.151387	0.0600464	-2.52117	0.0116964
ENSMUSG00000048520	Fbxl13	4.01381	2.28509	0.907363	2.51838	0.0117896
ENSMUSG00000017978	Cadps2	969.231	0.223359	0.0888957	2.51259	0.0119848
ENSMUSG00000004567	Mcoln1	1341.18	-0.153714	0.0611885	-2.51214	0.0120001
ENSMUSG00000050711	Scg2	2163.52	0.132942	0.0530085	2.50794	0.0121438
ENSMUSG00000024797	Vps51	656.233	-0.179407	0.0715813	-2.50635	0.0121986
ENSMUSG00000086098	Gm14291	24.7746	0.827684	0.330488	2.50443	0.0122648
ENSMUSG00000079084	Ccdc82	654.478	-0.177532	0.0709223	-2.50319	0.0123079
ENSMUSG00000120148		2.58317	3.17605	1.2704	2.50004	0.0124179
ENSMUSG00000028277	Ube2j1	1845.75	0.129202	0.0517223	2.49799	0.01249
ENSMUSG00000021120	Pigh	150.88	-0.366003	0.146616	-2.49634	0.0125481
ENSMUSG00000004651	Tyr	2.89584	-2.84784	1.14247	-2.49272	0.012677
ENSMUSG00000041771	Slc24a4	1155.75	-0.159037	0.063861	-2.49036	0.0127615
ENSMUSG00000030048	Gkn3	43.8808	-0.621429	0.249668	-2.48902	0.0128096
ENSMUSG00000010797	Wnt2	21.7189	0.877922	0.353651	2.48245	0.0130482
ENSMUSG00000027878	Notch2	428.574	-0.222655	0.0897323	-2.48132	0.0130896
ENSMUSG00000038803	Ost4	228.086	-0.286859	0.115688	-2.47959	0.0131532
ENSMUSG00000032905	Atg12	1053.93	0.159109	0.0642789	2.47529	0.0133127
ENSMUSG00000045062	Pcdhb7	120.417	0.366205	0.148113	2.47248	0.0134181
ENSMUSG00000030588	Yif1b	261.405	0.254566	0.103133	2.46832	0.0135749
ENSMUSG00000020865	Abcc3	49.9338	-0.630529	0.255644	-2.46643	0.0136467
ENSMUSG00000029442	Wdr66	346.333	-0.261258	0.105994	-2.46485	0.0137071
ENSMUSG00000062960	Kdr	225.997	-0.29652	0.120409	-2.4626	0.0137935
ENSMUSG00000034485	Uaca	241.611	-0.275188	0.111872	-2.45985	0.0138996
ENSMUSG00000025905	Oprk1	75.7374	0.500717	0.203806	2.45683	0.0140167
ENSMUSG00000028945	Rheb	1299.86	0.137634	0.0560755	2.45445	0.0141102
ENSMUSG00000030218	Mgp	302.185	-0.333157	0.136115	-2.44761	0.0143808
ENSMUSG00000052752	Traf7	767.897	-0.201888	0.0825506	-2.44563	0.0144601
ENSMUSG00000021866	Anxa11	708.688	-0.16717	0.0683659	-2.44522	0.0144764
ENSMUSG00000029467	Atp2a2	14960.4	0.110727	0.0453164	2.44343	0.0145484
ENSMUSG00000028614	Ndc1	290.05	0.236445	0.0967966	2.4427	0.014578
ENSMUSG00000036617	Etl4	3315.71	0.11801	0.0483119	2.44267	0.014579
ENSMUSG00000057615	Ldoc1	13.1195	1.12718	0.461844	2.44061	0.0146625
ENSMUSG00000066057	Gm1976	539.613	0.198951	0.0815606	2.43931	0.0147154
ENSMUSG00000052613	Pcdh15	985.288	-0.197113	0.0808464	-2.43811	0.0147641
ENSMUSG00000120403		6.05703	-1.691	0.693905	-2.43693	0.0148125
ENSMUSG00000020953	Coch	648.001	-0.208047	0.0853891	-2.43646	0.0148319
ENSMUSG00000048652	Samd13	1.22422	-3.81603	1.5672	-2.43493	0.0148946
ENSMUSG00000028188	Spata1	28.5626	-0.707679	0.290911	-2.43263	0.0149896
ENSMUSG00000028373	Astn2	445.691	0.217441	0.0894348	2.43128	0.0150456
ENSMUSG00000039801	2410089E03Rik	1672.46	-0.165243	0.0680536	-2.42813	0.0151769
ENSMUSG00000042761	Mrap2	77.8241	-0.481577	0.198374	-2.42762	0.0151984
ENSMUSG00000022837	Iqcb1	480.531	0.199145	0.0820474	2.4272	0.015216
ENSMUSG00000120820		4.12575	-2.00298	0.825411	-2.42665	0.0152391
ENSMUSG00000062421	Arf2	702.756	0.167639	0.0691176	2.42542	0.0152907
ENSMUSG00000043467	Zbtb37	728.308	-0.179955	0.0742583	-2.42337	0.0153774
ENSMUSG00000000168	Dlat	1519.87	0.129773	0.0536041	2.42096	0.0154796
ENSMUSG00000031910	Has3	14.6402	1.02792	0.424779	2.4199	0.0155248
ENSMUSG00000110038	Gm45570	12.2299	-1.10546	0.457322	-2.41725	0.0156382
ENSMUSG00000038843	Gcnt1	47.3981	-0.54033	0.223592	-2.41659	0.0156665
ENSMUSG00000014554	Dguok	176.007	-0.321263	0.132969	-2.41607	0.0156889
ENSMUSG00000107121	1110006O24Rik	7.94583	1.43696	0.595241	2.41409	0.0157746
ENSMUSG00000032259	Drd2	15.2869	1.00077	0.414658	2.41348	0.0158008
ENSMUSG00000029608	Rph3a	8613.24	0.116074	0.0481976	2.4083	0.0160269
ENSMUSG00000042363	Lgalsl	1336.28	0.143571	0.059623	2.40799	0.0160408
ENSMUSG00000045087	S1pr5	64.6988	0.500491	0.207912	2.40722	0.0160743
ENSMUSG00000079418	Atg4a	115.471	-0.375516	0.156011	-2.40698	0.0160852
ENSMUSG00000041020	Map7d2	2912.84	0.129857	0.0539805	2.40563	0.0161446
ENSMUSG00000097906	Gm9625	10.3806	1.22588	0.509928	2.40403	0.0162154
ENSMUSG00000018171	Vmp1	1138.67	0.144609	0.0602581	2.39982	0.0164031
ENSMUSG00000025927	Tfap2b	60.1189	-0.514745	0.214703	-2.39748	0.0165083
ENSMUSG00000089907	Gm16169	2.72231	-2.78165	1.16168	-2.39451	0.0166427
ENSMUSG00000012126	Ubxn11	284.623	-0.237791	0.0993159	-2.39429	0.0166526
ENSMUSG00000018486	Wnt9b	1.82697	-3.57112	1.49173	-2.39394	0.0166685
ENSMUSG00000037896	Rcor1	503.531	-0.181047	0.0756469	-2.39332	0.0166966
ENSMUSG00000110559	Gm26843	20.0169	-0.894069	0.373933	-2.39099	0.016803
ENSMUSG00000045532	C1ql1	89.8394	-0.425424	0.178152	-2.38799	0.016941
ENSMUSG00000036718	Micall2	33.5587	-0.647082	0.271119	-2.38671	0.0169998
ENSMUSG00000034610	Zcchc11	820.98	-0.156056	0.0654132	-2.38569	0.0170471
ENSMUSG00000103183	Gm37090	201.16	-0.276778	0.116078	-2.38442	0.0171062
ENSMUSG00000027981	Rnpc3	496.059	-0.194998	0.0818939	-2.38111	0.0172607
ENSMUSG00000032279	Idh3a	3159.27	0.120214	0.0504961	2.38066	0.0172819
ENSMUSG00000009647	Mcu	464.779	0.195703	0.0822561	2.37919	0.0173509
ENSMUSG00000037455	Slc18b1	306.533	-0.228434	0.0960566	-2.37811	0.0174015
ENSMUSG00000021721	Htr1a	283.319	0.25092	0.105547	2.37733	0.0174384
ENSMUSG00000102602	A930004J17Rik	191.478	-0.288608	0.121508	-2.37522	0.0175386
ENSMUSG00000075389	2810410L24Rik	67.0389	-0.465691	0.196134	-2.37435	0.0175797
ENSMUSG00000079442	St6galnac4	414.797	0.200684	0.0845417	2.37378	0.017607
ENSMUSG00000020420	Zfp607a	15.3744	-0.975877	0.411225	-2.3731	0.0176396
ENSMUSG00000020674	Pxdn	1681.17	-0.175496	0.0739629	-2.37276	0.0176556
ENSMUSG00000053465	Hs6st3	156.32	0.37791	0.159277	2.37266	0.0176605
ENSMUSG00000073684	Faap20	205.505	-0.268286	0.113182	-2.3704	0.017769
ENSMUSG00000044916	1700029I15Rik	21.2843	-0.852198	0.359577	-2.37	0.0177881
ENSMUSG00000062257	Opcml	4705.53	0.116938	0.049345	2.36981	0.0177975
ENSMUSG00000030704	Rab6a	10522.5	0.0904565	0.0381841	2.36896	0.0178383
ENSMUSG00000022211	Carmil3	910.678	-0.221452	0.0935364	-2.36755	0.0179064
ENSMUSG00000031659	Adcy7	269.007	-0.241047	0.10182	-2.36737	0.0179148
ENSMUSG00000050248	Evc2	635.964	-0.175738	0.0742352	-2.36731	0.0179178
ENSMUSG00000022526	Zfp251	947.759	0.156479	0.0662123	2.36329	0.0181136
ENSMUSG00000029627	Zkscan14	121.197	0.36407	0.154199	2.36104	0.018224
ENSMUSG00000022013	Dnajc15	873.482	0.163376	0.0692895	2.35788	0.0183798
ENSMUSG00000005566	Trim28	1643.81	-0.123232	0.0522761	-2.35733	0.0184071
ENSMUSG00000067215	Usp51	25.9797	-0.726751	0.308866	-2.35297	0.0186243
ENSMUSG00000019370	Calm3	20906.4	0.0901483	0.0383307	2.35186	0.01868
ENSMUSG00000037579	Kcnh3	3648.22	-0.103655	0.044076	-2.35173	0.0186864
ENSMUSG00000026632	Tatdn3	316.629	-0.228522	0.097254	-2.34974	0.0187866
ENSMUSG00000020368	Canx	5217.66	0.104502	0.0444872	2.34903	0.0188224
ENSMUSG00000026407	Cacna1s	10.7936	-1.13838	0.484826	-2.34801	0.018874
ENSMUSG00000003847	Nfat5	3323.5	-0.114024	0.0485694	-2.34766	0.0188917
ENSMUSG00000071253	Slc25a16	730.24	0.159337	0.0678889	2.34703	0.018924
ENSMUSG00000020114	Cand1	2764.87	0.116862	0.0498064	2.34633	0.0189591
ENSMUSG00000081564	Gm13717	1.59169	-3.39887	1.44912	-2.34547	0.0190029
ENSMUSG00000015377	Dennd6b	1473.4	-0.171201	0.0730152	-2.34474	0.0190405
ENSMUSG00000034616	Ssh3	1108.56	-0.185707	0.0792738	-2.34261	0.0191495
ENSMUSG00000018593	Sparc	1709.4	-0.175624	0.0749712	-2.34255	0.0191524
ENSMUSG00000030882	Dnhd1	154.354	-0.308168	0.131583	-2.342	0.0191809
ENSMUSG00000072919	Noxred1	23.1109	-0.76263	0.325665	-2.34176	0.0191929
ENSMUSG00000022801	Lrch3	750.385	-0.174549	0.0745641	-2.34093	0.019236
ENSMUSG00000050010	Shisa3	13.96	-1.31517	0.562435	-2.33835	0.0193693
ENSMUSG00000063849	Ppcdc	181.07	0.28571	0.122258	2.33695	0.019442
ENSMUSG00000057110	Cntrl	361.201	-0.23873	0.102182	-2.33632	0.0194747
ENSMUSG00000045761	Togaram2	27.118	-0.747496	0.320066	-2.33545	0.0195201
ENSMUSG00000063171	Rps4l	126.462	-0.355027	0.152043	-2.33505	0.0195409
ENSMUSG00000091509	Gm17066	95.7301	0.376158	0.161475	2.32951	0.0198322
ENSMUSG00000021974	Fgf9	231.258	0.252407	0.108579	2.32463	0.0200917
ENSMUSG00000031778	Cx3cl1	10856.7	0.0894164	0.0384767	2.32391	0.0201302
ENSMUSG00000047187	Rab2a	3608.09	0.0998906	0.0430131	2.32233	0.0202152
ENSMUSG00000031508	Ankrd10	1099.78	-0.154248	0.0664421	-2.32154	0.0202577
ENSMUSG00000102577	Gm37969	2.2644	-3.10169	1.33618	-2.32131	0.0202704
ENSMUSG00000038524	Fchsd1	180.728	-0.274559	0.118359	-2.31971	0.0203566
ENSMUSG00000033633	Clec18a	310.501	-0.285154	0.12293	-2.31964	0.0203603
ENSMUSG00000039470	Zdhhc2	834.835	0.157561	0.067926	2.3196	0.0203627
ENSMUSG00000039474	Wfs1	3094.05	-0.14909	0.0642849	-2.31921	0.0203838
ENSMUSG00000121051		3.94751	2.02604	0.874469	2.31688	0.0205104
ENSMUSG00000031765	Mt1	956.073	-0.184482	0.0796383	-2.31649	0.0205315
ENSMUSG00000034163	Zfc3h1	1427.46	-0.172323	0.0744173	-2.31563	0.0205786
ENSMUSG00000024758	Rtn3	20539.5	0.0847355	0.0366021	2.31504	0.0206106
ENSMUSG00000035697	Arhgap45	135.317	-0.352183	0.152142	-2.31483	0.0206223
ENSMUSG00000019734	Tmc4	138.367	-0.363555	0.157149	-2.31345	0.0206981
ENSMUSG00000040940	Arhgef1	1170.12	-0.176906	0.0765149	-2.31204	0.0207752
ENSMUSG00000119229		7.91105	-1.33865	0.579469	-2.31013	0.020881
ENSMUSG00000030067	Foxp1	1796.65	0.126549	0.0548058	2.30905	0.0209406
ENSMUSG00000120414		94.8034	-0.390098	0.168958	-2.30884	0.0209525
ENSMUSG00000022364	Tbc1d31	162.28	-0.304871	0.132052	-2.30873	0.0209587
ENSMUSG00000105550	Gm35585	4.43261	2.08302	0.904259	2.30357	0.0212467
ENSMUSG00000037428	Vgf	3630.37	0.132433	0.0575715	2.30033	0.0214296
ENSMUSG00000013076	Amotl1	621.138	-0.159525	0.0694199	-2.29797	0.0215633
ENSMUSG00000100387	Gm28514	6.33166	-1.5532	0.676011	-2.2976	0.0215848
ENSMUSG00000006390	Elovl1	198.299	-0.270094	0.117592	-2.29687	0.0216262
ENSMUSG00000050379	2024-09-06	1475.56	0.127737	0.0556375	2.29587	0.0216831
ENSMUSG00000073639	Rab18	2595.31	0.105614	0.0461133	2.29032	0.0220028
ENSMUSG00000023473	Celsr3	3309.14	-0.169096	0.0738558	-2.28954	0.0220479
ENSMUSG00000000805	Car4	807.564	-0.159491	0.0696909	-2.28855	0.0221054
ENSMUSG00000027297	Ltk	756.917	-0.167673	0.0732784	-2.28817	0.0221278
ENSMUSG00000026224	4933407L21Rik	42.0938	-0.64236	0.280988	-2.28608	0.0222496
ENSMUSG00000044783	Hjurp	902.639	-0.143841	0.0629593	-2.28467	0.0223321
ENSMUSG00000024642	Tle4	592.231	0.179283	0.078531	2.28296	0.0224328
ENSMUSG00000026874	Hc	3.70153	-2.1171	0.927407	-2.28281	0.0224414
ENSMUSG00000034825	Nrip3	1428.16	0.132786	0.0581795	2.28236	0.0224684
ENSMUSG00000038070	Cntln	369.825	-0.247878	0.108615	-2.28217	0.0224791
ENSMUSG00000003518	Dusp3	3286.28	0.117248	0.0513811	2.28193	0.0224937
ENSMUSG00000089714	Gm16092	2.26415	-3.0955	1.35839	-2.27879	0.0226793
ENSMUSG00000020122	Egfr	422.882	-0.224751	0.0986343	-2.27863	0.0226893
ENSMUSG00000021363	Mak	112.345	-0.366802	0.161001	-2.27825	0.0227114
ENSMUSG00000021418	Rpp40	76.3685	0.40132	0.176255	2.27693	0.0227902
ENSMUSG00000031935	Med17	387.894	0.195418	0.0858977	2.27501	0.0229053
ENSMUSG00000025159	Mms19	629.838	-0.163709	0.0719798	-2.27437	0.0229437
ENSMUSG00000110611	Gm20163	57.3211	0.519759	0.22853	2.27436	0.0229442
ENSMUSG00000023236	Scg5	2338.73	0.11146	0.0490135	2.27406	0.0229624
ENSMUSG00000034336	Ina	2461.66	0.128856	0.0566722	2.27371	0.0229836
ENSMUSG00000064065	Ipcef1	1717.07	0.120366	0.0529792	2.27194	0.0230899
ENSMUSG00000049044	Rapgef4	6926.14	0.144695	0.0638096	2.2676	0.0233534
ENSMUSG00000027709	Mccc1	545.364	-0.194034	0.0856166	-2.26632	0.023432
ENSMUSG00000034349	Smc4	109.953	-0.349309	0.15417	-2.26574	0.0234674
ENSMUSG00000031570	Plpp5	374.276	-0.21006	0.0927153	-2.26565	0.023473
ENSMUSG00000025351	Cd63	406.045	-0.248279	0.109587	-2.26559	0.0234762
ENSMUSG00000061666	Gdpd1	621.425	0.167788	0.0740713	2.26523	0.0234986
ENSMUSG00000027194	Ttc17	697.227	0.152008	0.0672031	2.26192	0.023702
ENSMUSG00000037151	Lrrc20	428.792	0.194413	0.086002	2.26057	0.0237862
ENSMUSG00000001103	Sebox	24.4924	0.746373	0.330219	2.26024	0.0238064
ENSMUSG00000053310	Nrgn	16990.6	0.131121	0.058038	2.25923	0.0238692
ENSMUSG00000063015	Ccni	3537.53	0.109775	0.0485949	2.25899	0.023884
ENSMUSG00000106169	Mir6948	1.69224	3.24554	1.43744	2.25785	0.0239548
ENSMUSG00000041078	Grid1	1182.71	0.134963	0.0597863	2.25743	0.0239811
ENSMUSG00000027797	Dclk1	15849.7	0.0925274	0.0410451	2.25429	0.024178
ENSMUSG00000004366	Sst	1813.33	0.156325	0.0693944	2.2527	0.0242781
ENSMUSG00000108847	B830042I05Rik	17.2038	0.867586	0.385478	2.25068	0.024406
ENSMUSG00000098121	Gm27038	26.2977	0.702819	0.312554	2.24864	0.0245357
ENSMUSG00000118029		54.7643	-0.533314	0.237455	-2.24595	0.0247069
ENSMUSG00000071047	Ces1a	1.5247	-3.31329	1.47546	-2.24559	0.02473
ENSMUSG00000021611	Tert	70.4605	-0.414685	0.184666	-2.24559	0.0247302
ENSMUSG00000042182	Bend6	2312.22	0.12172	0.0542183	2.24501	0.0247677
ENSMUSG00000077025	Mir493	1.64742	-3.44011	1.5327	-2.24448	0.0248013
ENSMUSG00000092509	Gm20394	13.9045	-0.942234	0.419991	-2.24346	0.0248671
ENSMUSG00000022779	Top3b	638.216	-0.173059	0.0771431	-2.24335	0.024874
ENSMUSG00000043323	Fbrsl1	1117.6	-0.129606	0.0578171	-2.24165	0.0249843
ENSMUSG00000048899	Rimkla	174.085	-0.280442	0.12519	-2.24014	0.0250821
ENSMUSG00000017897	Eya2	47.8693	-0.554967	0.247934	-2.23837	0.0251971
ENSMUSG00000030780	BC017158	400.268	-0.197402	0.0882486	-2.23689	0.0252935
ENSMUSG00000031951	Tmem231	183.421	-0.268292	0.119967	-2.23638	0.025327
ENSMUSG00000023495	Pcbp4	2006.35	-0.118158	0.0528472	-2.23584	0.0253625
ENSMUSG00000066315	Gm12918	3.5382	-2.04139	0.914133	-2.23315	0.0255392
ENSMUSG00000028708	Mknk1	424.828	-0.187707	0.0840781	-2.23253	0.0255798
ENSMUSG00000009092	Derl3	13.7761	-0.934071	0.41846	-2.23216	0.0256041
ENSMUSG00000024866	Acy3	26.7692	-0.669061	0.299927	-2.23074	0.0256982
ENSMUSG00000021493	Pdlim7	894.738	-0.167576	0.0751294	-2.2305	0.0257146
ENSMUSG00000115852	AC169509.1	2.18168	-3.06053	1.37219	-2.2304	0.025721
ENSMUSG00000104960	Snhg8	119.689	-0.331593	0.148738	-2.22938	0.0257888
ENSMUSG00000024587	Nars	3197.83	0.107867	0.048386	2.2293	0.025794
ENSMUSG00000071068	Treml2	4.62626	1.89027	0.848341	2.2282	0.0258671
ENSMUSG00000072946	Ptgr2	647.571	0.165319	0.0742118	2.22767	0.0259025
ENSMUSG00000014074	Rnf168	693.376	0.163016	0.0731966	2.2271	0.0259407
ENSMUSG00000036036	Zfp57	243.032	-0.288161	0.1294	-2.22691	0.0259536
ENSMUSG00000092274	Neat1	791.332	-0.337075	0.151427	-2.22599	0.0260149
ENSMUSG00000019303	Psmc3ip	20.4809	0.806767	0.362581	2.22507	0.0260767
ENSMUSG00000086111	Gm15326	1.55746	-3.37695	1.51944	-2.2225	0.0262493
ENSMUSG00000025103	Btbd1	1794.44	0.120933	0.05442	2.22221	0.0262692
ENSMUSG00000009555	Cdk9	1504.58	-0.146714	0.0660444	-2.22144	0.0263212
ENSMUSG00000023942	Slc29a1	236.15	-0.260134	0.11719	-2.21977	0.0264344
ENSMUSG00000025481	Urah	17.7151	-0.862819	0.388769	-2.21936	0.026462
ENSMUSG00000110540	Gm45743	57.2136	-0.483133	0.217877	-2.21745	0.0265921
ENSMUSG00000022231	Sema5a	588.204	0.185898	0.0839273	2.21499	0.0267609
ENSMUSG00000090110	Cmc4	57.268	0.493988	0.223332	2.2119	0.0269736
ENSMUSG00000038725	Pkhd1l1	14.9888	-0.956114	0.432332	-2.21153	0.0269994
ENSMUSG00000038199	4931409K22Rik	4.64108	1.83315	0.828976	2.21134	0.027012
ENSMUSG00000020527	Myo19	334.886	-0.236647	0.107037	-2.2109	0.027043
ENSMUSG00000113198	Gm6988	1.59265	-3.40151	1.53894	-2.21029	0.0270849
ENSMUSG00000051074	4930579K19Rik	6.63271	1.42483	0.644728	2.20998	0.0271069
ENSMUSG00000036890	Gtdc1	838.657	0.164001	0.074258	2.20853	0.0272072
ENSMUSG00000029055	Plch2	1992.41	-0.121714	0.0551245	-2.20799	0.0272452
ENSMUSG00000039384	Dusp10	65.496	0.459678	0.208268	2.20715	0.0273034
ENSMUSG00000117234		106.415	0.360879	0.16355	2.20654	0.0273464
ENSMUSG00000025899	Alkbh8	877.425	0.137713	0.0624206	2.20621	0.0273694
ENSMUSG00000026764	Kif5c	14775.7	0.10834	0.0491392	2.20476	0.0274708
ENSMUSG00000044139	Prss53	10.5567	-1.13046	0.512865	-2.20421	0.0275094
ENSMUSG00000087263	Gm15726	3.79734	2.21768	1.00637	2.20365	0.0275492
ENSMUSG00000032517	Mobp	1448.96	0.438097	0.198827	2.20341	0.0275659
ENSMUSG00000041684	Bivm	368.493	0.20106	0.0913104	2.20194	0.0276692
ENSMUSG00000027699	Ect2	8.68541	1.28647	0.584367	2.20148	0.0277023
ENSMUSG00000059003	Grin2a	4079.09	0.115451	0.0524514	2.20111	0.0277284
ENSMUSG00000088695	Gm22334	1.53647	-3.29141	1.49557	-2.20078	0.0277515
ENSMUSG00000026321	Tnfrsf11a	122.751	0.312837	0.142169	2.20045	0.0277748
ENSMUSG00000019295	Tmem129	332.017	0.213848	0.0972013	2.20006	0.0278028
ENSMUSG00000079179	Rab10os	859.449	-0.174023	0.0791342	-2.19909	0.0278717
ENSMUSG00000087299	Gm12953	5.88209	1.588	0.72219	2.19887	0.0278875
ENSMUSG00000022974	Paxbp1	1166.84	-0.135387	0.0615856	-2.19835	0.0279239
ENSMUSG00000033491	Prss35	27.4762	0.771339	0.351395	2.19508	0.028158
ENSMUSG00000073434	Wdr90	482.693	-0.199673	0.0909812	-2.19466	0.028188
ENSMUSG00000001751	Naglu	134.673	-0.32516	0.148186	-2.19427	0.0282163
ENSMUSG00000074733	Zfp950	1181.82	-0.190986	0.0870531	-2.1939	0.0282427
ENSMUSG00000062093	Gm10110	3.19031	-2.18851	0.998145	-2.19258	0.028338
ENSMUSG00000033715	Akr1c14	26.4837	-0.717858	0.327428	-2.19242	0.0283493
ENSMUSG00000033953	Ppp3r1	12459	0.0919144	0.0419272	2.19224	0.0283623
ENSMUSG00000084264	Gm14142	1.07405	-3.6333	1.65813	-2.1912	0.0284375
ENSMUSG00000002625	Akap8l	3480.54	-0.159764	0.072937	-2.19044	0.0284925
ENSMUSG00000031537	Ikbkb	906.634	-0.151083	0.0691594	-2.18457	0.0289205
ENSMUSG00000047767	Atg16l2	442.175	-0.196173	0.0898486	-2.18337	0.0290083
ENSMUSG00000050240	Hic2	184.678	-0.255065	0.116822	-2.18336	0.0290091
ENSMUSG00000042766	Trim46	1599.52	-0.1326	0.0607525	-2.18262	0.0290638
ENSMUSG00000121028		2.48616	-2.59813	1.19074	-2.18194	0.0291142
ENSMUSG00000120262		11.4632	1.07129	0.491254	2.18073	0.0292035
ENSMUSG00000048706	Lurap1l	169.778	0.275177	0.12619	2.18065	0.0292094
ENSMUSG00000026433	Rab29	41.2249	-0.55746	0.255809	-2.17921	0.0293163
ENSMUSG00000028820	Sfpq	3463.63	-0.106086	0.0487298	-2.17701	0.0294795
ENSMUSG00000044712	Slc38a6	271.733	-0.226602	0.104159	-2.17553	0.0295901
ENSMUSG00000035934	Pknox2	1676.34	-0.12045	0.0553802	-2.17497	0.0296325
ENSMUSG00000120402		5.37641	1.60855	0.739913	2.17397	0.0297076
ENSMUSG00000053897	Slc39a8	58.49	-0.483298	0.222343	-2.17366	0.0297308
ENSMUSG00000023951	Vegfa	1173.07	-0.163486	0.0753448	-2.16984	0.0300189
ENSMUSG00000055078	Gabra5	1143.45	0.126746	0.0584539	2.16831	0.0301354
ENSMUSG00000059734	Ndufs8	703.255	0.163914	0.0756004	2.16816	0.0301464
ENSMUSG00000005124	Wisp1	56.415	0.45689	0.210766	2.16776	0.0301768
ENSMUSG00000022452	Smdt1	567.264	0.159666	0.0737083	2.16619	0.0302965
ENSMUSG00000036968	Cnpy4	115.122	0.329479	0.152103	2.16615	0.0302995
ENSMUSG00000024347	Psd2	933.496	-0.141776	0.0655392	-2.16322	0.0305243
ENSMUSG00000107859	Gm30731	36.5596	-0.624031	0.28849	-2.16309	0.0305342
ENSMUSG00000112719	Gm45925	4.54745	1.78147	0.824078	2.16177	0.030636
ENSMUSG00000045237	1110012L19Rik	85.1873	0.390912	0.180897	2.16096	0.0306986
ENSMUSG00000062376	Borcs7	386.476	-0.191667	0.0887275	-2.16018	0.0307591
ENSMUSG00000074899	Sptbn5	72.0609	0.407971	0.189068	2.1578	0.0309432
ENSMUSG00000085207	Gm11767	227.283	-0.271651	0.12595	-2.15682	0.03102
ENSMUSG00000022185	Acin1	2722.76	-0.105397	0.0489018	-2.15528	0.0311403
ENSMUSG00000021495	Fam193b	1733.67	-0.148439	0.0689351	-2.15331	0.031294
ENSMUSG00000109853	Gm33045	15.8809	-0.898817	0.417575	-2.15247	0.0313605
ENSMUSG00000029701	Rbm28	761.677	-0.155818	0.072454	-2.15057	0.0315099
ENSMUSG00000030655	Smg1	5057.14	-0.128726	0.0598592	-2.15048	0.0315169
ENSMUSG00000102909	Gm2453	1.4998	3.12264	1.45235	2.15006	0.0315504
ENSMUSG00000121204		2.92594	-2.37257	1.10371	-2.14963	0.0315848
ENSMUSG00000023007	Prpf40b	1392.03	-0.136322	0.0634488	-2.14854	0.0316713
ENSMUSG00000116145	AC157566.1	15.1455	-0.950964	0.44266	-2.14829	0.0316904
ENSMUSG00000022354	Ndufb9	863.811	0.144991	0.0675057	2.14783	0.0317276
ENSMUSG00000000320	Alox12	12.2	-0.975402	0.454218	-2.14743	0.031759
ENSMUSG00000038539	Atf5	291.636	0.237154	0.110446	2.14724	0.0317742
ENSMUSG00000027901	Dennd2d	4.43603	-1.74531	0.812874	-2.14709	0.0317862
ENSMUSG00000111905	Gm48045	12.7618	0.969349	0.451496	2.14697	0.0317957
ENSMUSG00000017309	Cd300lg	2.21239	3.02403	1.40898	2.14625	0.0318527
ENSMUSG00000038456	Dennd2a	361.381	-0.190507	0.0887675	-2.14613	0.0318624
ENSMUSG00000037625	Cldn11	476.313	0.209646	0.0977005	2.1458	0.031889
ENSMUSG00000035900	Gramd4	1044.99	-0.136366	0.0635555	-2.14562	0.0319032
ENSMUSG00000068923	Syt11	12466	0.0808054	0.0376866	2.14414	0.0320216
ENSMUSG00000039601	Rcan2	2176.1	0.14641	0.0683003	2.14362	0.0320635
ENSMUSG00000075478	Slitrk1	2062.12	0.113641	0.053044	2.14239	0.0321621
ENSMUSG00000032295	Man2c1	1157.43	-0.165261	0.0771699	-2.14152	0.0322321
ENSMUSG00000029361	Nos1	1496.84	-0.169823	0.0793146	-2.14114	0.0322631
ENSMUSG00000110980	Gm47204	238.949	0.241015	0.112567	2.14109	0.0322672
ENSMUSG00000045594	Glb1	347.829	0.195766	0.0914759	2.14008	0.0323483
ENSMUSG00000031409	Tceal6	760.101	0.147105	0.0687481	2.13977	0.0323735
ENSMUSG00000115456	AC122397.3	6.46717	1.41477	0.661409	2.13903	0.0324332
ENSMUSG00000033540	Idua	288.967	-0.232803	0.108866	-2.13845	0.0324803
ENSMUSG00000079436	Kcnj13	28.2999	-0.681796	0.319171	-2.13615	0.0326674
ENSMUSG00000043629	1700019D03Rik	166.208	0.276895	0.129667	2.13542	0.0327265
ENSMUSG00000107306	Gm42577	5.15837	1.54322	0.722771	2.13514	0.0327496
ENSMUSG00000058740	Kcnt1	2946.16	-0.156184	0.0732864	-2.13114	0.0330774
ENSMUSG00000021215	Net1	660.968	0.213186	0.100046	2.13087	0.0330996
ENSMUSG00000086350	B230369F24Rik	64.8954	-0.440046	0.206589	-2.13006	0.0331668
ENSMUSG00000033467	Crlf2	231.112	-0.231899	0.108883	-2.12981	0.0331874
ENSMUSG00000024827	Gldc	418.892	-0.19199	0.0901674	-2.12926	0.033233
ENSMUSG00000018459	Slc13a3	385.612	-0.262836	0.123471	-2.12873	0.0332769
ENSMUSG00000022559	Fbxl6	342.069	-0.212402	0.0997867	-2.12856	0.033291
ENSMUSG00000109304	Gm45112	7.6455	-1.30222	0.611991	-2.12784	0.0333502
ENSMUSG00000107134	Gm42528	62.4758	0.463286	0.217751	2.12759	0.0333708
ENSMUSG00000033453	Adamts15	107.135	-0.340361	0.159988	-2.12741	0.033386
ENSMUSG00000103309	BC037039	8.22202	-1.22409	0.575635	-2.1265	0.0334616
ENSMUSG00000089832	Shkbp1	210.575	-0.273719	0.128725	-2.12639	0.033471
ENSMUSG00000027620	Rbm39	3382.43	-0.102193	0.0480849	-2.12526	0.0335649
ENSMUSG00000023938	Aars2	503.716	-0.170784	0.0803675	-2.12504	0.0335832
ENSMUSG00000071176	Arhgef10	426.998	-0.173616	0.0817234	-2.12444	0.0336335
ENSMUSG00000033610	Pank1	579.685	0.171991	0.0809831	2.12379	0.033688
ENSMUSG00000028150	Rorc	19.9225	-0.810615	0.381783	-2.12324	0.0337341
ENSMUSG00000046794	Ppp1r3b	26.8608	-0.69718	0.328495	-2.12235	0.0338087
ENSMUSG00000048486	Fitm2	435.812	0.179168	0.0844392	2.12186	0.0338499
ENSMUSG00000029832	Nfe2l3	17.0709	0.866878	0.408549	2.12184	0.033851
ENSMUSG00000025145	Lrrc45	982.028	-0.185493	0.0874688	-2.12067	0.0339493
ENSMUSG00000039308	Ndst2	314.586	-0.204452	0.0964548	-2.11967	0.0340343
ENSMUSG00000104914	Mir7061	4.93734	-1.72845	0.815482	-2.11954	0.0340448
ENSMUSG00000060890	Arr3	33.8668	-0.58867	0.277892	-2.11834	0.0341459
ENSMUSG00000040269	Mrps28	75.0941	0.382625	0.180637	2.11819	0.0341588
ENSMUSG00000048731	Ggnbp1	22.4693	-0.70808	0.334334	-2.11788	0.0341848
ENSMUSG00000106237	Gm8066	72.6805	-0.42576	0.201115	-2.11699	0.0342604
ENSMUSG00000078153	Psme2b	5.85643	1.54877	0.731637	2.11685	0.0342726
ENSMUSG00000108526	Gm45828	1.43748	-3.213	1.51833	-2.11614	0.0343326
ENSMUSG00000020089	Ppa1	810.722	0.149522	0.0706695	2.1158	0.0343621
ENSMUSG00000112545	1300014J16Rik	21.624	-0.728799	0.344744	-2.11403	0.0345128
ENSMUSG00000025357	Dgka	260.605	-0.223635	0.105885	-2.11206	0.0346816
ENSMUSG00000108472	Gm45212	2.33294	-2.51934	1.19293	-2.11189	0.0346957
ENSMUSG00000020949	Fkbp3	1767.51	0.118259	0.0560046	2.11159	0.0347212
ENSMUSG00000030703	Gdpd3	17.2423	-0.937662	0.444225	-2.11078	0.0347912
ENSMUSG00000115441	AC121860.1	11.9612	1.11338	0.527556	2.11044	0.0348201
ENSMUSG00000105389	BB187690	2.15819	2.80293	1.32841	2.10998	0.0348598
ENSMUSG00000038119	Cdon	276.619	-0.210144	0.0996278	-2.1093	0.0349191
ENSMUSG00000096010	Hist4h4	3.06787	2.24847	1.06638	2.10851	0.0349865
ENSMUSG00000015217	Hmgb3	261.529	0.214162	0.101589	2.10812	0.0350209
ENSMUSG00000049946	BC030500	128.012	0.324579	0.154058	2.10686	0.03513
ENSMUSG00000020181	Nav3	2517.41	0.105014	0.049884	2.10515	0.0352779
ENSMUSG00000110523	C230057M02Rik	545.256	-0.196044	0.0931367	-2.10491	0.0352992
ENSMUSG00000067795	4930444P10Rik	15.0275	-0.898016	0.42675	-2.10431	0.0353511
ENSMUSG00000028894	Inpp5b	681.885	-0.153693	0.073052	-2.10389	0.0353882
ENSMUSG00000000127	Fer	283.493	0.207861	0.0988932	2.10187	0.0355643
ENSMUSG00000102461	Gm37166	4.27822	-2.03984	0.971186	-2.10036	0.0356974
ENSMUSG00000073739	Gm16287	18.5211	-0.778912	0.371093	-2.09897	0.0358196
ENSMUSG00000040811	Eml2	2201.09	0.102284	0.0487508	2.0981	0.0358967
ENSMUSG00000057715	A830018L16Rik	1327.22	0.130707	0.0623002	2.09803	0.0359029
ENSMUSG00000040938	Slc16a11	405.077	-0.203435	0.0969807	-2.09768	0.0359333
ENSMUSG00000048058	Ldlrad3	223.061	-0.24356	0.116144	-2.09705	0.0359893
ENSMUSG00000109513	Gm44928	2.45649	2.48984	1.18775	2.09627	0.0360583
ENSMUSG00000012819	Cdh23	16.5725	-0.818807	0.390697	-2.09576	0.0361035
ENSMUSG00000073725	Lmbrd1	3588.48	0.0961705	0.0459083	2.09484	0.0361853
ENSMUSG00000022849	Hspbap1	105.597	0.353633	0.168853	2.09433	0.0362308
ENSMUSG00000061950	Ppp4r1	588.536	-0.154614	0.0738556	-2.09346	0.0363082
ENSMUSG00000034931	Dhx8	644.359	-0.150933	0.072131	-2.09248	0.0363954
ENSMUSG00000110249	9330121K16Rik	745.416	0.19961	0.0954027	2.09229	0.0364126
ENSMUSG00000086417	Gm12996	2.45266	2.44689	1.17006	2.09125	0.036506
ENSMUSG00000114835	Gm48194	20.8994	0.810422	0.387593	2.09091	0.036536
ENSMUSG00000024066	Xdh	213.582	0.268178	0.128326	2.08982	0.0366337
ENSMUSG00000047649	Cd3eap	319.461	0.214566	0.102672	2.08982	0.0366338
ENSMUSG00000039913	Pak7	1220.27	0.158391	0.0757971	2.08967	0.0366475
ENSMUSG00000048489	8430408G22Rik	21.2767	-0.752163	0.360025	-2.0892	0.0366899
ENSMUSG00000117238		17.7724	-0.78885	0.377695	-2.08859	0.0367443
ENSMUSG00000027324	Rpusd2	86.3325	0.365676	0.175148	2.08781	0.0368152
ENSMUSG00000079388	2610042L04Rik	10.1133	-1.09794	0.526023	-2.08725	0.0368654
ENSMUSG00000108993	Gm44846	115.903	-0.337642	0.16182	-2.08654	0.03693
ENSMUSG00000096210	H1f0	1054.98	0.143086	0.068581	2.08638	0.036944
ENSMUSG00000039910	Cited2	377.451	0.185308	0.0888768	2.085	0.0370695
ENSMUSG00000036902	Neto2	995.738	0.132492	0.0635813	2.08381	0.0371771
ENSMUSG00000025035	Arl3	872.625	0.139359	0.0668958	2.08323	0.0372304
ENSMUSG00000042500	Ago4	292.332	-0.208908	0.100315	-2.08252	0.0372946
ENSMUSG00000040565	Btaf1	1040.62	-0.372904	0.179066	-2.08249	0.0372978
ENSMUSG00000056185	Snx32	1341.33	-0.133169	0.063967	-2.08183	0.0373576
ENSMUSG00000020788	Atp2a3	120.711	-0.298715	0.143513	-2.08145	0.0373931
ENSMUSG00000020495	Smg8	265.136	0.227429	0.109344	2.07995	0.0375304
ENSMUSG00000020253	Ppm1m	417.358	-0.189686	0.091204	-2.0798	0.0375434
ENSMUSG00000078500	Zfp986	1.93266	-2.86238	1.3765	-2.07946	0.0375753
ENSMUSG00000018476	Kdm6b	458.135	-0.178091	0.0856802	-2.07856	0.0376581
ENSMUSG00000027004	Frzb	272.295	0.210994	0.101559	2.07755	0.037751
ENSMUSG00000027746	Ufm1	837.753	0.137557	0.0662404	2.07664	0.0378349
ENSMUSG00000042743	Sgtb	2890.83	0.106975	0.0515699	2.07438	0.0380444
ENSMUSG00000041702	Btbd7	705.28	-0.145517	0.0701554	-2.07422	0.0380593
ENSMUSG00000062115	Rai1	1805.2	-0.114203	0.0550686	-2.07384	0.0380943
ENSMUSG00000034308	Sdr42e1	138.016	-0.333586	0.160861	-2.07376	0.0381018
ENSMUSG00000078768	Zfp566	54.8475	0.44876	0.216416	2.0736	0.0381169
ENSMUSG00000020697	Lig3	482.007	-0.17228	0.0831316	-2.07237	0.0382307
ENSMUSG00000002326	Gmpr2	233.453	-0.219236	0.105858	-2.07104	0.0383554
ENSMUSG00000039356	Exosc2	240.905	0.230123	0.111255	2.06844	0.0385991
ENSMUSG00000033377	Palmd	482.684	-0.179616	0.0868391	-2.06838	0.0386041
ENSMUSG00000039218	Srrm2	16572.3	-0.147914	0.0715474	-2.06736	0.0387006
ENSMUSG00000026768	Itga8	230.209	-0.237261	0.114791	-2.06689	0.0387444
ENSMUSG00000031442	Mcf2l	3293.93	-0.113182	0.0547995	-2.06539	0.0388863
ENSMUSG00000102252	Snrpn	5442.3	0.108996	0.0527783	2.06516	0.038908
ENSMUSG00000004892	Bcan	3588.76	-0.121768	0.0589854	-2.06437	0.0389828
ENSMUSG00000093445	Lrch4	3.67136	-1.856	0.89934	-2.06374	0.0390423
ENSMUSG00000098022	Zfp82	13.6456	0.892951	0.432855	2.06294	0.0391187
ENSMUSG00000023009	Nckap5l	422.328	-0.170378	0.0826041	-2.06259	0.0391519
ENSMUSG00000055430	Nap1l5	4726.07	0.0923894	0.0448442	2.06023	0.0393765
ENSMUSG00000029387	Gtf2h3	236.16	-0.221776	0.107663	-2.0599	0.0394083
ENSMUSG00000039109	F13a1	60.9344	-0.489486	0.237763	-2.05872	0.0395215
ENSMUSG00000051638	Gm9857	1.35027	-3.10629	1.51047	-2.05651	0.0397337
ENSMUSG00000022055	Nefl	5674.68	0.12686	0.0617117	2.05569	0.0398122
ENSMUSG00000005514	Por	965.52	-0.122569	0.0596289	-2.05553	0.0398278
ENSMUSG00000028538	St3gal3	595.607	0.147194	0.0716442	2.05452	0.0399258
ENSMUSG00000105152	Gm42864	47.8627	-0.476979	0.232198	-2.05419	0.039957
ENSMUSG00000022306	Zfpm2	259.705	0.274501	0.133637	2.05408	0.0399676
ENSMUSG00000120396		11.7011	0.997381	0.485852	2.05285	0.0400871
ENSMUSG00000053199	Arhgap20	2031.98	0.116559	0.0567832	2.0527	0.0401021
ENSMUSG00000112433	Gm30122	13.8752	-0.993846	0.484479	-2.05137	0.0402309
ENSMUSG00000086526	Gm12762	2.99226	-2.06317	1.00599	-2.05088	0.0402788
ENSMUSG00000041278	Ttc1	491.621	0.167453	0.0816649	2.05049	0.0403169
ENSMUSG00000029862	Clcn1	72.091	0.3905	0.190451	2.0504	0.0403258
ENSMUSG00000013974	Mcemp1	3.48808	2.16853	1.0579	2.04985	0.040379
ENSMUSG00000033285	Wdr3	338.018	-0.203588	0.0993191	-2.04983	0.0403806
ENSMUSG00000041028	Ghitm	4915.06	0.103902	0.0506904	2.04975	0.0403893
ENSMUSG00000001467	Cyp51	973.813	0.141807	0.0692049	2.04909	0.0404529
ENSMUSG00000086762	Gm14546	2.70339	-2.21367	1.08061	-2.04854	0.0405066
ENSMUSG00000085058	8030453O22Rik	43.9373	0.505445	0.246827	2.04777	0.0405825
ENSMUSG00000068154	Insm1	131.519	0.306411	0.149655	2.04745	0.0406142
ENSMUSG00000037965	Zc3h7a	1000.92	-0.138306	0.067624	-2.04521	0.0408339
ENSMUSG00000054409	Tmem74	268.241	0.238974	0.116859	2.04498	0.0408564
ENSMUSG00000017831	Rab5a	1531.42	0.126498	0.0618588	2.04495	0.0408597
ENSMUSG00000113621	2900060N12Rik	99.7546	0.347534	0.169958	2.04483	0.0408719
ENSMUSG00000022265	Ank	3231.5	0.0913035	0.0447042	2.04239	0.0411127
ENSMUSG00000022523	Fgf12	3188.09	0.132116	0.0647176	2.04141	0.0412096
ENSMUSG00000037913	Tmem156	2.80825	-2.30146	1.12758	-2.04106	0.0412448
ENSMUSG00000041132	N4bp2l1	683.492	-0.143032	0.070082	-2.04092	0.0412586
ENSMUSG00000032263	Bckdhb	202.008	-0.260679	0.127878	-2.0385	0.0414997
ENSMUSG00000117893		2.26799	-2.53757	1.24509	-2.03806	0.0415444
ENSMUSG00000054752	Fsd1l	769.125	0.151793	0.0744852	2.0379	0.0415603
ENSMUSG00000020321	Mdh1	7617.38	0.091411	0.0448694	2.03727	0.0416231
ENSMUSG00000049313	Sorl1	8556.03	0.120621	0.059226	2.03662	0.0416881
ENSMUSG00000062393	Dgkk	19.2075	0.766042	0.376155	2.03651	0.0416996
ENSMUSG00000029674	Limk1	824.745	0.132935	0.0653296	2.03483	0.041868
ENSMUSG00000025610	Map3k7cl	10.6658	-1.13007	0.555453	-2.0345	0.0419014
ENSMUSG00000034310	Tmem132d	1022.2	0.159765	0.0785404	2.03418	0.0419336
ENSMUSG00000034771	Tle2	743.471	-0.160586	0.078955	-2.0339	0.0419618
ENSMUSG00000039756	Dnttip2	299.817	0.197599	0.0972154	2.03259	0.0420939
ENSMUSG00000042429	Adora1	2511.13	0.116965	0.0575459	2.03256	0.0420975
ENSMUSG00000102234	Gm37885	73.5428	0.402018	0.197816	2.03228	0.0421255
ENSMUSG00000061589	Dot1l	1644.92	-0.143945	0.0708817	-2.03078	0.0422771
ENSMUSG00000120868		9.52776	-1.098	0.54069	-2.03073	0.0422825
ENSMUSG00000086013	Gm15706	91.0562	0.336603	0.165847	2.0296	0.0423971
ENSMUSG00002076083		607.37	-0.179916	0.0886499	-2.02951	0.0424068
ENSMUSG00000022658	Tagln3	2733.37	0.106496	0.0525083	2.02817	0.0425426
ENSMUSG00000029151	Slc30a3	2067.9	-0.108707	0.0536203	-2.02735	0.0426262
ENSMUSG00000020734	Grin2c	785.914	-0.145735	0.071896	-2.02703	0.0426596
ENSMUSG00000007050	Lsm2	85.1716	-0.378275	0.186693	-2.02619	0.0427454
ENSMUSG00000038128	Camk4	1188.73	0.160463	0.0792118	2.02575	0.0427903
ENSMUSG00000041037	Irgq	2327.86	0.107534	0.0530839	2.02573	0.0427923
ENSMUSG00000036376	Abt1	175.196	0.264098	0.130376	2.02566	0.0427993
ENSMUSG00000042873	Lhfpl4	2265.71	0.110199	0.0544101	2.02535	0.0428314
ENSMUSG00000119991		15.2196	-0.854845	0.422075	-2.02534	0.0428327
ENSMUSG00000030494	Rhpn2	74.4077	-0.386488	0.190966	-2.02386	0.0429848
ENSMUSG00000085396	Firre	1493.24	-0.144498	0.071415	-2.02336	0.0430365
ENSMUSG00000020164	Kcnmb4os1	2.00509	2.77209	1.37059	2.02255	0.0431197
ENSMUSG00000027347	Rasgrp1	9221.23	0.104018	0.0514511	2.02169	0.043208
ENSMUSG00000007440	Pcdha11	51.6241	-0.457211	0.226176	-2.02148	0.0432297
ENSMUSG00000061911	Myt1l	5457.71	0.0997112	0.0493449	2.0207	0.043311
ENSMUSG00000024142	Mlst8	523.128	-0.166104	0.0822327	-2.01993	0.0433904
ENSMUSG00000111990	Gm47033	28.8056	0.616838	0.305462	2.01936	0.0434498
ENSMUSG00000015879	Fam184b	223.531	-0.228821	0.113355	-2.01861	0.0435273
ENSMUSG00000006522	Itih3	350.994	-0.184226	0.0912685	-2.01851	0.0435386
ENSMUSG00000026442	Nfasc	4685.52	0.0996657	0.049378	2.01842	0.0435473
ENSMUSG00000117465		30.9661	0.701494	0.347618	2.018	0.0435911
ENSMUSG00000032011	Thy1	9871.03	0.0809648	0.0401567	2.01622	0.0437769
ENSMUSG00000098475	Mir6982	16.5745	-0.806717	0.400176	-2.0159	0.0438101
ENSMUSG00000020773	Trim47	65.2181	-0.424535	0.210598	-2.01586	0.0438145
ENSMUSG00000039908	Slc26a11	85.8996	-0.350192	0.173798	-2.01494	0.0439112
ENSMUSG00000084796	Mir142hg	4.03419	-1.7588	0.872896	-2.01491	0.0439146
ENSMUSG00000087114	Gm16099	4.72661	1.54994	0.769345	2.01463	0.0439439
ENSMUSG00000042097	Zfp239	723.51	0.154897	0.0769555	2.01282	0.0441337
ENSMUSG00000032232	Cgnl1	325.222	-0.188871	0.0938647	-2.01217	0.0442025
ENSMUSG00000028221	Tmem55a	625.01	0.142551	0.0708518	2.01197	0.0442236
ENSMUSG00000027879	Sec22b	965.637	0.135583	0.0673903	2.0119	0.0442305
ENSMUSG00000021573	Tppp	11912.8	0.0758485	0.0377056	2.0116	0.0442622
ENSMUSG00000006818	Sod2	2765.38	0.114777	0.0570792	2.01084	0.0443421
ENSMUSG00000082855	Gm14537	1.47807	-3.21972	1.60188	-2.00996	0.0444356
ENSMUSG00000070644	Etnk2	244.845	-0.222335	0.110635	-2.00962	0.0444711
ENSMUSG00000054074	Skida1	158.289	0.263053	0.130904	2.00951	0.0444832
ENSMUSG00000094634	Gm3468	14.0369	0.902021	0.449138	2.00834	0.0446076
ENSMUSG00000091811	Inafm1	330.232	-0.18515	0.092253	-2.00698	0.0447518
ENSMUSG00000056412	Gm12396	2.58326	-2.21146	1.10196	-2.00684	0.0447668
ENSMUSG00000020566	Atp6v1c2	17.7624	-0.77661	0.386998	-2.00675	0.0447761
ENSMUSG00000062929	Cfl2	939.839	0.128288	0.063948	2.00612	0.0448431
ENSMUSG00000022324	Matn2	674.395	-0.172281	0.0858816	-2.00603	0.044853
ENSMUSG00000054746	Abca15	2.21732	-2.43022	1.21159	-2.00581	0.0448765
ENSMUSG00000030107	Usp18	11.0489	0.979384	0.488316	2.00564	0.0448952
ENSMUSG00000040533	Matn1	6.16357	-1.42835	0.712387	-2.00501	0.0449615
ENSMUSG00000055044	Pdlim1	87.1471	0.3794	0.189247	2.00478	0.0449862
ENSMUSG00000022311	Csmd3	792.49	-0.177417	0.0885298	-2.00404	0.0450663
ENSMUSG00000017176	Nt5c3b	460.557	-0.168959	0.0843212	-2.00375	0.0450965
ENSMUSG00000080850	Gm12439	3.7272	-1.795	0.896427	-2.00239	0.0452425
ENSMUSG00000102246	9430037O13Rik	1.98268	-2.86394	1.43053	-2.00201	0.0452834
ENSMUSG00000026003	Acadl	398.391	0.179782	0.0898098	2.0018	0.0453057
ENSMUSG00000032649	Colgalt2	201.916	-0.261854	0.130893	-2.00052	0.0454437
ENSMUSG00000020361	Hspa4	3910.6	0.0895526	0.0447673	2.0004	0.0454569
ENSMUSG00000041609	Bicdl1	1028.2	-0.125971	0.0630242	-1.99878	0.0456326
ENSMUSG00000038530	Rgs4	5876.14	0.134996	0.0675548	1.99832	0.0456823
ENSMUSG00000068250	Amn1	270.229	-0.199878	0.100033	-1.99812	0.0457039
ENSMUSG00000025199	Chuk	898.133	-0.149769	0.0749811	-1.99742	0.045779
ENSMUSG00000116809		2.20257	-2.3837	1.1936	-1.99707	0.0458175
ENSMUSG00000055210	Foxd2	11.2972	-0.957736	0.479714	-1.99647	0.0458823
ENSMUSG00000036835	Psenen	229.615	-0.228698	0.11456	-1.99632	0.0458996
ENSMUSG00000027628	Aar2	501.733	-0.154112	0.0772026	-1.9962	0.0459121
ENSMUSG00000033396	Spg11	506.695	-0.16112	0.0807362	-1.99564	0.0459733
ENSMUSG00000028102	Pex11b	303.759	-0.206128	0.103305	-1.99534	0.0460062
ENSMUSG00000020325	Fstl3	51.9653	-0.471283	0.236229	-1.99503	0.0460398
ENSMUSG00000035139	Secisbp2	317.101	-0.186053	0.093273	-1.99472	0.0460739
ENSMUSG00000097668	Gm26761	2.01685	-2.93012	1.46895	-1.99471	0.046075
ENSMUSG00000055447	Cd47	2586.29	0.101223	0.0507459	1.9947	0.0460757
ENSMUSG00000064982	Gm25259	2.595	-2.21615	1.11107	-1.99461	0.0460858
ENSMUSG00000021096	Ppm1a	4551.55	0.0851884	0.0427118	1.99449	0.0460981
ENSMUSG00000022212	Cpne6	2966.93	-0.233095	0.116912	-1.99376	0.0461784
ENSMUSG00000103116	4930539M17Rik	4.1423	1.61751	0.811316	1.99369	0.0461863
ENSMUSG00000027496	Aurka	12.3799	0.96646	0.485046	1.99251	0.0463151
ENSMUSG00000039126	Prune2	1657.21	0.107706	0.0540706	1.99195	0.0463766
ENSMUSG00000065509	Mir421	35.7045	-0.535959	0.269082	-1.99181	0.0463922
ENSMUSG00000024830	Rps6kb2	538.086	-0.188341	0.0945941	-1.99104	0.0464764
ENSMUSG00000051316	Taf7	99.265	0.326808	0.164192	1.9904	0.0465464
ENSMUSG00000106746	2900064F13Rik	94.7792	0.341966	0.171866	1.98972	0.0466212
ENSMUSG00000085620	G630018N14Rik	2.61015	-2.1947	1.10414	-1.9877	0.046845
ENSMUSG00000036461	Elf1	113.44	-0.320356	0.161181	-1.98755	0.0468617
ENSMUSG00000039176	Polg	1268.46	-0.139603	0.0702401	-1.98752	0.0468653
ENSMUSG00000106864	Gtf3c2	460.393	-0.16072	0.0808898	-1.9869	0.0469334
ENSMUSG00000058558	Rpl5	2381.7	0.0969632	0.048808	1.98663	0.0469638
ENSMUSG00000115276	AC149588.1	34.691	-0.559837	0.281817	-1.98653	0.046975
ENSMUSG00000029076	Sdf4	3459.92	0.108072	0.0544043	1.98646	0.0469823
ENSMUSG00000031144	Syp	21862.8	0.0816076	0.0411212	1.98456	0.047193
ENSMUSG00000022822	Abcc5	4570.91	-0.102241	0.0515491	-1.98336	0.0473268
ENSMUSG00000032726	Bmp8a	4.96161	1.58912	0.801413	1.98289	0.0473794
ENSMUSG00000032525	Nktr	3999.64	-0.102997	0.0519663	-1.98199	0.04748
ENSMUSG00000063694	Cycs	799.673	0.14417	0.0727425	1.98192	0.0474886
ENSMUSG00000042328	Hps4	333.636	-0.204282	0.103093	-1.98153	0.0475314
ENSMUSG00000081487	Gm13689	6.57704	-1.25376	0.632732	-1.98149	0.0475358
ENSMUSG00000029780	Nt5c3	780.319	0.130083	0.0656597	1.98116	0.0475728
ENSMUSG00000086502	B130055M24Rik	129.858	-0.27811	0.140451	-1.98012	0.0476901
ENSMUSG00000078612	Fyb2	27.2034	-0.677424	0.34215	-1.9799	0.0477144
ENSMUSG00000020455	Trim11	384.922	-0.182849	0.0923538	-1.97988	0.0477174
ENSMUSG00000115777	AC113031.7	2.70576	2.1974	1.1104	1.97892	0.0478248
ENSMUSG00000087556	Gm15764	4.98719	-1.55849	0.787582	-1.97882	0.047836
ENSMUSG00000035722	Abca7	529.399	-0.183265	0.0926443	-1.97816	0.0479105
ENSMUSG00000019715	Gle1	834.745	0.126048	0.0637391	1.97756	0.0479786
ENSMUSG00000040327	Cul9	1742.61	-0.103261	0.0522183	-1.97748	0.0479869
ENSMUSG00000108219	Gm44101	5.27844	1.49208	0.75459	1.97734	0.0480032
ENSMUSG00000040952	Rps19	1332.18	-0.136701	0.069134	-1.97733	0.0480043
ENSMUSG00000004098	Col5a3	118.28	-0.373595	0.188942	-1.9773	0.0480078
ENSMUSG00000040522	Tlr8	2.14055	2.73157	1.38184	1.97677	0.0480675
ENSMUSG00000116093	AC162863.1	2.79731	-2.23086	1.12862	-1.97663	0.0480837
ENSMUSG00000029804	Herc3	4422.36	0.0876399	0.044342	1.97645	0.0481036
ENSMUSG00000004460	Dnajb11	653.451	0.14748	0.0746342	1.97604	0.0481502
ENSMUSG00000116534		4.76966	-1.54888	0.783879	-1.97592	0.048164
ENSMUSG00000006931	P3h4	135.17	-0.286052	0.144803	-1.97546	0.0482163
ENSMUSG00000028456	Unc13b	1983.43	-0.129516	0.0655743	-1.9751	0.0482571
ENSMUSG00000027500	Stmn2	4902.05	0.0912439	0.0462123	1.97445	0.0483306
ENSMUSG00000001627	Ifrd1	463.355	0.173594	0.0879239	1.97436	0.0483403
ENSMUSG00000041957	Pkp2	152.982	-0.303451	0.153725	-1.97398	0.0483839
ENSMUSG00000010064	Slc38a3	999.104	-0.144354	0.073129	-1.97397	0.0483853
ENSMUSG00000010914	Pdhx	644.068	0.148369	0.0752058	1.97283	0.0485144
ENSMUSG00000024352	Spata24	29.2312	-0.56959	0.288854	-1.97189	0.0486217
ENSMUSG00000022305	Lrp12	725.563	0.143322	0.0726903	1.97168	0.048646
ENSMUSG00000092417	Gpank1	153.209	-0.266582	0.135346	-1.96964	0.0488802
ENSMUSG00000026196	Bard1	6.87677	1.3406	0.680716	1.96939	0.048908
ENSMUSG00000034723	Tmx4	4657.99	0.0967926	0.0491521	1.96925	0.0489247
ENSMUSG00000037306	Man1c1	1040	-0.131073	0.0665635	-1.96914	0.0489367
ENSMUSG00000039349	C130074G19Rik	1400.91	0.131809	0.0669924	1.96752	0.049123
ENSMUSG00000002083	Bbc3	107.812	-0.391737	0.199126	-1.96729	0.0491502
ENSMUSG00000041674	BC006965	125.205	-0.34013	0.172973	-1.96638	0.0492546
ENSMUSG00000037466	Tedc1	20.2225	-0.688148	0.349976	-1.96627	0.0492673
ENSMUSG00000084925	1810062O18Rik	22.5545	-0.660283	0.335896	-1.96574	0.0493288
ENSMUSG00000086075	Gm15728	65.8917	0.396153	0.201531	1.96572	0.0493309
ENSMUSG00000024446	Rpp21	112.567	0.300703	0.15303	1.96499	0.0494155
ENSMUSG00000055555	4930502E18Rik	4.50687	-1.55477	0.791455	-1.96444	0.0494786
ENSMUSG00000023411	Nfatc4	32.5622	-0.550194	0.280097	-1.9643	0.0494958
ENSMUSG00000063511	Snrnp70	6189.34	-0.117744	0.0599453	-1.96419	0.0495078
ENSMUSG00000036158	Prickle1	1494.54	0.12896	0.0656943	1.96304	0.0496421
ENSMUSG00000002763	Pex6	633.208	-0.155398	0.0791696	-1.96284	0.0496645
ENSMUSG00000008398	Elk3	109.231	-0.300686	0.153207	-1.96261	0.0496911
ENSMUSG00000028098	Rnf115	1073.89	0.118017	0.0601448	1.96221	0.0497383
ENSMUSG00000062184	Hs6st2	591.718	0.159598	0.0813455	1.96198	0.0497647
ENSMUSG00000006456	Rbm14	345.808	-0.177212	0.0903489	-1.96141	0.0498309
ENSMUSG00000034320	Slc26a2	247.075	-0.211367	0.107779	-1.96111	0.0498658
ENSMUSG00000033186	Mzt1	1206.84	0.120513	0.0614646	1.96069	0.0499153
ENSMUSG00000089737	Gm15688	18.4221	0.750084	0.382697	1.95999	0.0499964
ENSMUSG00000066191	Anks6	245.899	-0.233686	0.119251	-1.95962	0.0500403
ENSMUSG00000114433	Gm48488	6.41205	-1.26682	0.646518	-1.95944	0.0500609
ENSMUSG00000025188	Hps1	325.661	-0.202772	0.103512	-1.95893	0.050121
ENSMUSG00000105758	Mirlet7e	5.28421	-1.35733	0.692991	-1.95865	0.0501533
ENSMUSG00000031107	Rbmx2	82.6277	0.345897	0.176767	1.9568	0.0503711
ENSMUSG00000023170	Gps2	305.761	-0.201133	0.10279	-1.95674	0.0503782
ENSMUSG00000028958	Tmub1	220.277	0.222679	0.113812	1.95656	0.0503997
ENSMUSG00000029070	Mxra8	101.327	-0.362418	0.185281	-1.95604	0.0504599
ENSMUSG00000062372	Otof	1047.73	-0.28011	0.143262	-1.95523	0.0505559
ENSMUSG00000079339	Ifit1bl1	77.3772	0.357208	0.182778	1.95433	0.0506622
ENSMUSG00000002699	Lcp2	55.4873	-0.405785	0.207744	-1.9533	0.0507845
ENSMUSG00000030256	Bhlhe41	797.553	0.142548	0.072993	1.9529	0.050831
ENSMUSG00000091387	Gcnt4	318.419	0.262119	0.134246	1.95253	0.0508752
ENSMUSG00000117653		10.5395	0.956827	0.490338	1.95136	0.051014
ENSMUSG00000048355	Arxes1	144.946	0.266228	0.136455	1.95103	0.0510533
ENSMUSG00000028426	Rad23b	3495.75	0.0831085	0.0426102	1.95044	0.0511242
ENSMUSG00000062729	Ppox	441.427	-0.185294	0.0950038	-1.95039	0.0511301
ENSMUSG00000082229	Nap1l2	1800.25	0.11616	0.0595709	1.94995	0.051182
ENSMUSG00000040187	Arntl2	288.877	-0.207041	0.106181	-1.94988	0.05119
ENSMUSG00000111293	Gm34006	19.083	-0.733886	0.376465	-1.94941	0.051246
ENSMUSG00000053550	Shisa7	3846.57	-0.100445	0.0515522	-1.94841	0.0513664
ENSMUSG00000031214	Ophn1	923.029	-0.129038	0.066259	-1.94748	0.0514777
ENSMUSG00000072900	Mir540	2.16873	-2.36381	1.21378	-1.94747	0.051478
ENSMUSG00000109459	Gm39526	1.34775	2.96747	1.52405	1.9471	0.0515233
ENSMUSG00000025241	Fyco1	1033.76	-0.11742	0.0603114	-1.9469	0.0515468
ENSMUSG00000085495	Gm16796	6.92144	1.21895	0.626594	1.94536	0.0517321
ENSMUSG00000061028	Clasrp	1188.25	-0.144591	0.0744041	-1.94332	0.051978
ENSMUSG00000112964	E430024I08Rik	249.032	-0.225125	0.11587	-1.94292	0.0520264
ENSMUSG00000110353	Gm33543	2.1566	-2.41337	1.24232	-1.94262	0.0520615
ENSMUSG00000100252	Mir124-2hg	952.667	-0.129813	0.0668327	-1.94236	0.0520931
ENSMUSG00000108943	Gm44559	35.5581	-0.574303	0.295783	-1.94164	0.0521808
ENSMUSG00000021476	Habp4	3795.48	0.0893897	0.0460512	1.94109	0.0522468
ENSMUSG00000029859	Epha1	1.26124	-3.01432	1.55341	-1.94045	0.0523245
ENSMUSG00000022304	Dpys	4.36401	1.57718	0.813031	1.93988	0.0523942
ENSMUSG00000064358	mt-Co3	21.3662	-0.659233	0.339909	-1.93944	0.052448
ENSMUSG00000040189	Ccdc114	30.2527	-0.556691	0.287054	-1.93933	0.0524616
ENSMUSG00000111874	Gm36539	2.48576	-2.15503	1.11127	-1.93926	0.0524701
ENSMUSG00000044149	Nkrf	571.72	0.175141	0.0904082	1.93723	0.0527175
ENSMUSG00000032420	Nt5e	60.9414	-0.433123	0.223701	-1.93617	0.0528471
ENSMUSG00000113361	AC152827.1	11.6226	-0.888104	0.45881	-1.93567	0.0529085
ENSMUSG00000020863	Luc7l3	3258.78	-0.110422	0.0570506	-1.93552	0.052927
ENSMUSG00000050783	Htr1f	48.0035	0.473228	0.244538	1.93519	0.0529666
ENSMUSG00000119223		7.53324	-1.15966	0.599762	-1.93354	0.0531701
ENSMUSG00000028381	Ugcg	1557.83	0.113967	0.0589427	1.93353	0.0531714
ENSMUSG00000033434	Gtpbp6	373.962	-0.190058	0.0983283	-1.93289	0.05325
ENSMUSG00000002319	Ipo4	562.093	-0.14777	0.0764645	-1.93253	0.0532939
ENSMUSG00000037254	Itih2	85.1352	-0.369667	0.191513	-1.93024	0.0535772
ENSMUSG00000025402	Nab2	609.112	-0.172099	0.0891671	-1.93007	0.0535976
ENSMUSG00000024614	Tmx3	1508.01	0.107026	0.0554683	1.9295	0.0536694
ENSMUSG00000056091	St3gal5	2200.51	0.0988406	0.0512306	1.92933	0.0536902
ENSMUSG00000085399	Foxd2os	7.68183	-1.10259	0.571836	-1.92816	0.0538354
ENSMUSG00000040659	Efhd2	3720.34	0.100767	0.0522642	1.92803	0.0538512
ENSMUSG00000093598	A730085K08Rik	3.53811	-1.80112	0.934343	-1.92768	0.0538945
ENSMUSG00000027173	Depdc7	11.8515	-0.905426	0.469991	-1.92647	0.0540452
ENSMUSG00000038233	Fam198a	72.4342	0.377772	0.196095	1.92647	0.0540455
ENSMUSG00000038371	Sbf2	1174.48	-0.114926	0.0596574	-1.92643	0.0540506
ENSMUSG00000024670	Cd6	52.4018	-0.44931	0.233259	-1.92623	0.0540757
ENSMUSG00000031608	Galnt7	319.164	-0.201197	0.104487	-1.92556	0.0541595
ENSMUSG00000004231	Pax2	6.57818	1.27586	0.663313	1.92347	0.0544214
ENSMUSG00000029576	Radil	352.873	-0.201913	0.104995	-1.92307	0.0544714
ENSMUSG00000028031	Dkk2	18.5473	-0.714185	0.371467	-1.92261	0.0545292
ENSMUSG00000026202	Tuba4a	7260.46	0.0795951	0.0414017	1.92251	0.0545416
ENSMUSG00000004677	Myo9b	1236.6	-0.143231	0.074508	-1.92235	0.0545614
ENSMUSG00000090086	AI480526	983.962	-0.156057	0.0812231	-1.92134	0.0546886
ENSMUSG00000103507	Gm38375	13.9803	-0.953981	0.49653	-1.92129	0.0546945
ENSMUSG00000054792	Klhl18	584.568	-0.15247	0.0793606	-1.92123	0.0547033
ENSMUSG00000031633	Slc25a4	7112.6	0.0914041	0.0475761	1.92122	0.0547041
ENSMUSG00000067786	Nnat	839.476	-0.37529	0.195406	-1.92057	0.0547861
ENSMUSG00000087017	4930417H01Rik	5.56381	-1.44278	0.751253	-1.9205	0.054795
ENSMUSG00000107928	Gm45140	3.4272	1.80113	0.937985	1.92021	0.0548318
ENSMUSG00000040018	Cox15	391.515	0.179083	0.0933283	1.91885	0.0550036
ENSMUSG00000026878	Rab14	4178.56	0.0827578	0.0431409	1.91832	0.0550711
ENSMUSG00000106934	Gm42506	5.47393	-1.36438	0.711273	-1.91823	0.0550824
ENSMUSG00000006676	Usp19	2618.36	-0.1082	0.0564554	-1.91656	0.0552945
ENSMUSG00000031706	Rfx1	656.669	-0.17566	0.091665	-1.91632	0.0553241
ENSMUSG00000027637	1110008F13Rik	418.798	0.176697	0.0922231	1.91597	0.055369
ENSMUSG00000115912	AC113587.1	22.1769	0.707173	0.369135	1.91576	0.0553962
ENSMUSG00000106915	Gm42655	2.26413	2.28101	1.19116	1.91494	0.0554995
ENSMUSG00000022956	Atp5o	857.119	0.13556	0.0708336	1.91378	0.0556477
ENSMUSG00000063049	Ing2	510.401	0.176852	0.0924344	1.91327	0.0557135
ENSMUSG00000020743	Mif4gd	137.325	-0.258765	0.135258	-1.91312	0.0557321
ENSMUSG00000014956	Ppp1cb	4811.36	0.0871498	0.045556	1.91303	0.0557446
ENSMUSG00000120715		3.77521	-1.66205	0.869023	-1.91255	0.055806
ENSMUSG00000078653	Cntd1	7.86469	-1.10262	0.576552	-1.91243	0.0558211
ENSMUSG00000024948	Map4k2	1455.38	-0.164299	0.0859208	-1.91222	0.0558483
ENSMUSG00000031517	Gpm6a	21278.2	0.082475	0.043132	1.91215	0.0558566
ENSMUSG00000043557	Mdga1	167.687	-0.300503	0.157199	-1.91162	0.0559255
ENSMUSG00000087485	Gm13383	2.22531	-2.39456	1.25302	-1.91102	0.0560016
ENSMUSG00000034271	Jdp2	429.813	0.184091	0.096399	1.90968	0.0561749
ENSMUSG00000035576	L3mbtl1	548.563	-0.192401	0.100752	-1.90966	0.0561767
ENSMUSG00000061171	Slc38a11	43.5567	-0.476321	0.249528	-1.90889	0.0562768
ENSMUSG00000040054	Baz2a	1734.06	-0.122992	0.064443	-1.90854	0.0563216
ENSMUSG00000054894	Atp5s	221.721	0.211681	0.110948	1.90792	0.0564012
ENSMUSG00000025173	Wdr45b	886.769	0.116575	0.0611222	1.90724	0.0564896
ENSMUSG00000029270	Fam69a	433.174	0.160938	0.0844064	1.9067	0.0565596
ENSMUSG00000038007	Acer2	148.219	-0.323226	0.169543	-1.90645	0.0565917
ENSMUSG00000056718	Gm13199	13.0968	0.811828	0.425864	1.90631	0.0566101
ENSMUSG00000027575	Arfgap1	1724.58	-0.0961938	0.0504883	-1.90527	0.0567451
ENSMUSG00000026856	Dolpp1	270.651	-0.18881	0.0991519	-1.90425	0.0568777
ENSMUSG00000084728	Mir1905	1.32816	2.85693	1.50039	1.90413	0.0568932
ENSMUSG00000085573	Gm15418	2.93237	-2.04148	1.07228	-1.90386	0.0569286
ENSMUSG00000020152	Actr2	5327.41	0.0790171	0.0415104	1.90355	0.056969
ENSMUSG00000028599	Tnfrsf1b	60.6703	-0.39027	0.205038	-1.9034	0.0569886
ENSMUSG00000004707	Ly9	5.07234	-1.37123	0.720458	-1.90328	0.0570042
ENSMUSG00000095588	Gm12350	2.64579	2.37272	1.24673	1.90316	0.0570196
ENSMUSG00000040170	Fmo2	126.757	0.298785	0.157035	1.90267	0.0570839
ENSMUSG00000020869	Lrrc59	1359.93	0.10539	0.0554101	1.90199	0.0571722
ENSMUSG00000072844	G530011O06Rik	22.4352	-0.675362	0.355102	-1.90188	0.0571865
ENSMUSG00000109394	A230057D06Rik	636.729	-0.199077	0.104717	-1.90109	0.0572905
ENSMUSG00000036816	Atoh7	31.2985	-0.54774	0.288166	-1.90078	0.0573313
ENSMUSG00000090698	Apold1	62.6712	0.457067	0.240494	1.90054	0.0573626
ENSMUSG00000027784	Ppm1l	3541.54	0.132702	0.0698358	1.9002	0.0574063
ENSMUSG00000028790	Khdrbs1	1984.66	0.0935186	0.0492158	1.90018	0.05741
ENSMUSG00000054702	Ap1s3	74.0817	0.391099	0.205858	1.89985	0.0574533
ENSMUSG00000102549	Gm38137	4.75497	-1.42808	0.752328	-1.89821	0.057668
ENSMUSG00000001288	Rarg	170.816	-0.260035	0.137073	-1.89706	0.0578202
ENSMUSG00000028331	Trmo	35.8717	-0.496346	0.261656	-1.89695	0.0578351
ENSMUSG00000025407	Gli1	67.0798	-0.378864	0.199839	-1.89585	0.0579801
ENSMUSG00000051043	Gprc5c	62.7784	-0.382582	0.201819	-1.89566	0.0580044
ENSMUSG00000115410	AC131586.3	2.27643	-2.46948	1.30286	-1.89543	0.0580361
ENSMUSG00000024143	Rhoq	440.88	-0.160319	0.0845851	-1.89535	0.0580457
ENSMUSG00000085419	Gm11734	5.65274	1.31075	0.69162	1.89519	0.0580671
ENSMUSG00000025602	Zfp202	79.228	-0.357614	0.188769	-1.89445	0.0581655
ENSMUSG00000111496	Gm47483	61.0819	0.409483	0.216255	1.89352	0.058289
ENSMUSG00000020866	Cacna1g	3190.58	-0.122417	0.064667	-1.89304	0.0583527
ENSMUSG00000030774	Pak1	6266.82	0.111312	0.058821	1.89238	0.0584404
ENSMUSG00000038517	Tbkbp1	945.432	-0.123147	0.0650752	-1.89237	0.0584412
ENSMUSG00000098900	Gm18190	6.03808	-1.26312	0.667581	-1.89209	0.0584796
ENSMUSG00000045817	Zfp36l2	362.16	-0.177129	0.0936334	-1.89172	0.0585278
ENSMUSG00000120573		7.2617	1.13526	0.600516	1.89047	0.0586951
ENSMUSG00000003200	Sh3gl1	455.916	-0.154272	0.081639	-1.88969	0.0587996
ENSMUSG00000052911	Lamb2	614.876	-0.146074	0.0773113	-1.88943	0.0588343
ENSMUSG00000040146	Rgl3	57.5322	-0.405089	0.214465	-1.88883	0.0589144
ENSMUSG00000026014	Raph1	2079.1	-0.124228	0.0657774	-1.88862	0.058943
ENSMUSG00000038544	Inip	368.831	-0.170128	0.0900971	-1.88828	0.0589888
ENSMUSG00000041193	Pla2g5	30.5267	0.546276	0.28942	1.88749	0.0590945
ENSMUSG00000062591	Tubb4a	10437.7	0.0794725	0.0421085	1.88733	0.0591163
ENSMUSG00000042726	Trafd1	1185.65	-0.111205	0.0589293	-1.88709	0.0591488
ENSMUSG00000041130	Zfp598	629.924	-0.153083	0.0811395	-1.88667	0.0592049
ENSMUSG00000050052	Tdrp	278.566	-0.213834	0.113346	-1.88656	0.0592199
ENSMUSG00000120219		23.1858	-0.638896	0.338871	-1.88537	0.0593806
ENSMUSG00000047193	Dync2h1	926.961	-0.170654	0.0905275	-1.8851	0.0594158
ENSMUSG00000032381	Fam96a	197.928	-0.253859	0.134669	-1.88506	0.0594216
ENSMUSG00000032584	Mst1r	23.294	0.619985	0.32903	1.88428	0.0595273
ENSMUSG00000085560	C230038L03Rik	2.25959	2.25872	1.19928	1.88339	0.0596474
ENSMUSG00000042810	Krba1	1384.46	-0.122459	0.065052	-1.88249	0.05977
ENSMUSG00000026556	Vangl2	160.378	0.241942	0.128529	1.8824	0.0597822
ENSMUSG00000043648	Pld6	9.4918	-0.99736	0.530002	-1.8818	0.0598628
ENSMUSG00000096696	Zfp960	26.7823	-0.584476	0.310734	-1.88095	0.0599781
ENSMUSG00000062980	Cped1	120.814	-0.272198	0.14473	-1.88073	0.0600086
ENSMUSG00000024045	Akap8	1907.6	-0.145274	0.0772474	-1.88063	0.0600223
ENSMUSG00000026355	Mcm6	109.191	0.307556	0.163583	1.88012	0.0600918
ENSMUSG00000083083	Gm15382	6.62002	1.28201	0.682164	1.87932	0.0602008
ENSMUSG00000044068	Zrsr1	814.373	0.144067	0.0766953	1.87843	0.0603228
ENSMUSG00000024236	Svil	204.541	-0.216807	0.115435	-1.87817	0.060358
ENSMUSG00000017299	Dnttip1	314.436	0.175247	0.0933271	1.87777	0.060412
ENSMUSG00000083563	Gm13340	52.4793	-0.451753	0.240596	-1.87764	0.0604304
ENSMUSG00000074743	Thbd	301.61	-0.218465	0.116374	-1.87727	0.0604808
ENSMUSG00000024790	Sac3d1	134.129	0.283033	0.150797	1.87691	0.0605298
ENSMUSG00000098206	A430106G13Rik	11.3781	0.942309	0.502054	1.87691	0.0605306
ENSMUSG00000049811	Fam161a	43.717	-0.453331	0.24161	-1.87629	0.0606153
ENSMUSG00000120419		4.86181	1.50963	0.804632	1.87618	0.0606312
ENSMUSG00000048920	Fkrp	765.234	0.13578	0.0723781	1.87598	0.0606587
ENSMUSG00000025359	Pmel	5.41339	-1.39398	0.743155	-1.87576	0.0606881
ENSMUSG00000002279	Lmf1	263.492	-0.202088	0.107773	-1.87514	0.0607741
ENSMUSG00000106229	Gm19409	2.67622	1.98988	1.06137	1.87482	0.0608172
ENSMUSG00000021607	Mrpl36	187.488	-0.223253	0.119085	-1.87474	0.0608286
ENSMUSG00000026834	Acvr1c	707.011	-0.149021	0.0795098	-1.87425	0.0608962
ENSMUSG00000007338	Mrpl49	463.701	0.159597	0.0851687	1.87389	0.0609457
ENSMUSG00000111793	Gm47950	12.0762	-0.929751	0.496161	-1.87389	0.0609458
ENSMUSG00000001506	Col1a1	193.647	-0.249437	0.133149	-1.87336	0.0610185
ENSMUSG00000069184	Zfp72	139.299	0.258496	0.137995	1.87322	0.0610378
ENSMUSG00000032101	Ddx25	769.951	0.129517	0.0691511	1.87295	0.0610753
ENSMUSG00000102143	Gm38057	37.0906	-0.510733	0.272716	-1.87277	0.0611008
ENSMUSG00000058690	Ccser2	2286.46	0.107947	0.0576481	1.87252	0.0611348
ENSMUSG00000031026	Trim66	888.037	0.150696	0.0804888	1.87226	0.0611707
ENSMUSG00000094942	Gm3604	21.1791	0.642255	0.343118	1.87182	0.0612318
ENSMUSG00000021936	Mapk8	2348.39	0.0910198	0.0486396	1.87131	0.061302
ENSMUSG00000029228	Lnx1	448.083	0.150257	0.0803308	1.87048	0.0614175
ENSMUSG00000031310	Zmym3	2922.83	-0.120975	0.0646891	-1.8701	0.0614702
ENSMUSG00000043336	Filip1l	61.0407	-0.374718	0.200416	-1.8697	0.0615261
ENSMUSG00000121489		35.2118	0.56843	0.304087	1.8693	0.0615809
ENSMUSG00000037104	Socs5	2078.56	0.108089	0.057825	1.86924	0.0615892
ENSMUSG00000102869	2900097C17Rik	15768.5	0.073835	0.0395272	1.86795	0.0617687
ENSMUSG00000020178	Adora2a	29.6796	-0.599664	0.32108	-1.86764	0.0618117
ENSMUSG00000024949	Sf1	2783.44	-0.0960859	0.0514592	-1.86723	0.0618702
ENSMUSG00000038759	Nup205	640.284	-0.146016	0.0782094	-1.86699	0.0619032
ENSMUSG00000036760	Kcnk9	4411.15	-0.0994219	0.0532536	-1.86695	0.0619084
ENSMUSG00000079173	Zan	4.71859	-1.54066	0.825291	-1.86681	0.0619281
ENSMUSG00000031370	Zrsr2	717.764	0.134031	0.0718264	1.86605	0.062035
ENSMUSG00000037938	Chchd5	67.2462	-0.350471	0.187833	-1.86587	0.0620599
ENSMUSG00000014498	Ankrd52	1732.01	-0.104328	0.0559374	-1.86509	0.0621688
ENSMUSG00000033774	Npbwr1	9.45803	0.991327	0.531552	1.86497	0.062186
ENSMUSG00000020668	Kif3c	4981.26	0.0739651	0.0396656	1.86472	0.0622209
ENSMUSG00000068246	Apol9b	1.96739	2.62065	1.40577	1.86422	0.0622914
ENSMUSG00000056666	Retsat	139.925	-0.27828	0.149298	-1.86393	0.0623316
ENSMUSG00000026207	Speg	2974.29	-0.088316	0.0473864	-1.86374	0.0623579
ENSMUSG00000027961	Lrrc39	3.20956	1.83275	0.983505	1.86348	0.0623942
ENSMUSG00000034218	Atm	546.485	-0.175244	0.0940503	-1.8633	0.0624201
ENSMUSG00000097619	4833422M21Rik	14.2237	0.838077	0.450067	1.86212	0.0625867
ENSMUSG00000020275	Rel	81.6707	0.357789	0.192161	1.86192	0.0626145
ENSMUSG00000024456	Diaph1	1464.76	-0.103265	0.0554688	-1.86167	0.062649
ENSMUSG00000000605	Clcn4	3479.49	0.0786722	0.042293	1.86017	0.0628612
ENSMUSG00000039450	Dcxr	43.4814	-0.47996	0.258112	-1.8595	0.0629556
ENSMUSG00000107171	Gm42572	18.2778	-0.659976	0.354958	-1.8593	0.0629841
ENSMUSG00000040841	Six5	51.9156	-0.403922	0.217276	-1.85903	0.0630233
ENSMUSG00000042688	Mapk6	1161.01	0.12836	0.0690571	1.85875	0.0630631
ENSMUSG00000021791	Dydc2	3.40665	-1.70509	0.917522	-1.85837	0.0631166
ENSMUSG00000017417	Plxdc1	362.559	0.18495	0.0996753	1.85552	0.0635218
ENSMUSG00000029687	Ezh2	78.4772	-0.340108	0.183354	-1.85493	0.0636068
ENSMUSG00000111092	Gm17875	22.2832	0.662568	0.357224	1.85477	0.0636289
ENSMUSG00000098202	B830012L14Rik	9.10707	0.991708	0.535052	1.85348	0.0638137
ENSMUSG00000120996		15.1365	-0.750962	0.405205	-1.85329	0.0638411
ENSMUSG00000038156	Spon1	1007.58	0.154211	0.0832223	1.853	0.0638822
ENSMUSG00000120969		11.3565	0.975415	0.526924	1.85115	0.064148
ENSMUSG00000026576	Atp1b1	21722.6	0.0866155	0.0467926	1.85105	0.0641624
ENSMUSG00000035021	Baz1a	37.012	-0.491613	0.265669	-1.85047	0.0642453
ENSMUSG00000097496	Gm26653	15.3466	-0.741956	0.401033	-1.85011	0.0642977
ENSMUSG00000120947		2.44075	-2.04773	1.10682	-1.85011	0.0642984
ENSMUSG00000028073	Pear1	143.763	-0.262112	0.141698	-1.84979	0.0643436
ENSMUSG00000037805	Rpl10a	993.885	-0.124307	0.0672221	-1.8492	0.0644284
ENSMUSG00000051238	Swsap1	129.596	0.268984	0.145715	1.84595	0.0648989
ENSMUSG00000027108	Ola1	1479.62	0.128235	0.069485	1.84551	0.0649635
ENSMUSG00000031387	Renbp	45.1006	-0.427564	0.231685	-1.84545	0.0649719
ENSMUSG00000086900	Kcnab3os	2.09262	-2.29778	1.24535	-1.84509	0.0650239
ENSMUSG00000037994	Slc9b2	171.058	-0.246981	0.13387	-1.84494	0.0650461
ENSMUSG00000020107	Anapc16	502.241	-0.146257	0.0792787	-1.84485	0.06506
ENSMUSG00000051495	Irf2bp2	621.752	0.183593	0.0995273	1.84465	0.0650886
ENSMUSG00000063856	Gpx1	541.947	0.140694	0.0762732	1.84461	0.0650941
ENSMUSG00000074384	AI429214	52.7017	-0.406447	0.220355	-1.84451	0.0651091
ENSMUSG00000038375	Trp53inp2	2176.45	0.100066	0.0542522	1.84446	0.0651158
ENSMUSG00000066687	Zbtb16	1180.98	0.131371	0.0712738	1.84318	0.0653025
ENSMUSG00000030108	Slc6a13	242.937	-0.27221	0.147701	-1.84298	0.065332
ENSMUSG00000048373	Fgfbp1	26.7241	-0.683455	0.371025	-1.84207	0.0654644
ENSMUSG00000041757	Plekha6	3686.69	-0.10044	0.0545298	-1.84194	0.0654845
ENSMUSG00000028633	Ctps	559.273	0.138265	0.0750764	1.84166	0.0655244
ENSMUSG00000118317		2.34711	2.30656	1.25244	1.84166	0.0655249
ENSMUSG00000021615	Xrcc4	85.4123	0.356348	0.193527	1.84133	0.0655727
ENSMUSG00000052533	Nup188	373.535	-0.164782	0.0894997	-1.84114	0.0656008
ENSMUSG00000024659	Anxa1	32.6662	-0.553725	0.300823	-1.8407	0.0656657
ENSMUSG00000026687	Aldh9a1	434.415	-0.17461	0.0948645	-1.84062	0.0656773
ENSMUSG00000115122	AC124561.1	7.93383	1.12104	0.609239	1.84007	0.0657582
ENSMUSG00000020264	Slc36a2	10.3599	-0.88977	0.483728	-1.8394	0.0658564
ENSMUSG00000110672	Gm45786	2.72988	-1.86389	1.01354	-1.83899	0.0659162
ENSMUSG00000103332	Pcdhga2	142.424	0.249891	0.135892	1.83889	0.0659308
ENSMUSG00000010803	Gabra1	7222.22	0.134096	0.0729255	1.8388	0.0659446
ENSMUSG00000018986	Slfn3	5.56403	1.30943	0.712281	1.83837	0.0660081
ENSMUSG00000034462	Pkd2	1082.4	-0.106988	0.058209	-1.838	0.0660625
ENSMUSG00000028469	Npr2	840.195	-0.130966	0.0712858	-1.8372	0.0661799
ENSMUSG00000042589	Cux2	3635.35	-0.100139	0.054509	-1.8371	0.0661947
ENSMUSG00000120006		30.4114	-0.541562	0.294797	-1.83707	0.0661996
ENSMUSG00000100039	Gm28959	8.95421	1.0227	0.556716	1.83702	0.0662066
ENSMUSG00000035790	Cep19	757.819	0.130345	0.0709606	1.83686	0.0662299
ENSMUSG00000106164	9430085M18Rik	35.3233	0.571173	0.311035	1.83636	0.0663039
ENSMUSG00000056851	Pcbp2	3143.57	0.0798946	0.0435224	1.83571	0.0664002
ENSMUSG00000028557	Rnf11	4477.68	0.0790361	0.0430591	1.83552	0.0664279
ENSMUSG00000103651	Gm37206	272.331	-0.219824	0.119779	-1.83524	0.0664705
ENSMUSG00000036438	Calm2	20711.2	0.0775008	0.0422358	1.83496	0.0665122
ENSMUSG00000086487	Gm11638	9.01878	-0.965276	0.526069	-1.83488	0.0665229
ENSMUSG00000002550	Uck1	417.467	-0.174024	0.0948436	-1.83486	0.0665269
ENSMUSG00000028613	Lrp8	1862.05	-0.134865	0.0735254	-1.83427	0.0666141
ENSMUSG00000042349	Ikbke	28.2922	-0.552747	0.301475	-1.83347	0.0667322
ENSMUSG00000018830	Myh11	204.526	-0.291755	0.159133	-1.83341	0.0667422
ENSMUSG00000024136	Dnase1l2	70.0342	-0.384636	0.20982	-1.83318	0.0667765
ENSMUSG00000041607	Mbp	6572.22	0.255548	0.139408	1.8331	0.0667882
ENSMUSG00000040133	Gpr176	192.481	0.227333	0.124022	1.83301	0.0668014
ENSMUSG00000030224	Strap	1629.79	0.0956455	0.0521816	1.83294	0.0668121
ENSMUSG00000032002	Dcun1d5	597.66	-0.143405	0.078254	-1.83256	0.0668683
ENSMUSG00000037855	Zfp365	12047.6	0.077808	0.0424655	1.83226	0.0669122
ENSMUSG00000061740	Cyp2d22	430.709	-0.161053	0.0879396	-1.8314	0.0670406
ENSMUSG00000045128	Rpl18a	1498.31	-0.114604	0.0625996	-1.83075	0.0671376
ENSMUSG00000037362	Nov	2624.67	-0.150722	0.0823354	-1.83058	0.0671631
ENSMUSG00000045092	S1pr1	2033.19	-0.124057	0.0677774	-1.83036	0.0671963
ENSMUSG00000045281	Gpr20	2.72865	-1.8831	1.02893	-1.83016	0.0672265
ENSMUSG00000103149	AA914427	7.81266	1.01282	0.55377	1.82896	0.0674057
ENSMUSG00000063801	Ap3s2	1314.9	0.115887	0.0633684	1.82878	0.067432
ENSMUSG00000019984	Med23	860.147	-0.133214	0.0728888	-1.82763	0.067605
ENSMUSG00000014418	Hps5	299.265	-0.171369	0.0938266	-1.82644	0.0677833
ENSMUSG00000075555	Gm10863	7.70132	1.15663	0.6334	1.82607	0.0678403
ENSMUSG00000097006	9530082P21Rik	40.2289	-0.486447	0.266445	-1.8257	0.0678962
ENSMUSG00000039431	Mtmr7	1071.5	0.129068	0.0707072	1.82539	0.0679419
ENSMUSG00000062866	Phactr2	506.644	-0.158163	0.0866554	-1.82519	0.0679719
ENSMUSG00000045114	Prrt2	36.7165	-0.479073	0.26249	-1.82511	0.0679841
ENSMUSG00000021240	Abcd4	225.237	-0.20644	0.113133	-1.82476	0.0680376
ENSMUSG00000032264	Zw10	324.137	0.200113	0.109689	1.82436	0.0680983
ENSMUSG00000025413	Ttc4	688.332	-0.128883	0.0706459	-1.82435	0.0680985
ENSMUSG00000024712	Rfk	828.856	0.126245	0.0692013	1.82431	0.068105
ENSMUSG00000120463		2.71345	-1.8783	1.02968	-1.82416	0.0681274
ENSMUSG00000025781	Atp5c1	2246.82	0.103319	0.0566696	1.82318	0.0682757
ENSMUSG00000121198		26.5902	-0.553877	0.303843	-1.8229	0.0683178
ENSMUSG00000035545	Leng8	6099.33	-0.228464	0.125364	-1.82241	0.0683927
ENSMUSG00000036553	Sh3tc1	32.4439	-0.51467	0.282428	-1.8223	0.0684093
ENSMUSG00000046318	Ccbe1	455.436	-0.154925	0.0850287	-1.82203	0.0684509
ENSMUSG00000097027	Gm26559	10.4772	-0.893646	0.49051	-1.82187	0.0684748
ENSMUSG00000046718	Bst2	34.7417	0.523035	0.287088	1.82186	0.0684761
ENSMUSG00000120531		1.74072	-2.71007	1.48756	-1.82182	0.0684816
ENSMUSG00000055945	Prr18	202.037	0.233906	0.128405	1.82164	0.0685104
ENSMUSG00000042505	Sdhaf3	172.487	0.224579	0.123311	1.82124	0.0685707
ENSMUSG00000057000	Nxf3	2.14521	2.38934	1.31266	1.82022	0.0687252
ENSMUSG00000062373	Tmem65	1776.53	0.102645	0.0563929	1.82017	0.0687331
ENSMUSG00000084849	Gm16105	2.27553	-2.34089	1.28616	-1.82007	0.0687486
ENSMUSG00000120976		887.099	0.16973	0.0932611	1.81994	0.0687676
ENSMUSG00000043441	Gpr149	10.0699	0.951018	0.522699	1.81944	0.0688451
ENSMUSG00000062309	Rpp25	189.613	0.218178	0.119922	1.81933	0.0688609
ENSMUSG00000025586	Cpeb1	2072.77	-0.0931556	0.0512066	-1.81921	0.0688795
ENSMUSG00000062691	Cebpzos	163.075	0.273103	0.150147	1.8189	0.0689268
ENSMUSG00000045316	Fahd1	167.095	0.231939	0.127535	1.81863	0.0689676
ENSMUSG00002076443		1.72174	2.53378	1.39506	1.81625	0.069332
ENSMUSG00000049106	Dcaf5	1944.98	0.102295	0.0563769	1.81448	0.0696042
ENSMUSG00000028847	Trappc3	717.317	0.136866	0.0754486	1.81402	0.0696739
ENSMUSG00000028261	Ndufaf4	441.077	0.155377	0.0856642	1.81379	0.0697097
ENSMUSG00000121050		24.7594	-0.568496	0.31348	-1.8135	0.0697543
ENSMUSG00000085028	Slc2a4rg-ps	152.069	-0.271899	0.149935	-1.81344	0.0697634
ENSMUSG00000074364	Ehd2	128.328	-0.251029	0.138447	-1.81318	0.0698034
ENSMUSG00000085055	Gm15958	9.94954	-1.03362	0.570119	-1.81299	0.0698337
ENSMUSG00000021033	Gstz1	672.77	-0.136512	0.0753506	-1.8117	0.0700332
ENSMUSG00000106665	Gm43389	68.1871	-0.340978	0.188221	-1.81158	0.0700507
ENSMUSG00000052707	Tnrc6a	1841.72	-0.114726	0.0633384	-1.81131	0.0700924
ENSMUSG00000092958	Mir5128	0.918767	3.24093	1.78941	1.81117	0.0701149
ENSMUSG00000054061	Gm9934	4.48126	-1.54334	0.852764	-1.80981	0.0703249
ENSMUSG00000103748	Gm38243	2.69235	-1.8503	1.02254	-1.80951	0.0703716
ENSMUSG00000022961	Son	8426.69	-0.0911531	0.0503966	-1.80872	0.0704952
ENSMUSG00000029918	Mrps33	252.014	0.225721	0.12481	1.80852	0.0705251
ENSMUSG00000032058	Ppp2r1b	208.392	-0.205468	0.113644	-1.80799	0.0706082
ENSMUSG00000005899	Smpd4	1578.56	-0.114946	0.0635795	-1.8079	0.0706214
ENSMUSG00000038984	Tspyl5	801.695	0.12944	0.0716159	1.80742	0.0706962
ENSMUSG00000043716	Rpl7	2122.52	-0.0905056	0.0500765	-1.80735	0.070708
ENSMUSG00000063063	Ctnna2	2444.03	0.0932208	0.0515958	1.80675	0.0708011
ENSMUSG00000030839	Sergef	449.481	-0.183533	0.101609	-1.80628	0.0708751
ENSMUSG00000093930	Hmgcs1	4381.35	0.105268	0.0582924	1.80586	0.0709404
ENSMUSG00000031701	Dnaja2	2634.42	0.0854348	0.0473128	1.80574	0.0709587
ENSMUSG00000033862	Cdk10	893.227	-0.113811	0.0630546	-1.80496	0.0710804
ENSMUSG00000036537	Rnf113a1	45.2863	-0.418171	0.231778	-1.80419	0.0712011
ENSMUSG00000050965	Prkca	3987.77	0.117557	0.06516	1.80412	0.071212
ENSMUSG00000103857	Gm37249	83.2865	-0.339281	0.188121	-1.80353	0.0713055
ENSMUSG00000030337	Vamp1	1171.52	0.148074	0.0821067	1.80343	0.07132
ENSMUSG00000120832		4.83843	1.36792	0.758694	1.803	0.0713887
ENSMUSG00000022300	Dcaf13	619.304	-0.138125	0.0766418	-1.80222	0.071511
ENSMUSG00000002871	Tpra1	346.597	-0.178796	0.0992439	-1.80158	0.0716119
ENSMUSG00000108120	9930120I10Rik	10.236	-0.893754	0.496144	-1.8014	0.0716397
ENSMUSG00000038827	Fam206a	473.04	-0.145835	0.0809575	-1.80138	0.0716429
ENSMUSG00000107728	Gm38910	80.8889	0.362526	0.201309	1.80085	0.071727
ENSMUSG00000085389	1700003M07Rik	299.774	0.177681	0.0987118	1.8	0.071861
ENSMUSG00000110389	Gm45579	4.68282	1.44334	0.802079	1.7995	0.0719394
ENSMUSG00000086745	Tspan2os	2.21013	2.19882	1.22195	1.79944	0.0719498
ENSMUSG00000028310	Ppp3r2	6.08769	-1.36411	0.758077	-1.79943	0.0719506
ENSMUSG00000052889	Prkcb	11322.5	0.0725695	0.0403355	1.79915	0.0719952
ENSMUSG00000020635	Fkbp1b	395.51	0.158861	0.0883073	1.79896	0.0720255
ENSMUSG00000041559	Fmod	455.001	-0.209348	0.116375	-1.79892	0.0720315
ENSMUSG00000106103	Gm43081	7.4847	-1.02844	0.571762	-1.79872	0.072063
ENSMUSG00000024650	Slc22a6	226.894	-0.251708	0.139952	-1.79852	0.072094
ENSMUSG00000085862	Gm13483	5.73674	1.3846	0.770154	1.79782	0.072206
ENSMUSG00000019731	Slc35e1	1182.75	0.107612	0.0598602	1.79772	0.0722211
ENSMUSG00000108015	Gm32591	1.71931	-2.58799	1.43966	-1.79764	0.0722339
ENSMUSG00000087083	Gm15083	2.3191	2.14913	1.19599	1.79694	0.0723451
ENSMUSG00000022150	Dab2	223.094	-0.236247	0.131507	-1.79645	0.0724224
ENSMUSG00000083364	Llph-ps2	2.67516	1.94608	1.08397	1.79533	0.0726016
ENSMUSG00000031709	Tbc1d9	2606.27	0.0871728	0.0485736	1.79465	0.0727091
ENSMUSG00000061462	Obscn	155.216	0.235308	0.131138	1.79436	0.0727565
ENSMUSG00000038619	Ensa	4727.92	0.0840201	0.0468447	1.79359	0.072879
ENSMUSG00000033883	D3Ertd254e	547.758	0.15134	0.0843833	1.79349	0.072895
ENSMUSG00000049891	Gm7984	7.52289	1.12018	0.624858	1.79269	0.0730223
ENSMUSG00000086509	Nkx2-2os	18.255	-0.665964	0.371582	-1.79224	0.0730943
ENSMUSG00000032812	Arap1	235.809	-0.202004	0.112729	-1.79194	0.0731426
ENSMUSG00000002320	Tm9sf1	317.533	-0.172102	0.0960633	-1.79154	0.0732061
ENSMUSG00000035713	Usp35	465.223	-0.182173	0.101686	-1.79153	0.073209
ENSMUSG00000038084	Opa1	3514.38	0.0842745	0.0470603	1.79078	0.073329
ENSMUSG00000018572	Phf23	589.955	0.131159	0.0732468	1.79064	0.0733506
ENSMUSG00000059326	Csf2ra	474.036	-0.188382	0.105235	-1.79011	0.0734366
ENSMUSG00000002833	Hdgfl2	1411.8	-0.0962929	0.0537937	-1.79004	0.0734475
ENSMUSG00000026526	Fh1	878.952	0.112298	0.0627755	1.78889	0.073633
ENSMUSG00000054843	Atrnl1	2789.64	0.0892427	0.0498979	1.78851	0.0736942
ENSMUSG00000027774	Gfm1	670.606	0.131179	0.0733976	1.78724	0.0738987
ENSMUSG00000041548	Hspb8	178.644	-0.226029	0.12649	-1.78693	0.0739482
ENSMUSG00000120158		1.69212	-2.65037	1.48353	-1.78653	0.0740132
ENSMUSG00000032092	Mpzl2	57.0667	-0.478646	0.267947	-1.78634	0.0740439
ENSMUSG00000033960	Jcad	2804.32	0.105635	0.0591387	1.78623	0.0740618
ENSMUSG00000004455	Ppp1cc	835.696	0.121549	0.0680736	1.78556	0.0741706
ENSMUSG00000082809	Gm14150	1.95029	-2.26023	1.2663	-1.78491	0.0742757
ENSMUSG00000008540	Mgst1	53.1313	-0.401768	0.225127	-1.78463	0.0743214
ENSMUSG00000055452	Gm7353	11.6697	0.858254	0.480957	1.78447	0.0743471
ENSMUSG00000108391	Gm9768	24.2156	0.594633	0.333344	1.78384	0.0744496
ENSMUSG00000033590	Myo5c	74.1103	-0.349519	0.195961	-1.78362	0.0744858
ENSMUSG00000046470	Sox18	74.8634	-0.345294	0.193696	-1.78265	0.0746426
ENSMUSG00000023092	Fhl1	1643.88	-0.153177	0.0859437	-1.7823	0.0747005
ENSMUSG00000028621	Cyb5rl	58.4109	0.374577	0.210181	1.78216	0.0747229
ENSMUSG00000020542	Myocd	2.35272	-2.1049	1.18119	-1.78202	0.0747467
ENSMUSG00000047098	Rnf31	489.713	-0.162279	0.0910711	-1.78189	0.0747664
ENSMUSG00000079523	Tmsb10	1849.53	0.100772	0.0565663	1.78148	0.0748334
ENSMUSG00000015016	Acsf3	296.99	0.175197	0.0983589	1.7812	0.0748794
ENSMUSG00000025825	Iscu	713.079	-0.128352	0.0720928	-1.78037	0.075015
ENSMUSG00000027263	Tubgcp4	583.658	-0.135093	0.0759283	-1.77922	0.0752045
ENSMUSG00000097766	5730420D15Rik	3.0637	-1.71308	0.962832	-1.77921	0.0752049
ENSMUSG00000102615	Gm37844	12.1157	0.870519	0.4893	1.77911	0.0752218
ENSMUSG00000022752	Tomm70a	3372.7	0.0798673	0.0448955	1.77896	0.075246
ENSMUSG00000026860	Sh3glb2	3253.98	-0.0942138	0.0529622	-1.77889	0.075258
ENSMUSG00000015961	Adss	1473.38	0.107128	0.0602482	1.77811	0.0753855
ENSMUSG00000051184	Zfp524	21.3824	-0.626843	0.352567	-1.77794	0.075414
ENSMUSG00000090330	9130221H12Rik	95.8284	0.317266	0.178452	1.77788	0.0754237
ENSMUSG00000048772	Tmem53	25.6553	-0.53338	0.300074	-1.7775	0.0754867
ENSMUSG00000109160	4930598N05Rik	18.2346	-0.65053	0.365989	-1.77746	0.0754932
ENSMUSG00000025855	Prkar1b	15379.9	0.0749756	0.0421886	1.77715	0.0755431
ENSMUSG00000031925	Maml2	188.069	-0.224335	0.126242	-1.77703	0.0755637
ENSMUSG00000048562	Sp8	29.1237	-0.506664	0.285142	-1.77688	0.0755873
ENSMUSG00000030083	Abtb1	532.37	-0.136412	0.0767896	-1.77644	0.0756599
ENSMUSG00000062391	4932435O22Rik	1.20631	-2.92495	1.6466	-1.77635	0.0756747
ENSMUSG00000016503	Gtf3a	246.492	0.196437	0.110618	1.77582	0.0757634
ENSMUSG00000039953	Clstn1	26166.5	0.0642434	0.0361812	1.7756	0.0757987
ENSMUSG00000112117	RF01962	58.2429	-0.385909	0.217341	-1.77559	0.0758006
ENSMUSG00000015095	Fbxw5	1242.26	-0.111927	0.0630394	-1.77551	0.0758141
ENSMUSG00000027381	Bcl2l11	104.822	-0.272449	0.15346	-1.77537	0.0758369
ENSMUSG00000115398	AC154640.3	1.25934	2.82203	1.58979	1.7751	0.0758813
ENSMUSG00000109399	Gm44982	14.9528	-0.724242	0.408022	-1.77501	0.0758968
ENSMUSG00000121007		2.58164	2.01817	1.13718	1.77472	0.0759444
ENSMUSG00000042408	Zmym6	704.291	-0.123989	0.0698642	-1.77472	0.0759447
ENSMUSG00000105368	Gm43759	70.8153	-0.326566	0.184039	-1.77444	0.0759903
ENSMUSG00000001383	Zmat2	2346.3	0.101155	0.0570077	1.77441	0.0759957
ENSMUSG00000039745	Htatip2	140.172	0.239047	0.134749	1.77402	0.07606
ENSMUSG00000034312	Iqsec1	5656.55	0.0800598	0.0451353	1.77377	0.0761004
ENSMUSG00000016194	Hsd11b1	139.283	0.275968	0.155608	1.77349	0.0761482
ENSMUSG00000087362	Gm13710	8.76594	1.0306	0.581176	1.7733	0.0761789
ENSMUSG00000026830	Ermn	169.229	0.298643	0.16847	1.77268	0.0762814
ENSMUSG00000023452	Pisd	735.25	-0.126531	0.0713828	-1.77258	0.0762988
ENSMUSG00000038628	Polr3k	691.977	0.126246	0.0712417	1.77208	0.0763817
ENSMUSG00000030079	Ruvbl1	386.331	0.149048	0.0841111	1.77203	0.0763889
ENSMUSG00000106362	Gm47279	1.17615	-2.97709	1.68046	-1.7716	0.0764616
ENSMUSG00000024165	Jpt2	60.8699	0.368896	0.208243	1.77147	0.0764823
ENSMUSG00000019214	Chtf18	22.79	-0.587755	0.331829	-1.77126	0.0765173
ENSMUSG00000031161	Hdac6	939.887	-0.113984	0.0643879	-1.77027	0.0766815
ENSMUSG00000073755	5730409E04Rik	1413.79	0.0936016	0.0528798	1.77008	0.0767132
ENSMUSG00000021916	Glt8d1	531.787	-0.14405	0.08139	-1.76987	0.076748
ENSMUSG00000070469	Adamtsl3	46.4275	-0.539895	0.305147	-1.76929	0.0768452
ENSMUSG00000006998	Psmd2	3078.43	0.0869952	0.0491789	1.76895	0.076902
ENSMUSG00000118364		52.2798	-0.444495	0.25128	-1.76892	0.0769071
ENSMUSG00000044647	Csrnp3	2446.18	0.0990728	0.0560093	1.76886	0.0769167
ENSMUSG00000001348	Acp5	1.67217	-2.5519	1.44282	-1.76869	0.076946
ENSMUSG00000024011	Pi16	7.5459	-1.08312	0.612639	-1.76797	0.0770667
ENSMUSG00000004561	Mettl17	433.431	-0.166297	0.0940619	-1.76795	0.0770689
ENSMUSG00000021061	Sptb	3169.8	0.0864089	0.048897	1.76716	0.0772012
ENSMUSG00000080727	C920021L13Rik	69.3356	-0.375859	0.212699	-1.7671	0.0772123
ENSMUSG00000040631	Dok4	240.964	0.199519	0.112911	1.76704	0.0772213
ENSMUSG00000051977	Prdm9	34.7244	-0.468581	0.26525	-1.76656	0.0773021
ENSMUSG00000034115	Scn11a	1.16932	-2.88221	1.63259	-1.76542	0.0774933
ENSMUSG00000037681	Esyt3	27.5056	-0.596632	0.337983	-1.76527	0.0775178
ENSMUSG00000002635	Pdcd2l	150.845	0.243025	0.137748	1.76426	0.0776874
ENSMUSG00000037111	Setd7	2923.56	0.111501	0.0632003	1.76424	0.0776914
ENSMUSG00000028773	Fabp3	692.592	0.122344	0.0693684	1.76369	0.0777846
ENSMUSG00000041841	Rpl37	1375.37	-0.137289	0.0778516	-1.76347	0.0778209
ENSMUSG00000042289	Hsd3b7	5.67259	-1.19767	0.679286	-1.76313	0.0778778
ENSMUSG00000063234	Gpr84	7.69421	1.03363	0.586486	1.76242	0.0779985
ENSMUSG00000000916	Nsun5	198.976	-0.239583	0.135954	-1.76223	0.0780298
ENSMUSG00000069919	Hba-a1	214.6	-0.629831	0.357447	-1.76203	0.0780649
ENSMUSG00000071537	Klrg2	5.28736	1.36142	0.772789	1.7617	0.0781206
ENSMUSG00000024360	Etf1	1382.49	0.107934	0.0612747	1.76147	0.0781588
ENSMUSG00000025236	Adpgk	277.255	-0.171786	0.097543	-1.76113	0.0782158
ENSMUSG00000056124	B4galt6	3180.63	0.0802164	0.0455761	1.76006	0.0783984
ENSMUSG00000105698	Gm31881	9.44997	-0.928373	0.527493	-1.75997	0.0784123
ENSMUSG00000015342	Xk	462.415	0.151752	0.086239	1.75966	0.0784651
ENSMUSG00000105326	6030400A10Rik	11.6258	0.850241	0.48322	1.75953	0.0784871
ENSMUSG00000072572	Slc39a2	232.811	-0.217334	0.123567	-1.75883	0.0786056
ENSMUSG00000058881	Zfp516	221.784	-0.208555	0.11861	-1.75833	0.078692
ENSMUSG00000111971	Gm48678	4.27698	-1.44402	0.821654	-1.75746	0.0788403
ENSMUSG00000034911	Ushbp1	88.9427	-0.313976	0.178681	-1.75718	0.0788868
ENSMUSG00000005883	Spo11	12.2109	-0.806187	0.458821	-1.75709	0.0789033
ENSMUSG00000073728	Tmem51os1	3.12866	-2.03908	1.16077	-1.75667	0.0789749
ENSMUSG00000035681	Kcnc2	2080.95	0.116704	0.0664414	1.7565	0.0790025
ENSMUSG00000081520	Gm16200	2.76125	-1.92799	1.09763	-1.7565	0.0790033
ENSMUSG00000047656	Trpt1	102.194	-0.302326	0.172121	-1.75647	0.0790079
ENSMUSG00000061718	Ppp1r1b	692.249	0.139998	0.0797057	1.75644	0.0790138
ENSMUSG00000040219	Ttc12	21.199	-0.650321	0.370258	-1.7564	0.0790202
ENSMUSG00000030109	Slc6a12	29.4929	-0.548923	0.312635	-1.7558	0.0791234
ENSMUSG00000022369	Mtbp	35.8171	-0.503838	0.286961	-1.75577	0.0791269
ENSMUSG00000025221	Kcnip2	1461.45	-0.101299	0.0577029	-1.75553	0.0791685
ENSMUSG00000044250	Pced1b	142.859	-0.24628	0.140291	-1.75549	0.0791751
ENSMUSG00000037012	Hk1	7466.55	0.0726968	0.0414123	1.75544	0.0791842
ENSMUSG00000025492	Ifitm3	97.1584	-0.301594	0.171884	-1.75464	0.0793206
ENSMUSG00000056214	Pard6g	102.012	-0.309468	0.176375	-1.7546	0.0793283
ENSMUSG00000116617		5.00875	-1.34388	0.766007	-1.75439	0.0793637
ENSMUSG00000105804	Gm43654	26.1322	-0.544492	0.310454	-1.75386	0.0794548
ENSMUSG00000033365	Ipo13	1323.44	-0.103293	0.0589222	-1.75305	0.0795937
ENSMUSG00000030157	Clec2d	63.1109	-0.348274	0.198792	-1.75195	0.0797827
ENSMUSG00000029436	Mmp17	3175.72	0.091973	0.0525045	1.75172	0.0798223
ENSMUSG00000074781	Ube2n	2152.9	0.0956156	0.054606	1.75101	0.0799443
ENSMUSG00000021779	Thrb	1897.96	0.0993174	0.0567224	1.75094	0.0799566
ENSMUSG00000021733	Slc4a7	605.421	-0.123441	0.0705178	-1.75049	0.080033
ENSMUSG00000020376	Rnf130	4404.31	0.0781237	0.0446329	1.75036	0.0800562
ENSMUSG00000079466	Prdm12	3.71011	-1.54586	0.883308	-1.75008	0.0801042
ENSMUSG00000020116	Pno1	266.985	0.187906	0.10738	1.74991	0.0801332
ENSMUSG00000026623	Lpgat1	4984.7	0.0996956	0.056982	1.7496	0.0801878
ENSMUSG00000021177	Tdp1	236.425	0.191158	0.109299	1.74894	0.0803007
ENSMUSG00000039977	Deup1	2.01193	-2.22025	1.26966	-1.7487	0.0803435
ENSMUSG00000037526	Atg14	331.934	-0.169849	0.0971364	-1.74856	0.0803664
ENSMUSG00000077962	Mir874	3.64806	-1.51268	0.865249	-1.74826	0.0804188
ENSMUSG00000063531	Sema3e	360.013	0.169646	0.0970731	1.74761	0.0805315
ENSMUSG00000024911	Fibp	460.838	-0.144003	0.082415	-1.7473	0.080586
ENSMUSG00000054428	Atpif1	1523.71	0.0958217	0.054859	1.74669	0.0806911
ENSMUSG00000004328	Hif3a	257.699	0.211274	0.120964	1.74659	0.0807087
ENSMUSG00000027805	Pfn2	7202.64	0.0853522	0.048892	1.74573	0.080858
ENSMUSG00000078994	Zfp429	28.2175	0.532308	0.304981	1.74538	0.0809192
ENSMUSG00000024516	Sec11c	695.985	0.133056	0.0762357	1.74532	0.0809293
ENSMUSG00000034248	Slc25a37	779.522	-0.113283	0.0649169	-1.74505	0.0809767
ENSMUSG00000077569	Gm24608	3.23758	-1.59284	0.912914	-1.74478	0.0810223
ENSMUSG00000025409	Mbd6	961.502	-0.122282	0.0701156	-1.74401	0.0811577
ENSMUSG00000048126	Col6a3	51.5162	-0.392912	0.225309	-1.74388	0.0811802
ENSMUSG00000040809	Chil3	2.9466	-1.97609	1.13343	-1.74346	0.0812533
ENSMUSG00000020715	Ern1	287.186	-0.172769	0.0991017	-1.74335	0.0812717
ENSMUSG00000057614	Gnai1	3445.69	0.077901	0.0446964	1.74289	0.0813521
ENSMUSG00000106560	Gm43119	1.1981	2.70917	1.55455	1.74273	0.08138
ENSMUSG00000024899	Papss2	162.886	-0.23705	0.136052	-1.74235	0.0814465
ENSMUSG00000121252		2.12789	-2.23544	1.28304	-1.74229	0.0814572
ENSMUSG00000097754	Ptgs2os2	1.19643	2.7208	1.5625	1.74131	0.0816298
ENSMUSG00000032515	Csrnp1	149.784	0.296692	0.170437	1.74078	0.0817225
ENSMUSG00000022489	Pde1b	2371.53	-0.0821188	0.0471777	-1.74063	0.0817492
ENSMUSG00000020883	Fbxl20	1378.9	-0.0941124	0.0540732	-1.74046	0.0817779
ENSMUSG00000027312	Atrn	4969.75	0.075435	0.0433461	1.7403	0.081807
ENSMUSG00000031647	Mfap3l	1109.55	0.109623	0.0629972	1.74013	0.081836
ENSMUSG00000040812	Agbl2	12.6526	-0.791101	0.454666	-1.73996	0.0818662
ENSMUSG00000035967	Ints6l	1752.31	-0.1049	0.0603246	-1.73892	0.0820487
ENSMUSG00000031939	Taf1d	332.889	-0.169125	0.0972705	-1.73871	0.0820857
ENSMUSG00000055010	A830031A19Rik	7.05937	1.07864	0.620582	1.73812	0.0821902
ENSMUSG00000031007	Atp6ap2	3543.08	0.0869608	0.0500319	1.73811	0.0821921
ENSMUSG00000040734	Ppp1r13l	86.6821	-0.299613	0.172399	-1.7379	0.082228
ENSMUSG00000106825	2510016D11Rik	34.8114	-0.486422	0.279998	-1.73723	0.0823462
ENSMUSG00000029196	Tada2b	579.042	0.123069	0.0709008	1.73579	0.0826003
ENSMUSG00000052062	Pard3b	57.138	0.364726	0.210147	1.73557	0.0826391
ENSMUSG00000083284	Gm13688	21.1416	0.602942	0.347471	1.73523	0.0827001
ENSMUSG00000036106	Prr5	96.918	0.299044	0.172337	1.73523	0.0827008
ENSMUSG00000017781	Pitpna	5497.04	0.0789766	0.0455279	1.73469	0.0827961
ENSMUSG00000097023	Mir9-3hg	658.35	0.125558	0.0723836	1.73462	0.0828087
ENSMUSG00000045573	Penk	388.671	0.173248	0.099885	1.73447	0.0828344
ENSMUSG00000019990	Pde7b	436.612	0.213788	0.123282	1.73413	0.082895
ENSMUSG00000028698	Pik3r3	600.293	0.135984	0.0784319	1.73378	0.0829573
ENSMUSG00000011179	Odc1	599.842	0.13318	0.0768209	1.73365	0.0829805
ENSMUSG00000020620	Abca8b	772.505	-0.130631	0.0753512	-1.73363	0.082983
ENSMUSG00000073406	H2-Bl	6.94716	-1.19301	0.688206	-1.7335	0.0830065
ENSMUSG00000001248	Gramd1a	1828.47	-0.0946434	0.0546192	-1.73279	0.0831335
ENSMUSG00000025401	Myo1a	15.2388	-0.713551	0.411904	-1.73232	0.0832157
ENSMUSG00000086247	Gm15787	7.93076	-0.972869	0.561699	-1.73201	0.0832713
ENSMUSG00000043747	1520401A03Rik	8.32997	-1.02803	0.593578	-1.73192	0.0832877
ENSMUSG00000073094	Smim9	2.53087	-2.11798	1.22327	-1.73141	0.0833792
ENSMUSG00000031918	Mtmr2	670.018	0.143063	0.0826332	1.73131	0.0833973
ENSMUSG00000036371	Serbp1	3776.89	0.0965114	0.0558018	1.72954	0.0837126
ENSMUSG00000105485	Gm42447	3.01284	-1.68208	0.973039	-1.72869	0.0838655
ENSMUSG00000030532	Hddc3	157.93	-0.244453	0.141435	-1.72838	0.0839209
ENSMUSG00000032548	Slco2a1	29.4981	0.515313	0.298163	1.72829	0.0839365
ENSMUSG00000029122	Evc	197.625	-0.206145	0.119324	-1.72761	0.0840588
ENSMUSG00000097545	Mir124a-1hg	3609.47	-0.104607	0.0605635	-1.72722	0.084128
ENSMUSG00000056158	Car10	3468.08	0.083513	0.0483535	1.72713	0.0841436
ENSMUSG00000030674	Qprt	9.81478	-0.937548	0.542907	-1.7269	0.0841847
ENSMUSG00000046314	Stxbp6	1965.62	0.104136	0.0603305	1.7261	0.0843301
ENSMUSG00000033906	Zdhhc15	211.078	0.210202	0.121816	1.72556	0.0844264
ENSMUSG00000070780	Rbm47	11.8394	-0.779369	0.451799	-1.72503	0.0845212
ENSMUSG00000121485		86.461	0.307704	0.178376	1.72503	0.0845222
ENSMUSG00000113903	Gm5655	2.3542	2.12967	1.23468	1.72487	0.0845508
ENSMUSG00000054455	Vapb	2378.83	0.0823505	0.0477431	1.72487	0.0845514
ENSMUSG00000113814	Gm9255	2.17732	2.23715	1.29717	1.72464	0.0845915
ENSMUSG00000083579	Gm15538	13.2348	-0.733673	0.42544	-1.7245	0.0846172
ENSMUSG00000011256	Adam19	342.092	0.180796	0.10484	1.72449	0.0846186
ENSMUSG00000090137	Uba52	68.6637	0.35873	0.208034	1.72438	0.0846393
ENSMUSG00000078651	Aoc2	68.8568	0.330188	0.19149	1.72431	0.0846525
ENSMUSG00000038742	Angptl6	106.655	-0.26527	0.153917	-1.72346	0.0848046
ENSMUSG00000056167	Cnot10	1050.07	-0.131829	0.0764938	-1.72339	0.084818
ENSMUSG00000100691	2010320M18Rik	43.7393	0.404553	0.234771	1.72318	0.0848562
ENSMUSG00000021032	Ngb	84.4335	-0.343689	0.19946	-1.72309	0.0848717
ENSMUSG00000039449	Prpf18	867.642	0.119132	0.0691565	1.72264	0.0849541
ENSMUSG00000034522	Zfp395	186.698	-0.211725	0.122921	-1.72244	0.084989
ENSMUSG00000029536	Gatc	401.538	0.157567	0.0915013	1.72202	0.0850664
ENSMUSG00000090873	Gm17112	2.26764	-1.96058	1.139	-1.72131	0.085195
ENSMUSG00000027674	Pex5l	2898.3	0.109517	0.0636271	1.72123	0.0852099
ENSMUSG00000037071	Scd1	2123.35	0.108786	0.0632054	1.72115	0.0852233
ENSMUSG00000112035	AC122018.1	10.7957	0.840758	0.488544	1.72094	0.0852609
ENSMUSG00000043259	Fam13c	1384.69	-0.0936316	0.0544473	-1.71968	0.0854915
ENSMUSG00000090952	Gm17251	34.7259	0.474602	0.276333	1.7175	0.0858883
ENSMUSG00000032854	Ugt8a	216.299	0.22521	0.131135	1.71739	0.0859078
ENSMUSG00000055862	Izumo4	535.966	-0.140787	0.0819796	-1.71735	0.0859159
ENSMUSG00000086754	Gm16098	7.16248	1.09446	0.637372	1.71715	0.0859514
ENSMUSG00000071648	Rom1	42.8875	0.42875	0.249709	1.717	0.0859799
ENSMUSG00000078302	Foxd1	48.7116	-0.422552	0.246107	-1.71695	0.0859891
ENSMUSG00000055523	Gucy2g	205.784	0.217937	0.126959	1.7166	0.0860518
ENSMUSG00000059482	2610301B20Rik	588.747	-0.12768	0.0743911	-1.71633	0.086101
ENSMUSG00000072082	Ccnf	84.7138	-0.349262	0.203574	-1.71565	0.0862254
ENSMUSG00000053581	Zfand2a	966.002	0.11287	0.0657976	1.71541	0.0862703
ENSMUSG00000051185	Fam174a	579.17	0.130002	0.0758011	1.71504	0.0863381
ENSMUSG00000048930	Tada3	573.233	0.126583	0.0738577	1.71388	0.0865506
ENSMUSG00000111264	E030022I16Rik	18.0355	-0.636612	0.37151	-1.71358	0.0866065
ENSMUSG00000060284	Sp7	9.10969	-0.966577	0.564122	-1.71342	0.0866354
ENSMUSG00000087675	Gm11762	18.9813	0.624972	0.364768	1.71334	0.08665
ENSMUSG00000048796	Cyb561d1	481.204	-0.152184	0.0888381	-1.71305	0.0867037
ENSMUSG00000052353	Cemip	659.559	-0.126638	0.0739262	-1.71304	0.0867056
ENSMUSG00000043289	Mei4	28.1877	-0.608106	0.355144	-1.71228	0.0868447
ENSMUSG00000028048	Gba	563.368	-0.133815	0.0781684	-1.71188	0.0869187
ENSMUSG00000006941	Eif1b	709.405	0.121201	0.0708034	1.7118	0.0869344
ENSMUSG00000020514	Mrpl22	146.977	-0.237002	0.138458	-1.71173	0.086947
ENSMUSG00000097503	3110045C21Rik	8.92167	0.944237	0.551639	1.71169	0.086953
ENSMUSG00000017756	Slc12a7	108.317	-0.297891	0.174036	-1.71166	0.08696
ENSMUSG00000025764	Jade1	906.88	0.107333	0.0627144	1.71146	0.0869968
ENSMUSG00002076903		8.53344	-0.98593	0.576388	-1.71053	0.0871677
ENSMUSG00000020409	Slu7	843.258	0.121073	0.0707989	1.71009	0.0872491
ENSMUSG00000032280	Tle3	1011.41	-0.119346	0.0698	-1.70983	0.0872981
ENSMUSG00000022983	Scaf4	890.105	-0.114671	0.0670982	-1.709	0.0874516
ENSMUSG00000114419	5430414B19Rik	5.55462	1.19958	0.702048	1.70868	0.08751
ENSMUSG00000104283	Gm37459	1.68272	-2.60291	1.52347	-1.70854	0.0875368
ENSMUSG00000039682	Lap3	441.742	0.152058	0.0890015	1.70848	0.0875467
ENSMUSG00000049115	Agtr1a	4.70434	-1.54651	0.905251	-1.70837	0.0875674
ENSMUSG00000037408	Cnnm4	251.529	-0.184105	0.107771	-1.70831	0.0875794
ENSMUSG00000003316	Glg1	4770.13	0.0701425	0.0410713	1.70782	0.0876692
ENSMUSG00000043068	Fam89a	8.87309	1.00906	0.590881	1.70773	0.0876869
ENSMUSG00000062380	Tubb3	4812.37	0.0852297	0.0499196	1.70734	0.0877593
ENSMUSG00000026062	Slc9a2	80.3675	-0.394977	0.231343	-1.70733	0.0877613
ENSMUSG00000115210	AC120375.1	1.728	2.39822	1.40492	1.70701	0.08782
ENSMUSG00000039834	Zfp335	643.482	-0.127021	0.0744158	-1.70691	0.0878387
ENSMUSG00000024844	Banf1	359.011	0.165629	0.0970354	1.7069	0.0878413
ENSMUSG00000015568	Lpl	283.544	-0.194038	0.113691	-1.70672	0.0878748
ENSMUSG00000055717	Slain1	561.345	0.136621	0.0800557	1.70657	0.0879021
ENSMUSG00000028457	Atp8b5	4.40646	-1.31275	0.769262	-1.70651	0.0879135
ENSMUSG00000020059	Sycp3	7.7791	1.01978	0.597644	1.70634	0.0879453
ENSMUSG00000024039	Cbs	400.744	-0.174644	0.102358	-1.70621	0.0879688
ENSMUSG00000078902	Gm14443	63.1379	0.353021	0.206941	1.7059	0.088027
ENSMUSG00000028953	Abcf2	1420.39	0.0982712	0.0576102	1.70579	0.0880465
ENSMUSG00000074232	Gm10647	4.71128	-1.29459	0.759051	-1.70554	0.0880931
ENSMUSG00000047554	Tmem41b	456.265	0.146631	0.0859798	1.70542	0.0881168
ENSMUSG00000025239	Limd1	188.081	-0.196568	0.115276	-1.7052	0.088158
ENSMUSG00000100417	Gm28578	48.5375	-0.381712	0.223944	-1.7045	0.0882878
ENSMUSG00000029992	Gfpt1	1484.63	0.100187	0.0588174	1.70335	0.0885018
ENSMUSG00000020263	Appl2	1536.23	-0.117805	0.0691791	-1.7029	0.0885867
ENSMUSG00000025646	Atrip	357.689	-0.155675	0.0914336	-1.70261	0.0886417
ENSMUSG00000028889	Yrdc	246.336	-0.180347	0.105924	-1.7026	0.0886426
ENSMUSG00000040249	Lrp1	11836.5	-0.0694402	0.0407849	-1.70259	0.0886439
ENSMUSG00000014245	Pigl	156.836	-0.23002	0.135121	-1.70233	0.0886939
ENSMUSG00000026974	Zmynd19	445.5	0.147193	0.0864719	1.70221	0.0887168
ENSMUSG00000120091		21.1077	-0.600512	0.352889	-1.7017	0.088811
ENSMUSG00000023018	Smarcd1	2248.99	0.0822356	0.0483337	1.70141	0.0888652
ENSMUSG00000048832	Vps37c	344.666	-0.154603	0.0909096	-1.70063	0.0890126
ENSMUSG00000104344	Gm38077	211.415	-0.196465	0.115533	-1.70051	0.0890354
ENSMUSG00000027424	Mgme1	92.0921	-0.297487	0.174944	-1.70048	0.0890414
ENSMUSG00000117462		0.78787	-3.19137	1.87686	-1.70038	0.0890603
ENSMUSG00000031392	Irak1	1065.59	-0.101311	0.0595892	-1.70016	0.0891009
ENSMUSG00000038550	Ciart	441.645	0.180899	0.106405	1.7001	0.089113
ENSMUSG00000038060	Dlec1	39.2662	-0.504314	0.296821	-1.69905	0.0893095
ENSMUSG00000078867	Gm14418	48.9552	-0.421201	0.24795	-1.69873	0.0893692
ENSMUSG00000086179	Gm14317	35.6653	-0.467616	0.275295	-1.6986	0.0893953
ENSMUSG00000110441	Gm45790	18.3679	0.652142	0.384115	1.69778	0.0895497
ENSMUSG00000027577	Chrna4	565.154	0.125981	0.0742111	1.69761	0.0895817
ENSMUSG00000061143	Maml3	148.634	0.236755	0.139584	1.69614	0.089859
ENSMUSG00000007783	Cpt1c	1816.26	-0.0907526	0.0535136	-1.69588	0.0899087
ENSMUSG00000022793	B4galt4	287.655	0.172267	0.101586	1.69577	0.0899291
ENSMUSG00000053985	Zfp14	140.936	0.229293	0.135226	1.69563	0.0899568
ENSMUSG00000114624	Gm48267	23.1025	0.671093	0.395798	1.69554	0.0899722
ENSMUSG00000016946	Kctd5	314.138	-0.163716	0.0965574	-1.69553	0.0899748
ENSMUSG00000109336	Samd4b	1353.57	-0.0918234	0.0541651	-1.69525	0.0900278
ENSMUSG00000031383	Dusp9	8.21448	0.947664	0.55909	1.69501	0.0900734
ENSMUSG00000018548	Trim37	6728.61	0.0904354	0.0533588	1.69485	0.090103
ENSMUSG00000107768	Gm44275	3.17623	-1.52585	0.900835	-1.69381	0.0903009
ENSMUSG00000053119	Chmp3	1544.19	0.0900582	0.0531955	1.69297	0.0904615
ENSMUSG00000030732	Chrdl2	7.40257	-0.984412	0.581613	-1.69256	0.0905401
ENSMUSG00000121274		4.6197	-1.23789	0.731393	-1.6925	0.09055
ENSMUSG00000058019	Ces5a	14.4925	-0.697882	0.412404	-1.69223	0.0906021
ENSMUSG00000035226	Rims4	1659.16	0.0993665	0.0587221	1.69215	0.0906178
ENSMUSG00000020961	Ston2	353.411	-0.158018	0.0934339	-1.69123	0.0907938
ENSMUSG00000041079	Rwdd2b	110.436	-0.258181	0.152722	-1.69053	0.0909264
ENSMUSG00000029456	Acad10	70.1001	-0.315819	0.186825	-1.69045	0.0909417
ENSMUSG00000085182	Gm13596	4.26328	1.34785	0.797625	1.68983	0.0910598
ENSMUSG00000043286	Pnpla1	7.29965	1.05854	0.626417	1.68983	0.0910612
ENSMUSG00000064225	Paqr9	1155.64	0.106619	0.0631039	1.68958	0.0911092
ENSMUSG00000057561	Eif1a	653.107	0.125396	0.0742263	1.68938	0.0911467
ENSMUSG00000062859	Tcp11	2.41614	-2.04083	1.20865	-1.68851	0.0913127
ENSMUSG00000038762	Abcf1	1261.86	0.119457	0.0707498	1.68845	0.0913254
ENSMUSG00000026162	Nhej1	28.0183	0.529651	0.313704	1.68838	0.0913388
ENSMUSG00000055184	Fam72a	21.3942	0.593653	0.351749	1.68772	0.0914657
ENSMUSG00000093176	Mir5119	4.45299	1.34777	0.798598	1.68766	0.0914756
ENSMUSG00000101621	Gm28905	13.1728	-0.75715	0.448835	-1.68692	0.091618
ENSMUSG00000052698	Tln2	2816.22	0.0855082	0.0506997	1.68656	0.0916875
ENSMUSG00000103373	Gm37238	2.80065	1.7351	1.0288	1.68652	0.0916954
ENSMUSG00000009628	Tex15	22.776	-0.549384	0.325752	-1.68651	0.091698
ENSMUSG00000034675	Dbn1	4053.06	-0.0836792	0.0496302	-1.68606	0.0917852
ENSMUSG00000087082	Gm15423	4.61592	1.32923	0.788554	1.68566	0.091862
ENSMUSG00000039478	Micu3	1939.42	0.0987334	0.0585753	1.68558	0.0918762
ENSMUSG00000120461		1.13395	-2.80285	1.66297	-1.68545	0.0919017
ENSMUSG00000096780	Tmem181b-ps	75.2405	-0.365021	0.216583	-1.68536	0.0919195
ENSMUSG00000016833	Mrps18c	134.212	0.251551	0.149265	1.68527	0.0919364
ENSMUSG00000097318	1700007L15Rik	5.65209	1.15682	0.686754	1.68447	0.0920903
ENSMUSG00000057134	Ado	765.003	0.138809	0.0824225	1.68412	0.0921583
ENSMUSG00000073889	Il11ra1	293.87	-0.184997	0.109881	-1.68361	0.0922566
ENSMUSG00000102742	Pcdhga11	321.593	-0.199789	0.118691	-1.68327	0.0923236
ENSMUSG00000059146	Ntrk3	6024.49	-0.0733612	0.0435851	-1.68317	0.0923417
ENSMUSG00000028998	Tomm7	413.44	0.152235	0.0904477	1.68313	0.0923498
ENSMUSG00000071054	Safb	2249.65	-0.0871534	0.0518042	-1.68236	0.0924986
ENSMUSG00000082474	Gm8213	5.3561	-1.15404	0.686	-1.68227	0.0925161
ENSMUSG00000039164	Naif1	74.9669	-0.313279	0.186237	-1.68215	0.0925399
ENSMUSG00000027782	Kpna4	1788.08	0.093319	0.0554797	1.68204	0.0925615
ENSMUSG00000015671	Psma2	1038.99	0.109441	0.0650715	1.68186	0.0925959
ENSMUSG00000035847	Ids	12712.1	0.069142	0.0411111	1.68183	0.0926015
ENSMUSG00000026826	Nr4a2	77.152	0.388205	0.23084	1.6817	0.0926262
ENSMUSG00000033538	Casp4	5.14151	1.25022	0.743503	1.68153	0.0926603
ENSMUSG00000058704	Memo1	413.23	-0.153641	0.0914003	-1.68096	0.09277
ENSMUSG00000046352	Gjb2	199.96	-0.247291	0.147116	-1.68092	0.092778
ENSMUSG00000042436	Mfap4	36.217	-0.445065	0.264781	-1.68088	0.0927857
ENSMUSG00000087445	Gm14286	50.8607	-0.376926	0.224252	-1.68082	0.0927988
ENSMUSG00000090386	Mir99ahg	91.1852	-0.325058	0.193402	-1.68074	0.0928135
ENSMUSG00000001507	Itga3	335.56	0.167887	0.0998991	1.68056	0.092848
ENSMUSG00000009293	Ube2g2	448.449	-0.132676	0.0789548	-1.68041	0.0928781
ENSMUSG00000073424	Cyp4f15	318.802	-0.188704	0.112315	-1.68013	0.0929317
ENSMUSG00000036480	Prss56	2.90117	-1.69179	1.00736	-1.67944	0.0930671
ENSMUSG00000084910	C630043F03Rik	110.675	0.260038	0.154874	1.67903	0.0931467
ENSMUSG00000026611	Spata17	3.53653	-1.43305	0.853559	-1.67891	0.0931698
ENSMUSG00000030534	Vps33b	378.625	-0.156875	0.093444	-1.67881	0.0931888
ENSMUSG00000039936	Pik3cd	518.962	-0.12829	0.0764201	-1.67875	0.0932007
ENSMUSG00000021322	Aoah	5.10854	1.25244	0.746183	1.67846	0.0932566
ENSMUSG00000109829	Gm45605	105.337	-0.255976	0.152537	-1.67813	0.0933225
ENSMUSG00000004221	Ikbkg	867.697	0.104281	0.0621419	1.6781	0.0933268
ENSMUSG00000041460	Cacna2d4	42.8777	0.435174	0.259399	1.67763	0.0934199
ENSMUSG00000110320	Gm31152	29.4802	-0.532047	0.317171	-1.67748	0.0934485
ENSMUSG00000120992		34.4035	0.475394	0.283464	1.67709	0.0935257
ENSMUSG00000022314	Rad21	2011.96	0.0912111	0.054393	1.67689	0.0935642
ENSMUSG00000036819	Jmjd4	708.029	0.122763	0.0732174	1.67669	0.0936034
ENSMUSG00000027208	Fgf7	14.1681	-0.743734	0.443581	-1.67666	0.0936091
ENSMUSG00000114526	A930015P04Rik	5.85608	-1.11473	0.664953	-1.6764	0.0936607
ENSMUSG00000042428	Mgat3	3320.28	0.0799819	0.0477108	1.67639	0.0936621
ENSMUSG00000020366	Mapk9	4423.17	0.0841701	0.0502095	1.67638	0.0936642
ENSMUSG00000002983	Relb	63.6757	-0.333352	0.198893	-1.67604	0.0937307
ENSMUSG00000120221		10.3383	-0.835296	0.498377	-1.67603	0.0937316
ENSMUSG00000038604	Ripor1	1840.61	-0.097504	0.058179	-1.67593	0.0937517
ENSMUSG00000022438	Parvb	364.714	-0.175246	0.104577	-1.67577	0.093784
ENSMUSG00000022685	Parn	393.214	0.155459	0.0927718	1.67572	0.0937938
ENSMUSG00000036636	Clcn7	1043.16	-0.106623	0.0636457	-1.67526	0.0938832
ENSMUSG00000113722	Snhg10	27.878	0.51184	0.305561	1.67508	0.0939187
ENSMUSG00000030255	Sspn	128.607	0.24579	0.146744	1.67495	0.0939436
ENSMUSG00000107937	Gm44200	39.0961	-0.436485	0.260612	-1.67484	0.0939648
ENSMUSG00000032267	Usp28	713.464	-0.120917	0.0721996	-1.67476	0.0939804
ENSMUSG00000036594	H2-Aa	52.9916	-0.474608	0.283409	-1.67464	0.0940051
ENSMUSG00000060739	Nsa2	398.545	0.158555	0.0946859	1.67454	0.0940247
ENSMUSG00000047992	Fam69c	82.0413	-0.311385	0.185992	-1.67418	0.0940948
ENSMUSG00000036298	Slc2a13	2643.12	0.0878493	0.0524733	1.67417	0.0940968
ENSMUSG00000062901	Klhl24	1918.52	0.0961024	0.0574269	1.67347	0.0942341
ENSMUSG00000037386	Rims2	2058.07	0.0947722	0.0566339	1.67342	0.0942452
ENSMUSG00000003948	Mmd	3322.36	0.0820262	0.0490187	1.67337	0.0942555
ENSMUSG00000053081	1700069B07Rik	1.8956	-2.12809	1.27185	-1.67323	0.0942829
ENSMUSG00000074657	Kif5a	41921.4	0.0974486	0.0582444	1.6731	0.094308
ENSMUSG00000026888	Grb14	338.831	-0.15259	0.0912041	-1.67306	0.0943147
ENSMUSG00000050737	Ptges	83.477	-0.316023	0.188912	-1.67285	0.0943564
ENSMUSG00000073716	Gm13241	1.12298	2.68118	1.60293	1.67268	0.0943906
ENSMUSG00000029722	Agfg2	713.085	-0.110413	0.0660164	-1.67251	0.094423
ENSMUSG00000097960	A330074K22Rik	48.0143	0.433343	0.259138	1.67225	0.0944749
ENSMUSG00000022783	Spag6	125.264	-0.259232	0.155045	-1.67198	0.0945276
ENSMUSG00000043029	Trpv3	21.6723	-0.607938	0.363633	-1.67185	0.0945548
ENSMUSG00000035529	Prdm4	555.976	-0.122906	0.0735288	-1.67154	0.0946153
ENSMUSG00000103945	Gm38228	15.6319	0.69529	0.416105	1.67095	0.094732
ENSMUSG00000045440	Insm2	2.31236	-1.94109	1.16173	-1.67086	0.09475
ENSMUSG00000037325	Bbs7	348.28	-0.171699	0.102785	-1.67047	0.0948265
ENSMUSG00000028865	Cd164l2	32.897	0.485631	0.290733	1.67036	0.0948473
ENSMUSG00002075273		41.7808	-0.427327	0.255854	-1.6702	0.0948802
ENSMUSG00000032549	Rab6b	17920.9	0.0622143	0.0372497	1.6702	0.0948802
ENSMUSG00000026404	Ddx59	89.7736	0.281713	0.168676	1.67014	0.0948915
ENSMUSG00000040432	Ltb4r2	2.74413	1.75731	1.05232	1.66994	0.094931
ENSMUSG00000037110	Ralgapa2	650.954	-0.128132	0.0767287	-1.66994	0.0949313
ENSMUSG00000103961	Gm36388	8.28937	-0.977828	0.585665	-1.6696	0.0949979
ENSMUSG00000113662	Gm35558	57.4136	0.378497	0.226722	1.66943	0.0950318
ENSMUSG00000110993	Gm47963	3.41499	1.72634	1.03435	1.66901	0.0951145
ENSMUSG00000054720	Lrrc8c	660.431	0.129498	0.0776245	1.66826	0.0952639
ENSMUSG00000087519	AV039307	13.2736	0.731981	0.438974	1.66748	0.0954191
ENSMUSG00000043366	Olfr78	75.5587	0.378629	0.227138	1.66695	0.0955235
ENSMUSG00000050538	B230217C12Rik	798.148	0.155257	0.0931602	1.66655	0.0956031
ENSMUSG00000120199		3.76655	-1.39684	0.83831	-1.66625	0.0956633
ENSMUSG00000030621	Me3	805.018	0.105572	0.0633596	1.66624	0.0956655
ENSMUSG00000074358	Ccdc61	114.06	-0.260967	0.15664	-1.66602	0.0957086
ENSMUSG00000062933	Gm10123	27.7011	-0.560032	0.336152	-1.66601	0.0957121
ENSMUSG00000051817	Sox12	468.667	-0.14157	0.0849771	-1.66597	0.0957185
ENSMUSG00000045248	Med26	155.696	0.236829	0.142217	1.66526	0.0958606
ENSMUSG00000056394	Lig1	176.907	0.208917	0.125464	1.66516	0.0958815
ENSMUSG00000113781	Gm35558	7.42629	1.00414	0.603037	1.66513	0.0958863
ENSMUSG00000039195	1110008P14Rik	1157.67	0.119857	0.0719844	1.66504	0.0959057
ENSMUSG00002075822		1.92894	-2.19688	1.31972	-1.66466	0.0959809
ENSMUSG00000024610	Cd74	108.726	-0.35973	0.216174	-1.66408	0.0960968
ENSMUSG00000036862	Dchs1	314.982	-0.169631	0.101937	-1.66407	0.096098
ENSMUSG00000075273	Ttc30b	186.758	0.223685	0.134423	1.66403	0.0961056
ENSMUSG00000121503		3.62254	-1.46724	0.881952	-1.66363	0.0961871
ENSMUSG00000000120	Ngfr	17.7294	-0.631881	0.379853	-1.66349	0.0962148
ENSMUSG00000089988	Gm16238	1.77747	2.45435	1.47555	1.66335	0.0962433
ENSMUSG00000099760	Gm28800	55.0339	0.361001	0.217044	1.66326	0.0962601
ENSMUSG00000070822	Zscan18	492.225	-0.13859	0.0833545	-1.66266	0.0963807
ENSMUSG00000071757	Zhx2	212.893	-0.193855	0.116612	-1.66239	0.0964345
ENSMUSG00000110206	Flt3l	61.883	-0.32562	0.195993	-1.66139	0.0966358
ENSMUSG00000032514	Ttc21a	9.83852	0.87321	0.525654	1.66119	0.0966755
ENSMUSG00000102780	Gm38253	32.582	-0.46953	0.282714	-1.66079	0.0967549
ENSMUSG00000022684	Bfar	478.174	0.142878	0.0860521	1.66037	0.0968399
ENSMUSG00000072893	4933439C10Rik	471.025	-0.148557	0.0894815	-1.6602	0.0968749
ENSMUSG00000064359	mt-Tg	2.21242	-1.86838	1.12567	-1.65979	0.0969573
ENSMUSG00000117442		1.57953	-2.45762	1.48104	-1.65939	0.0970382
ENSMUSG00000022817	Itgb5	517.825	-0.136223	0.0821252	-1.65872	0.0971727
ENSMUSG00000018654	Ikzf1	71.8722	0.342074	0.206258	1.65848	0.0972206
ENSMUSG00000048583	Igf2	37.0914	-0.445694	0.268765	-1.65831	0.0972557
ENSMUSG00000038775	Vill	205.435	-0.235285	0.141887	-1.65826	0.0972655
ENSMUSG00000058587	Tmod3	555.839	-0.126444	0.0762561	-1.65815	0.0972881
ENSMUSG00000028289	Epha7	1017.01	0.132386	0.0798465	1.658	0.0973165
ENSMUSG00000077380	Gm22661	3.49068	-1.43131	0.863324	-1.65791	0.0973356
ENSMUSG00000006764	Tph2	5.20625	1.17172	0.706787	1.65781	0.0973558
ENSMUSG00000019737	Syne4	82.6296	-0.309522	0.186765	-1.65728	0.0974635
ENSMUSG00000053175	Bcl3	4.06515	-1.29873	0.784098	-1.65634	0.0976529
ENSMUSG00000051359	Ncald	13779	0.0663544	0.040067	1.65609	0.097704
ENSMUSG00000039852	Rere	3532.9	-0.0828296	0.0500193	-1.65595	0.0977318
ENSMUSG00000050912	Tmem123	170.751	-0.207521	0.125372	-1.65524	0.0978765
ENSMUSG00000035493	Tgfbi	57.6562	-0.405118	0.244868	-1.65444	0.0980384
ENSMUSG00000121479		15.6673	-0.68474	0.413962	-1.65411	0.0981048
ENSMUSG00000001521	Tulp3	363.249	-0.156505	0.0946372	-1.65374	0.0981813
ENSMUSG00000009115	Spatc1l	1.03662	-2.70455	1.63566	-1.65349	0.0982308
ENSMUSG00000111340	Gm47171	79.5736	-0.328979	0.199027	-1.65294	0.0983431
ENSMUSG00000033065	Pfkm	6170.04	0.0699518	0.0423225	1.65283	0.0983656
ENSMUSG00000028264	Spaca1	2.00616	-2.15754	1.30545	-1.65272	0.0983871
ENSMUSG00000043850	Clrn1	5.38861	1.17029	0.708191	1.65251	0.0984314
ENSMUSG00000042842	Serpinb6b	28.9515	-0.525864	0.31828	-1.6522	0.0984932
ENSMUSG00000097882	0610038B21Rik	6.24727	1.06558	0.644996	1.65208	0.0985186
ENSMUSG00000037960	Card19	64.2474	0.3269	0.197911	1.65176	0.0985844
ENSMUSG00000023944	Hsp90ab1	21124.1	0.0638828	0.0386855	1.65134	0.0986697
ENSMUSG00000092210	A930009A15Rik	3.9718	1.43339	0.86803	1.65131	0.0986744
ENSMUSG00000034171	Faah	2094.56	-0.0927431	0.0561878	-1.65059	0.0988218
ENSMUSG00000042590	Ipo11	1088.28	0.10873	0.065876	1.65052	0.0988367
ENSMUSG00000028149	Rap1gds1	5631.13	0.0698084	0.0422979	1.6504	0.0988612
ENSMUSG00000032892	Rangrf	68.6218	-0.319254	0.193501	-1.64989	0.0989665
ENSMUSG00000111149	Gm26564	5.12375	1.19487	0.72426	1.64978	0.098988
ENSMUSG00000065676	Snord42b	4.92946	-1.17109	0.709871	-1.64972	0.0990005
ENSMUSG00000031553	Adam3	1.78043	-2.0943	1.26955	-1.64965	0.099015
ENSMUSG00000048215	A630023P12Rik	14.8083	-0.694833	0.421334	-1.64912	0.099122
ENSMUSG00000019883	Echdc1	418.805	0.143863	0.0872464	1.64893	0.0991621
ENSMUSG00000064289	Tank	433.466	0.143692	0.0871433	1.64891	0.0991656
ENSMUSG00000031849	Comp	10.3506	0.839916	0.50949	1.64854	0.0992412
ENSMUSG00000031858	Mau2	1480.81	-0.0902928	0.0547863	-1.64809	0.099334
ENSMUSG00000114278	AC157931.1	47.0572	0.376076	0.228204	1.64798	0.0993566
ENSMUSG00000086645	Gm15743	24.035	0.559522	0.339532	1.64792	0.0993688
ENSMUSG00000049686	Orai1	74.115	-0.321341	0.195115	-1.64693	0.0995728
ENSMUSG00000118681		4.44108	-1.35801	0.824579	-1.64691	0.0995769
ENSMUSG00000038954	Supt3	118.628	-0.259492	0.157574	-1.6468	0.0995999
ENSMUSG00000120554		9.5747	-0.860749	0.522698	-1.64674	0.0996106
ENSMUSG00000019877	Serinc1	16949.1	0.0746336	0.0453255	1.64662	0.0996371
ENSMUSG00000086370	Ftx	1145.78	-0.10738	0.0652324	-1.64612	0.0997392
ENSMUSG00000015942	Gtf2ird2	329.635	0.152139	0.0924237	1.6461	0.0997434
ENSMUSG00000030847	Bag3	87.5304	-0.279296	0.1697	-1.64582	0.0998017
ENSMUSG00000051427	Ccdc157	730.441	-0.113566	0.0690239	-1.64531	0.099906
ENSMUSG00000097072	Foxl2os	9.96016	-0.972156	0.590949	-1.64508	0.0999542
ENSMUSG00000097296	Gm26532	32.3405	-0.489891	0.297944	-1.64424	0.100127
ENSMUSG00000074346	Kcnd3os	35.3996	-0.467156	0.284143	-1.64409	0.100158
ENSMUSG00000014243	Zswim7	88.729	0.317834	0.193471	1.6428	0.100424
ENSMUSG00000029060	Mib2	1751.06	-0.091326	0.0556014	-1.64251	0.100484
ENSMUSG00000035279	Ssc5d	70.4744	-0.324935	0.197868	-1.64218	0.100552
ENSMUSG00000067870	Rpl31-ps8	7.04181	-1.02317	0.623139	-1.64196	0.100598
ENSMUSG00000075012	Fjx1	938.704	-0.133695	0.0814404	-1.64162	0.100668
ENSMUSG00000114521	Gm48050	2.38242	1.81058	1.10305	1.64143	0.100709
ENSMUSG00000021929	Kpna3	1783.05	0.0839058	0.0511243	1.64121	0.100753
ENSMUSG00000022791	Tnk2	4844.41	-0.0701492	0.0427446	-1.64113	0.100771
ENSMUSG00000112967	4930428E07Rik	1.51819	-2.46458	1.50191	-1.64096	0.100806
ENSMUSG00002075137		4.59641	1.28154	0.781458	1.63994	0.101017
ENSMUSG00000028809	Srrm1	3220.9	-0.0938679	0.0572435	-1.6398	0.101047
ENSMUSG00000032343	Impg1	1.46815	-2.43778	1.48664	-1.63979	0.101049
ENSMUSG00000061374	Fiz1	269.181	-0.173894	0.106053	-1.63969	0.101069
ENSMUSG00000027671	Actl6a	169.602	-0.211958	0.129267	-1.63969	0.101071
ENSMUSG00000029563	Foxp2	97.4444	0.321759	0.196249	1.63955	0.101099
ENSMUSG00000030545	Pex11a	167.429	-0.20469	0.124897	-1.63888	0.101239
ENSMUSG00000039427	Alg1	344.705	-0.14743	0.0900087	-1.63796	0.101431
ENSMUSG00000098243	Gm4258	5.30977	1.16124	0.709188	1.63741	0.101544
ENSMUSG00000028412	Slc44a1	799.971	0.125292	0.0765329	1.6371	0.101609
ENSMUSG00000085707	Gm12212	2.01889	2.16655	1.3245	1.63575	0.101892
ENSMUSG00000041202	Pla2g2d	6.74852	-1.0615	0.648939	-1.63574	0.101893
ENSMUSG00000097649	Gm10561	64.5823	-0.337837	0.206592	-1.63529	0.101989
ENSMUSG00000027364	Usp50	1.95068	2.06709	1.26407	1.63526	0.101995
ENSMUSG00000033383	Rtp1	9.62683	-0.921614	0.563657	-1.63506	0.102036
ENSMUSG00000075590	Nrbp2	2459.64	-0.116518	0.0712641	-1.63502	0.102045
ENSMUSG00000002771	Grin2d	319.574	-0.170249	0.104152	-1.63462	0.102128
ENSMUSG00000112813	Gm34376	2.8841	-1.72585	1.056	-1.63432	0.102191
ENSMUSG00000068329	Htra2	333.598	-0.164867	0.100909	-1.63382	0.102297
ENSMUSG00000020629	Adi1	284.062	-0.178599	0.109343	-1.63339	0.102388
ENSMUSG00000104214	Gm36638	1.11748	2.67508	1.63784	1.6333	0.102406
ENSMUSG00000021156	Zmynd11	4245.23	-0.0787477	0.0482197	-1.6331	0.102448
ENSMUSG00000050370	Ch25h	3.17878	1.52518	0.934036	1.63289	0.102492
ENSMUSG00000036057	Ptpn23	1540.99	-0.110856	0.0678986	-1.63267	0.102538
ENSMUSG00000026167	Wnt10a	99.6877	0.313978	0.192322	1.63256	0.102561
ENSMUSG00000038543	BC028528	38.2614	0.407142	0.249398	1.6325	0.102574
ENSMUSG00000045104	Gm5514	8.58238	0.928858	0.56901	1.63241	0.102593
ENSMUSG00000047259	Mc4r	52.8699	-0.369989	0.2267	-1.63207	0.102665
ENSMUSG00000100164	2610306M01Rik	60.4081	0.337619	0.206967	1.63127	0.102834
ENSMUSG00000030584	Dpf1	1120.36	-0.100073	0.0613503	-1.63117	0.102854
ENSMUSG00000091697	Eif3s6-ps2	1.01403	-2.67638	1.64124	-1.63071	0.102952
ENSMUSG00000026466	Tor1aip1	581.074	-0.11796	0.0723594	-1.63019	0.103061
ENSMUSG00000038880	Mrps34	319.496	0.160307	0.0983408	1.63012	0.103077
ENSMUSG00000022194	Pabpn1	988.66	-0.11584	0.0710627	-1.63011	0.103079
ENSMUSG00000000439	Mkrn2	466.951	0.14059	0.0862626	1.62979	0.103147
ENSMUSG00000103867	9630010A21Rik	28.2091	-0.50822	0.312084	-1.62847	0.103425
ENSMUSG00000070419	Cyp3a57	1.51647	2.30196	1.41357	1.62847	0.103426
ENSMUSG00000090290	Tarbp1	206.879	-0.1808	0.111034	-1.62832	0.103457
ENSMUSG00000071291	Zfp58	40.7347	-0.43125	0.264882	-1.62808	0.103507
ENSMUSG00000058966	Fam57b	1079.87	0.109364	0.0671752	1.62803	0.103518
ENSMUSG00000020698	Cct6b	2.71218	-1.88999	1.16132	-1.62746	0.10364
ENSMUSG00000019988	Nedd1	47.5616	-0.381146	0.234227	-1.62725	0.103683
ENSMUSG00000111758	Gm30373	1.48156	-2.39431	1.47141	-1.62722	0.10369
ENSMUSG00000101360	4933417O13Rik	5.6537	1.14405	0.703067	1.62722	0.10369
ENSMUSG00000035770	Dync1li2	4566.44	0.0759156	0.0466632	1.62688	0.103762
ENSMUSG00000071753	C230004F18Rik	2875.3	-0.12654	0.0778053	-1.62637	0.103872
ENSMUSG00000036885	Arhgef26	425.554	-0.158794	0.0976474	-1.62619	0.103908
ENSMUSG00000038260	Trpm4	373.665	-0.159047	0.0978101	-1.62608	0.103933
ENSMUSG00000053898	Ech1	386.046	-0.144633	0.08895	-1.626	0.10395
ENSMUSG00000025207	Sema4g	438.442	-0.15112	0.0929599	-1.62565	0.104025
ENSMUSG00000028974	Dffa	562.097	0.130771	0.0804461	1.62557	0.104041
ENSMUSG00000006958	Chrd	880.87	-0.147813	0.0909583	-1.62506	0.104149
ENSMUSG00000030409	Dmpk	252.064	-0.186198	0.114582	-1.62502	0.104158
ENSMUSG00000074886	Grk6	1183.13	-0.104444	0.0642726	-1.62502	0.104158
ENSMUSG00000027827	Kcnab1	1623.01	0.0880227	0.0541675	1.62501	0.104161
ENSMUSG00000031242	2610002M06Rik	1357.8	0.0968555	0.0596067	1.62491	0.104182
ENSMUSG00000087644	Gm14703	13.4785	0.717318	0.441479	1.62481	0.104204
ENSMUSG00000037260	Hgsnat	709.374	0.112804	0.0694304	1.62471	0.104224
ENSMUSG00000025733	Rhot2	530.829	-0.129892	0.0799548	-1.62457	0.104255
ENSMUSG00000005686	Ampd3	431.073	-0.138648	0.08538	-1.62389	0.1044
ENSMUSG00000069792	Wfdc17	2.62319	-1.73887	1.07102	-1.62356	0.104469
ENSMUSG00000088712	Gm22728	2.44436	1.88636	1.16193	1.62347	0.10449
ENSMUSG00000027088	Phospho2	316.371	0.168127	0.103707	1.62118	0.10498
ENSMUSG00000097028	Ptgs2os	19.9827	0.602734	0.371809	1.62109	0.104999
ENSMUSG00000081745	Gm15549	2.49491	-1.7307	1.06769	-1.62098	0.105022
ENSMUSG00000114340	Gm18132	1.47736	2.36071	1.45671	1.62058	0.105108
ENSMUSG00000121226		60.6935	0.344729	0.212798	1.61998	0.105236
ENSMUSG00000038005	Hpf1	542.358	-0.132851	0.0820121	-1.61989	0.105256
ENSMUSG00000082274	Gm14026	2.31554	-2.00288	1.23677	-1.61944	0.105353
ENSMUSG00000003099	Ppp5c	1872.71	0.0831002	0.0513162	1.61938	0.105366
ENSMUSG00000027210	Meis2	2753.49	-0.0853425	0.0527059	-1.61922	0.1054
ENSMUSG00000004500	Zfp324	189.799	-0.203063	0.125438	-1.61883	0.105484
ENSMUSG00000008348	Ubc	1020.12	0.111797	0.069073	1.61854	0.105547
ENSMUSG00000108358	Gm44509	480.905	0.14246	0.0880272	1.61837	0.105584
ENSMUSG00000025439	Clns1a	869.285	0.104812	0.0647671	1.61829	0.1056
ENSMUSG00000024378	Stard4	522.368	0.130366	0.0805656	1.61814	0.105633
ENSMUSG00000022200	Golph3	1333.23	0.0936127	0.0578545	1.61807	0.105647
ENSMUSG00000086815	3110082J24Rik	17.2084	-0.663333	0.410004	-1.61787	0.105691
ENSMUSG00000052305	Hbb-bs	547.884	-0.515336	0.318584	-1.61758	0.105752
ENSMUSG00000026683	Nuf2	16.5156	0.676931	0.418483	1.61758	0.105753
ENSMUSG00000001569	Nom1	466.037	0.137785	0.0851967	1.61726	0.105822
ENSMUSG00000104674	Gm42756	35.6353	0.476286	0.294503	1.61726	0.105823
ENSMUSG00000034112	Atp2c2	34.6057	-0.44008	0.272237	-1.61653	0.10598
ENSMUSG00000120285		117.123	0.243086	0.150444	1.61579	0.106139
ENSMUSG00000056174	Col8a2	47.069	-0.461606	0.285764	-1.61534	0.106238
ENSMUSG00000037752	Xkr8	60.868	-0.34429	0.213163	-1.61515	0.106278
ENSMUSG00000019261	Map1s	998.535	-0.104665	0.0648207	-1.61468	0.106379
ENSMUSG00000027419	Pcsk2	10816.7	0.062469	0.0386928	1.61449	0.106422
ENSMUSG00000027438	Napb	11154.1	0.0648987	0.0401993	1.61442	0.106436
ENSMUSG00000040258	Nxph4	12.0899	-0.721304	0.446789	-1.61442	0.106437
ENSMUSG00000112008	Gm47218	19.9623	-0.565982	0.350583	-1.6144	0.10644
ENSMUSG00000028545	Bend5	172.82	0.212792	0.13187	1.61365	0.106603
ENSMUSG00000024856	Cdk2ap2	179.924	0.20945	0.129809	1.61352	0.106632
ENSMUSG00000042254	Cilp	2.24381	1.80557	1.11905	1.61349	0.106638
ENSMUSG00000037419	Endod1	1313.25	0.0905353	0.0561141	1.61341	0.106654
ENSMUSG00000086575	Gm14104	2.7498	-1.59167	0.986609	-1.61328	0.106684
ENSMUSG00000003033	Ap1m1	954.891	-0.116602	0.0722772	-1.61327	0.106687
ENSMUSG00000039168	Dap	74.9172	-0.304451	0.188728	-1.61318	0.106706
ENSMUSG00000086682	Gm16023	9.43291	0.894626	0.554703	1.6128	0.106788
ENSMUSG00000062908	Acadm	452.057	-0.127507	0.0790733	-1.61252	0.10685
ENSMUSG00000024137	E4f1	451.316	-0.151521	0.093971	-1.61243	0.106869
ENSMUSG00000109305	1810010D01Rik	3.83711	-1.43825	0.892128	-1.61216	0.106928
ENSMUSG00000027698	Nceh1	2250.05	0.103323	0.0641405	1.61089	0.107204
ENSMUSG00000019817	Plagl1	590.978	-0.123231	0.0765055	-1.61074	0.107236
ENSMUSG00000043183	Simc1	334.515	0.144741	0.0898639	1.61067	0.107252
ENSMUSG00000007682	Dio2	1504	0.084652	0.0525601	1.61057	0.107272
ENSMUSG00000002489	Tiam1	1777.19	-0.0965626	0.0599607	-1.61043	0.107304
ENSMUSG00000084033	Gm7645	3.80111	-1.35	0.838304	-1.61039	0.107313
ENSMUSG00000061353	Cxcl12	1202.35	-0.122317	0.0759584	-1.61032	0.107329
ENSMUSG00000076617	Ighm	139.611	0.27772	0.172503	1.60995	0.10741
ENSMUSG00000110342	Gm45263	1.92757	-2.21105	1.37337	-1.60994	0.10741
ENSMUSG00000114687	Gm5452	2.43848	-1.70869	1.06142	-1.60982	0.107437
ENSMUSG00000095334	Gm21984	10.289	0.837013	0.520027	1.60956	0.107494
ENSMUSG00000022216	Psme1	414.09	-0.152924	0.0950127	-1.60951	0.107504
ENSMUSG00000041670	Rims1	4585.21	0.100431	0.0624027	1.6094	0.107529
ENSMUSG00000073131	Vma21	819.799	0.116185	0.0721989	1.60923	0.107565
ENSMUSG00000085798	Gm2018	3.54594	1.46563	0.911196	1.60847	0.107732
ENSMUSG00000042686	Jph1	486.28	0.138391	0.0860415	1.60842	0.107742
ENSMUSG00000033147	Slc22a15	177.919	-0.233882	0.145417	-1.60836	0.107757
ENSMUSG00000021545	1700067P10Rik	2.20032	-1.87424	1.16573	-1.60778	0.107884
ENSMUSG00000028468	Rgp1	915.752	-0.104844	0.0652112	-1.60776	0.107887
ENSMUSG00000120681		44.5104	-0.384267	0.239035	-1.60758	0.107928
ENSMUSG00000104432	A430027C01Rik	9.56994	0.870245	0.541464	1.60721	0.108009
ENSMUSG00002075532		3.99521	-1.29326	0.804799	-1.60693	0.108069
ENSMUSG00000036155	Mgat5	2308.57	0.0759646	0.0472857	1.6065	0.108164
ENSMUSG00000019102	Aldh3a1	10.3193	0.873128	0.543496	1.6065	0.108164
ENSMUSG00000097805	Gm17473	6.55176	-1.05187	0.654849	-1.60628	0.108213
ENSMUSG00000031060	Rbm10	912.329	-0.108522	0.0675702	-1.60607	0.108259
ENSMUSG00000039461	Tcta	326.093	0.157559	0.09811	1.60594	0.108287
ENSMUSG00000004846	Plod3	429.942	-0.143642	0.0894443	-1.60594	0.108287
ENSMUSG00000021009	Ptpn21	207.184	-0.190339	0.118536	-1.60576	0.108327
ENSMUSG00000018865	Sult4a1	6597.4	0.062441	0.0388863	1.60574	0.108332
ENSMUSG00000104861	3110039M20Rik	46.5355	0.376584	0.234572	1.60541	0.108403
ENSMUSG00000027332	Ivd	1124.83	-0.0988344	0.0615647	-1.60537	0.108412
ENSMUSG00000080465	Gm22486	2.8054	1.76256	1.09814	1.60504	0.108486
ENSMUSG00000040543	Pitpnm3	3166.64	-0.0815607	0.050825	-1.60474	0.108552
ENSMUSG00000086361	Gm6569	2.97868	1.53772	0.958387	1.60449	0.108606
ENSMUSG00000028233	Tgs1	552.825	0.123941	0.0772509	1.6044	0.108626
ENSMUSG00000076269	Mir374b	35.3605	-0.434293	0.270694	-1.60437	0.108633
ENSMUSG00000029657	Hsph1	4198.81	0.0817771	0.0509848	1.60395	0.108725
ENSMUSG00000019888	Mgat4c	134.805	-0.23115	0.144119	-1.60388	0.10874
ENSMUSG00000113362	Gm40557	10.8429	-0.778911	0.485681	-1.60375	0.108769
ENSMUSG00000114005	Gm24474	3.21289	-1.54995	0.966637	-1.60345	0.108836
ENSMUSG00000033629	Hacd3	2532.33	0.0765977	0.0477832	1.60303	0.108929
ENSMUSG00000108926	Gm10988	5.9542	1.12265	0.700344	1.603	0.108935
ENSMUSG00000022415	Syngr1	12714.9	0.0679188	0.0423746	1.60282	0.108975
ENSMUSG00000005897	Nr2c1	183.443	-0.191418	0.119443	-1.60259	0.109026
ENSMUSG00000026097	Ormdl1	93.8098	-0.281521	0.175699	-1.60229	0.109091
ENSMUSG00000029833	Trim24	542.668	-0.119186	0.0743874	-1.60223	0.109104
ENSMUSG00000044244	Il20rb	9.6026	-0.800037	0.49946	-1.6018	0.109199
ENSMUSG00000057236	Rbbp4	1786.82	0.0947835	0.0591773	1.60169	0.109225
ENSMUSG00000000958	Slc7a7	19.6269	-0.572602	0.357534	-1.60153	0.109259
ENSMUSG00000030981	Mmp21	3.40995	-1.46875	0.917284	-1.60119	0.109335
ENSMUSG00000032207	Lipc	5.99308	-1.11371	0.695575	-1.60113	0.109348
ENSMUSG00000053317	Sec61b	127.418	-0.223818	0.139794	-1.60105	0.109366
ENSMUSG00000008892	Vdac3	1332.4	0.0915654	0.0571932	1.60098	0.109381
ENSMUSG00000117763		67.0301	-0.301409	0.188287	-1.6008	0.109422
ENSMUSG00000095567	Noc2l	1369.01	-0.0984177	0.0614867	-1.60063	0.109458
ENSMUSG00000032625	Thsd7a	623.956	0.14241	0.0889726	1.60061	0.109464
ENSMUSG00000116376	AC157566.4	1.54033	-2.41593	1.50955	-1.60043	0.109503
ENSMUSG00000001700	Gramd3	166.953	-0.216905	0.135598	-1.59962	0.109682
ENSMUSG00000038618	Rassf7	4.48372	-1.29147	0.807477	-1.59939	0.109735
ENSMUSG00000054728	Phactr1	9617.34	0.0585072	0.0365953	1.59876	0.109873
ENSMUSG00000024560	Cxxc1	672.904	-0.118235	0.0739638	-1.59856	0.109919
ENSMUSG00000110765	Gm47468	1.07769	-2.75882	1.72591	-1.59847	0.109939
ENSMUSG00000116237	AC109617.2	1.4297	-2.35121	1.47111	-1.59825	0.109986
ENSMUSG00000018585	Atox1	185.166	-0.196123	0.122716	-1.59819	0.110001
ENSMUSG00000030268	Bcat1	1433.72	0.114278	0.0715211	1.59782	0.110083
ENSMUSG00000040372	Gpr63	79.9492	0.302068	0.189066	1.59769	0.110113
ENSMUSG00000119765		5.76461	-1.07368	0.672086	-1.59754	0.110146
ENSMUSG00000113948	Rpl17-ps3	0.980199	-2.63552	1.65033	-1.59697	0.110272
ENSMUSG00000037613	Tnfrsf23	31.8097	-0.44307	0.277552	-1.59635	0.110411
ENSMUSG00000038020	Rapgefl1	4166.98	-0.0738518	0.046265	-1.59628	0.110427
ENSMUSG00000076439	Mog	138.486	0.273094	0.171096	1.59615	0.110456
ENSMUSG00000094483	Purb	11173.7	0.067494	0.0422869	1.5961	0.110467
ENSMUSG00000032009	Sesn3	4598.97	-0.0697028	0.0436872	-1.5955	0.110601
ENSMUSG00000056201	Cfl1	10292.5	0.0687691	0.043104	1.59542	0.110618
ENSMUSG00000079487	Med12	779.131	-0.131248	0.0822678	-1.59538	0.110628
ENSMUSG00000026479	Lamc2	349.663	0.171672	0.107614	1.59525	0.110656
ENSMUSG00000001995	Sipa1l2	863.769	0.108638	0.068107	1.59511	0.110688
ENSMUSG00000103427	Gm37534	1.78788	-2.06559	1.29509	-1.59494	0.110726
ENSMUSG00000087060	Eldr	1.68179	2.35799	1.47848	1.59488	0.11074
ENSMUSG00000030161	Gabarapl1	8390.35	0.0631497	0.0396007	1.59466	0.110788
ENSMUSG00000039717	Ralyl	984.226	0.104078	0.0652711	1.59454	0.110814
ENSMUSG00000019158	Tmem160	244.158	0.17284	0.10841	1.59432	0.110864
ENSMUSG00000039156	Stim2	1068.34	0.0982184	0.0616055	1.59431	0.110866
ENSMUSG00000037730	Mynn	251.852	0.17967	0.112696	1.59429	0.110872
ENSMUSG00000028648	Ndufs5	529.357	0.125367	0.0786418	1.59415	0.110902
ENSMUSG00000089759	3632454L22Rik	28.3525	0.487097	0.30558	1.594	0.110935
ENSMUSG00000117375		6.78208	-1.13088	0.709471	-1.59398	0.110941
ENSMUSG00000027514	Zbp1	4.46033	-1.26692	0.794948	-1.59372	0.110999
ENSMUSG00000016487	Ppfibp1	733.85	-0.124177	0.0779191	-1.59367	0.11101
ENSMUSG00000082806	Rpl13-ps1	2.2695	1.86227	1.1687	1.59345	0.11106
ENSMUSG00000039831	Arhgap29	439.179	-0.15509	0.0973315	-1.59342	0.111066
ENSMUSG00000039096	Rsad1	357.426	-0.143412	0.0900052	-1.59338	0.111076
ENSMUSG00000031398	Plxna3	813.361	-0.122523	0.0768995	-1.59329	0.111095
ENSMUSG00000028378	Ptgr1	9.70537	-0.922752	0.579259	-1.59299	0.111163
ENSMUSG00000078490	Cfap74	379.927	-0.146265	0.0918225	-1.59291	0.11118
ENSMUSG00000022228	Zscan26	1939.78	-0.097806	0.0614026	-1.59286	0.111191
ENSMUSG00000007379	Dennd2c	11.4152	-0.725829	0.455701	-1.59277	0.111211
ENSMUSG00000044026	Slc35g1	50.0995	-0.39612	0.248746	-1.59247	0.11128
ENSMUSG00000106840	Gm42790	1.83434	-2.13554	1.34158	-1.59181	0.111427
ENSMUSG00000033740	St18	28.6166	0.586504	0.368457	1.59179	0.111433
ENSMUSG00000105748	Gm43088	16.1857	-0.62935	0.395453	-1.59146	0.111505
ENSMUSG00000109123	Gm39059	3.08227	-1.4847	0.933052	-1.59123	0.111559
ENSMUSG00000001082	Mfsd10	280.761	-0.178572	0.11223	-1.59112	0.111582
ENSMUSG00000114099	Gm48695	9.58053	0.818041	0.514269	1.59069	0.11168
ENSMUSG00002076675		6.09261	-1.08975	0.685121	-1.5906	0.111701
ENSMUSG00000107604	Gm44041	1.8601	-2.0913	1.31495	-1.5904	0.111744
ENSMUSG00000092341	Malat1	10552.3	0.100794	0.0633999	1.58981	0.111878
ENSMUSG00000026730	Pter	38.7162	-0.428543	0.269617	-1.58945	0.111958
ENSMUSG00000068267	Cenpb	2059.24	0.0886081	0.0557583	1.58914	0.112028
ENSMUSG00000057098	Ebf1	56.1497	0.362468	0.228309	1.58762	0.112371
ENSMUSG00000000399	Ndufa9	1180.58	0.0937265	0.0590456	1.58736	0.112432
ENSMUSG00000038000	Acd	465.608	-0.13006	0.0819395	-1.58727	0.112452
ENSMUSG00000057054	Inca1	39.6612	-0.404452	0.254862	-1.58695	0.112525
ENSMUSG00000018509	Cenpv	258.125	-0.164572	0.103705	-1.58693	0.112529
ENSMUSG00000039205	Ciz1	1131.69	-0.0995673	0.0627482	-1.58678	0.112563
ENSMUSG00000019846	Lama4	203.634	-0.194761	0.122761	-1.5865	0.112627
ENSMUSG00000022044	Stmn4	2614.32	0.102326	0.0645099	1.58621	0.112692
ENSMUSG00000042745	Id1	117.705	-0.262916	0.165824	-1.58551	0.11285
ENSMUSG00000024382	Ercc3	533.428	0.1228	0.0774728	1.58507	0.11295
ENSMUSG00000001366	Fbxo9	1178.33	0.0967645	0.0610565	1.58483	0.113004
ENSMUSG00000045948	Mrps12	326.867	0.146734	0.0926224	1.58422	0.113144
ENSMUSG00000052056	Zfp217	74.1532	-0.288594	0.182282	-1.58322	0.113371
ENSMUSG00000121080		66.7879	0.311028	0.196468	1.5831	0.113399
ENSMUSG00000023484	Prph	9.68852	-0.814423	0.514465	-1.58305	0.11341
ENSMUSG00000024644	Cndp2	657.354	0.117762	0.0743914	1.583	0.11342
ENSMUSG00000090626	Tex9	210.299	-0.18634	0.117722	-1.58288	0.11345
ENSMUSG00000002985	Apoe	14013	-0.0942723	0.0595671	-1.58263	0.113507
ENSMUSG00000114253	Gm47798	78.9937	-0.277343	0.175254	-1.58252	0.11353
ENSMUSG00000048924	Ccdc125	6.75557	-0.934745	0.590676	-1.5825	0.113535
ENSMUSG00000100490	Gm28455	4.84787	1.22473	0.774059	1.58222	0.113599
ENSMUSG00000003131	Pafah1b2	3429.09	0.0796781	0.0503735	1.58175	0.113707
ENSMUSG00000011832	Evi5l	1849.4	0.0872045	0.0551423	1.58145	0.113776
ENSMUSG00000018965	Ywhah	9926.94	0.0666437	0.0421463	1.58125	0.113821
ENSMUSG00000087020	Gm16283	1.39481	-2.35987	1.49301	-1.58062	0.113966
ENSMUSG00000081965	Gm11620	8.72982	0.863506	0.546315	1.5806	0.113969
ENSMUSG00000108197	Gm44214	16.3594	-0.679431	0.429985	-1.58013	0.114078
ENSMUSG00000024044	Epb41l3	3122.94	0.105647	0.0668613	1.5801	0.114085
ENSMUSG00000031808	Slc27a1	1401.36	-0.0992491	0.0628188	-1.57993	0.114123
ENSMUSG00000005656	Snx6	459.588	-0.142019	0.0899014	-1.57972	0.114171
ENSMUSG00000092353	Gm20539	4.27332	-1.33768	0.84698	-1.57936	0.114254
ENSMUSG00000044813	Shb	57.2186	0.332685	0.210684	1.57907	0.11432
ENSMUSG00000027394	Ttl	1196.55	0.0932543	0.0590599	1.57898	0.114341
ENSMUSG00000083015	Gm16518	2.08999	-1.80722	1.14481	-1.57862	0.114423
ENSMUSG00000060467	Gm10080	1.58837	2.25286	1.42758	1.5781	0.114543
ENSMUSG00000039480	Nt5dc1	34.7035	-0.425289	0.269499	-1.57807	0.114549
ENSMUSG00000034863	Ano8	1150.93	-0.0967423	0.0613049	-1.57805	0.114554
ENSMUSG00000038276	Asic3	3.31337	1.43779	0.911164	1.57797	0.114572
ENSMUSG00000070392	Gm20634	3.5222	1.43499	0.909415	1.57793	0.114581
ENSMUSG00000034780	B3galt1	882.407	0.114467	0.0725649	1.57745	0.114693
ENSMUSG00000051518	Rps19bp1	156.919	-0.240256	0.152325	-1.57726	0.114736
ENSMUSG00000045589	Frrs1l	9507.47	0.0730306	0.0463047	1.57717	0.114755
ENSMUSG00000053025	Sv2b	13578.6	0.0677817	0.0429775	1.57715	0.114762
ENSMUSG00000028434	Epb41l4b	1322.35	-0.0871727	0.0552731	-1.57713	0.114767
ENSMUSG00000047181	Samd14	703.131	-0.151143	0.0959117	-1.57586	0.115058
ENSMUSG00000018900	Slc22a5	184.837	-0.184355	0.116991	-1.5758	0.115072
ENSMUSG00000024887	Asah2	205.433	0.256122	0.162537	1.57578	0.115076
ENSMUSG00000009670	Tex11	2.47906	-1.69872	1.07826	-1.57542	0.115159
ENSMUSG00000097564	C430014B12Rik	3.67476	-1.38436	0.87874	-1.57539	0.115166
ENSMUSG00000092212	Slc22a13b-ps	25.4238	-0.531764	0.337593	-1.57516	0.115219
ENSMUSG00000074361	C5ar2	13.4288	-0.681281	0.4327	-1.57449	0.115375
ENSMUSG00000054302	Eapp	633.51	0.116014	0.0736852	1.57445	0.115383
ENSMUSG00000052291	5330438D12Rik	81.6093	-0.310543	0.197261	-1.57428	0.115424
ENSMUSG00000030987	Stim1	1527.56	0.081679	0.0518892	1.5741	0.115463
ENSMUSG00000031527	Eri1	224.974	0.181739	0.115472	1.57388	0.115515
ENSMUSG00000113836	AC124426.1	26.6716	-0.496826	0.31567	-1.57388	0.115516
ENSMUSG00000039529	Atp8b1	96.88	0.270439	0.171873	1.57348	0.115607
ENSMUSG00000114309	Gm48295	12.212	0.711165	0.452071	1.57313	0.115689
ENSMUSG00000032579	Hemk1	238.914	-0.183134	0.116417	-1.57309	0.115698
ENSMUSG00000079259	Trim71	9.03812	-0.899139	0.571586	-1.57306	0.115705
ENSMUSG00000016918	Sulf1	168.649	0.219492	0.139559	1.57275	0.115777
ENSMUSG00000097414	B130046B21Rik	111.795	0.240976	0.153269	1.57224	0.115894
ENSMUSG00000026958	Dpp7	309.378	-0.150424	0.09568	-1.57216	0.115913
ENSMUSG00000051354	Samd3	10.7809	0.777197	0.494372	1.57209	0.11593
ENSMUSG00000038415	Foxq1	70.088	-0.317488	0.201962	-1.57201	0.115947
ENSMUSG00000049897	Stkld1	3.00587	-1.45678	0.92701	-1.57148	0.116071
ENSMUSG00000097979	Gm4691	2.40422	-1.65812	1.0552	-1.57138	0.116094
ENSMUSG00000037933	Bicd2	1398.6	-0.0965676	0.061467	-1.57105	0.116172
ENSMUSG00000020695	Mrc2	241.136	-0.225738	0.143744	-1.57042	0.116317
ENSMUSG00000024350	Dnajc18	1705.25	0.083564	0.053213	1.57037	0.116329
ENSMUSG00000029840	Mtpn	7046.18	0.0678872	0.0432336	1.57024	0.116359
ENSMUSG00000083736	Gm6039	2.37056	-1.66598	1.06109	-1.57006	0.1164
ENSMUSG00000114045	Gm34220	52.3885	0.371668	0.23698	1.56835	0.116799
ENSMUSG00000022914	Brwd1	2398.06	-0.0822347	0.0524446	-1.56803	0.116874
ENSMUSG00000018537	Pcgf2	770.212	-0.124013	0.0790992	-1.56782	0.116924
ENSMUSG00000103766	Gm38392	1.53203	-2.47657	1.57971	-1.56774	0.116942
ENSMUSG00000040896	Kcnd3	2064.71	-0.0888704	0.056697	-1.56746	0.117007
ENSMUSG00000020899	Pfas	592.873	-0.114801	0.0732404	-1.56745	0.117008
ENSMUSG00000070368	Prok1	2.67236	1.57895	1.00773	1.56685	0.11715
ENSMUSG00000064360	mt-Nd3	169.368	-0.192341	0.122771	-1.56666	0.117194
ENSMUSG00000088169	Gm22059	1.01496	-2.65291	1.69357	-1.56646	0.117241
ENSMUSG00000024426	Atat1	992.302	-0.0970537	0.0619719	-1.56609	0.117327
ENSMUSG00000021044	Adck1	490.962	-0.127428	0.0814017	-1.56542	0.117484
ENSMUSG00000121053		24.9754	-0.500563	0.319768	-1.5654	0.11749
ENSMUSG00000054408	Spcs3	1440.97	0.0974566	0.0622591	1.56534	0.117504
ENSMUSG00000032803	Cdv3	1210.69	0.0950133	0.0607146	1.56492	0.117602
ENSMUSG00000020956	Dtd2	139.694	-0.227391	0.145414	-1.56374	0.117878
ENSMUSG00000052125	F730043M19Rik	274.374	-0.158923	0.101631	-1.56373	0.117882
ENSMUSG00000025656	Arhgef9	8643.81	0.0644685	0.0412325	1.56354	0.117926
ENSMUSG00000071550	Cfap44	112.554	-0.316575	0.202532	-1.56308	0.118033
ENSMUSG00000021608	Lpcat1	673.808	0.117036	0.0748754	1.56308	0.118034
ENSMUSG00000099722	Gm29154	1.00585	-2.65286	1.69722	-1.56306	0.11804
ENSMUSG00000026773	Pfkfb3	541.382	0.131511	0.084141	1.56298	0.118057
ENSMUSG00000063450	Syne2	609.839	-0.112442	0.0719479	-1.56283	0.118093
ENSMUSG00000068922	Msto1	229.051	-0.183204	0.117242	-1.56261	0.118145
ENSMUSG00000035355	Kcnh4	506.769	-0.147113	0.0941535	-1.56249	0.118174
ENSMUSG00000052656	Rnf103	832.773	0.114568	0.0733278	1.56241	0.118192
ENSMUSG00000097002	Gm2670	1.53907	2.23022	1.42753	1.5623	0.118218
ENSMUSG00000028020	Glrb	3283.75	0.0816943	0.0522979	1.5621	0.118266
ENSMUSG00000098832	Kdm4dl	8.41204	0.92036	0.589193	1.56207	0.118272
ENSMUSG00000097079	Gm26604	18.0663	-0.581259	0.372305	-1.56124	0.118466
ENSMUSG00000120162		50.592	-0.350504	0.224584	-1.56068	0.118599
ENSMUSG00000120462		3.94414	-1.26915	0.813357	-1.56039	0.118668
ENSMUSG00000107736	Gm44148	1.95364	2.04204	1.30879	1.56026	0.118699
ENSMUSG00000033257	Ttll4	522.4	-0.129858	0.0832467	-1.55992	0.118778
ENSMUSG00000043165	Lor	71.9513	-0.291459	0.186844	-1.55991	0.118781
ENSMUSG00000020457	Drg1	969.605	0.10486	0.0672634	1.55895	0.119007
ENSMUSG00000121177		5.10339	-1.10577	0.709316	-1.55892	0.119015
ENSMUSG00000007659	Bcl2l1	1475.51	0.0921578	0.0591187	1.55886	0.119029
ENSMUSG00000078920	Ifi47	14.0313	0.672705	0.431598	1.55864	0.119082
ENSMUSG00000027360	Hdc	2.42245	-1.64164	1.05336	-1.55848	0.11912
ENSMUSG00000026584	Scyl3	584.341	0.115031	0.073819	1.55829	0.119166
ENSMUSG00000057286	St6galnac2	53.7475	-0.338237	0.217086	-1.55808	0.119214
ENSMUSG00000019232	Etnppl	470.947	0.13555	0.0870007	1.55803	0.119226
ENSMUSG00000028347	Tmeff1	1490.21	0.0912722	0.0586026	1.55748	0.119357
ENSMUSG00000089760	D030046N08Rik	7.04341	-0.910264	0.584464	-1.55743	0.119368
ENSMUSG00000074813	Gm14005	4.21021	-1.21475	0.779968	-1.55743	0.119368
ENSMUSG00000097115	1810019N24Rik	2.13438	2.02486	1.30042	1.55709	0.11945
ENSMUSG00000003617	Cp	318.937	-0.152244	0.0977779	-1.55704	0.119461
ENSMUSG00000031465	Angpt2	17.5958	-0.598705	0.384565	-1.55684	0.11951
ENSMUSG00000030725	Lipt2	44.3672	-0.36574	0.234961	-1.5566	0.119565
ENSMUSG00000003477	Inmt	19.0759	-0.543425	0.349177	-1.5563	0.119636
ENSMUSG00000059974	Ntm	4284.76	0.102863	0.0660957	1.55627	0.119644
ENSMUSG00000034848	Ttc21b	282.146	0.157965	0.101517	1.55605	0.119696
ENSMUSG00000067158	Col4a4	17.9542	-0.584192	0.375438	-1.55603	0.119701
ENSMUSG00000072884	Gm10433	3.48356	-1.48053	0.951533	-1.55594	0.119721
ENSMUSG00000025935	Tram1	528.506	0.131071	0.0842472	1.55579	0.119758
ENSMUSG00000033863	Klf9	3560.98	0.0919497	0.0591065	1.55566	0.119789
ENSMUSG00000024576	Csnk1a1	4923.49	0.0662256	0.042573	1.55558	0.119809
ENSMUSG00000045657	Pcdhb10	58.4415	-0.319455	0.205427	-1.55507	0.119928
ENSMUSG00000038893	Fam117a	62.1563	-0.320459	0.206107	-1.55482	0.119988
ENSMUSG00000033253	Szt2	1401.56	-0.123566	0.0795073	-1.55415	0.120149
ENSMUSG00000037344	Slc12a9	467.012	-0.133584	0.0859706	-1.55384	0.120223
ENSMUSG00000097354	2310001H17Rik	6.08151	1.03691	0.66736	1.55375	0.120244
ENSMUSG00000032735	Ablim3	825.128	-0.0983109	0.0632754	-1.5537	0.120257
ENSMUSG00000053965	Pde5a	275.166	0.157469	0.101389	1.55312	0.120394
ENSMUSG00000028333	Anp32b	544.77	0.118187	0.0761099	1.55285	0.120459
ENSMUSG00000097893	1700034P13Rik	2.49395	-1.78973	1.15257	-1.55282	0.120466
ENSMUSG00000022562	Oplah	375.27	-0.15827	0.101941	-1.55257	0.120526
ENSMUSG00000035864	Syt1	34978.9	0.0635528	0.0409498	1.55197	0.12067
ENSMUSG00000049676	Catsperg1	75.1374	-0.361076	0.232733	-1.55146	0.120791
ENSMUSG00000036825	Ssx2ip	1761.38	0.0887025	0.0571789	1.55132	0.120826
ENSMUSG00000037003	Tns2	348.897	-0.1579	0.101798	-1.55111	0.120875
ENSMUSG00000025872	Thoc3	367.679	0.145783	0.0939906	1.55104	0.120892
ENSMUSG00000084128	Esrp2	1.9004	1.92449	1.24126	1.55044	0.121037
ENSMUSG00000026478	Lamc1	671.501	-0.113249	0.0730599	-1.55008	0.121122
ENSMUSG00000042379	Esm1	1.38406	-2.29538	1.48098	-1.54991	0.121163
ENSMUSG00000042607	Asb4	4.67576	-1.22837	0.792546	-1.5499	0.121166
ENSMUSG00000025920	Stau2	2656.85	0.0799397	0.0515954	1.54936	0.121296
ENSMUSG00000046753	Ccdc66	301.021	-0.16058	0.103648	-1.54929	0.121312
ENSMUSG00000112666	Gm48485	12.587	-0.732956	0.473111	-1.54923	0.121327
ENSMUSG00000028137	Celf3	2974.7	-0.0981055	0.0633308	-1.5491	0.121359
ENSMUSG00000109917	Gm45671	1.13332	2.63932	1.70437	1.54856	0.121487
ENSMUSG00000006423	C330007P06Rik	654.885	0.11757	0.0759286	1.54842	0.12152
ENSMUSG00000022175	Lrp10	360.161	-0.141313	0.0912697	-1.5483	0.12155
ENSMUSG00000078684	5830417I10Rik	109.807	-0.243542	0.157322	-1.54805	0.12161
ENSMUSG00000087648	E130018N17Rik	2.14286	1.9462	1.25754	1.54762	0.121713
ENSMUSG00000074637	Sox2	465.428	-0.134984	0.0872239	-1.54756	0.121728
ENSMUSG00000024976	Shoc2	1031.98	0.0979435	0.063304	1.54719	0.121817
ENSMUSG00000026393	Nek7	791.952	0.110778	0.0716069	1.54703	0.121856
ENSMUSG00000109901	Chmp1b	345.811	0.145082	0.0937851	1.54696	0.121873
ENSMUSG00000025969	Nrp2	620.439	-0.117371	0.0758793	-1.54682	0.121908
ENSMUSG00000060487	Samd5	337.695	0.148162	0.0958049	1.5465	0.121985
ENSMUSG00000037712	Fermt2	1038.45	-0.0976441	0.0631558	-1.54608	0.122085
ENSMUSG00000050663	Trhde	377.737	0.1429	0.0924294	1.54605	0.122093
ENSMUSG00000002043	Trappc6a	61.9642	-0.313561	0.202815	-1.54604	0.122094
ENSMUSG00000028601	Echdc2	284.08	-0.180783	0.116945	-1.54588	0.122133
ENSMUSG00002075231		9.79392	0.774248	0.500952	1.54555	0.122212
ENSMUSG00000036768	Kif15	10.9162	-0.747667	0.483797	-1.54541	0.122246
ENSMUSG00000000318	Clec10a	10.2202	-0.764011	0.494382	-1.54539	0.122253
ENSMUSG00000039814	Xkr5	1.95058	1.88676	1.22103	1.54522	0.122293
ENSMUSG00000086442	Gm11722	0.953991	-2.59269	1.67791	-1.54519	0.122301
ENSMUSG00000081436	Gm5912	6.70398	0.953296	0.61705	1.54493	0.122364
ENSMUSG00000114354	Gm34961	2.30393	1.73611	1.12408	1.54447	0.122474
ENSMUSG00000038670	Mybpc2	2.14798	-1.86416	1.20752	-1.54379	0.122639
ENSMUSG00000104512	Gm37165	1.39169	-2.28349	1.47953	-1.5434	0.122735
ENSMUSG00000116665		2.38816	1.78829	1.15878	1.54326	0.122769
ENSMUSG00000120343		31.5379	0.455753	0.295374	1.54297	0.122838
ENSMUSG00000020661	Dnmt3a	2030.42	-0.0862469	0.0559011	-1.54285	0.122868
ENSMUSG00000041936	Agrn	4417.76	-0.0862495	0.055916	-1.54248	0.122956
ENSMUSG00000032380	Dapk2	7.52827	0.970134	0.629003	1.54234	0.122992
ENSMUSG00000059027	9630013D21Rik	2.20058	1.78533	1.15785	1.54193	0.123089
ENSMUSG00000000884	Gnb1l	56.1848	-0.343375	0.222741	-1.54159	0.123173
ENSMUSG00000023923	Tbc1d5	830.421	0.102441	0.0664756	1.54103	0.123309
ENSMUSG00000062210	Tnfaip8	80.258	-0.2776	0.180189	-1.54061	0.123412
ENSMUSG00000036403	Cep135	265.962	-0.164601	0.106877	-1.54009	0.123538
ENSMUSG00000099342	Gm18180	7.14795	0.908999	0.59037	1.53971	0.123631
ENSMUSG00000024598	Fbn2	63.0755	-0.305966	0.198741	-1.53952	0.123678
ENSMUSG00000057469	E2f6	517.143	-0.123384	0.0801588	-1.53925	0.123744
ENSMUSG00000000303	Cdh1	58.1514	-0.338694	0.220057	-1.53912	0.123775
ENSMUSG00000032741	Tpcn1	982.959	-0.0958407	0.0622972	-1.53844	0.12394
ENSMUSG00000098720	Gm27239	8.60965	-0.838995	0.545415	-1.53827	0.123982
ENSMUSG00000028465	Tln1	900.106	-0.0942637	0.0612829	-1.53817	0.124006
ENSMUSG00000035033	Tbr1	2531.27	0.0896443	0.0582826	1.5381	0.124025
ENSMUSG00000051323	Pcdh19	1560.39	-0.0900803	0.0585807	-1.53771	0.124118
ENSMUSG00000021072	Tmx1	651.669	0.10559	0.0686738	1.53757	0.124155
ENSMUSG00000085763	Smc2os	2.8848	1.63475	1.06321	1.53755	0.124159
ENSMUSG00000028454	Pigo	347.199	-0.141205	0.0918746	-1.53693	0.12431
ENSMUSG00000028108	Ecm1	114.221	-0.228743	0.148843	-1.53681	0.124339
ENSMUSG00000043670	Diras1	1544.46	0.0925443	0.0602222	1.53671	0.124363
ENSMUSG00000032940	Rbm11	126.012	0.227887	0.148325	1.5364	0.124441
ENSMUSG00000038187	Btbd10	1820.14	0.0915712	0.059602	1.53638	0.124445
ENSMUSG00000071398	2410004P03Rik	18.7906	0.667887	0.434753	1.53625	0.124478
ENSMUSG00000040415	Dtx3	2773.69	-0.0988102	0.0643303	-1.53598	0.124543
ENSMUSG00000024121	Atp6v0c	4336.75	0.0764519	0.0498015	1.53513	0.124751
[truncated: 19,824 more rows]
