# Supplementary material for: A Selective GSK3β Inhibitor, Tideglusib, Decreases Intermittent Access and Binge Ethanol Self‐Administration in C57BL/6J Mice
Source: Addict Biol. 2025 May 19;30(5):e70044. doi: 10.1111/adb.70044 (PMC12089657; doi:10.1111/adb.70044)
Supplement: Supplementary file 3 — Table S2. Tideglusib_paper_ontology. [file ADB-30-e70044-s002.csv]

Category	ID	Name	Source	p-value	q-value Bonferroni	q-value FDR B&H	q-value FDR B&Y	Hit Count in Query List	Hit Count in Genome	Hit in Query List
GO: Molecular Function	GO:1901702	salt transmembrane transporter activity		3.02E-04	3.60E-01	1.07E-01	8.19E-01	32	617	SLC7A11,CLCN1,CLCN2,SLC24A4,SCN2B,PKD1,KCNT1,SLC25A5,SLC13A3,SLC25A1,MCU,GHITM,SLC26A11,ATP2A2,ATP2A3,GABRA2,GABRA5,SLC30A3,SLC39A8,KCNJ13,CACNA1H,SLC16A11,SLC38A3,ANO4,CACNA1S,SLC26A2,GLRA3,GRIN2A,GRIN2C,MCOLN1,KCNH3,SLC29A1
GO: Molecular Function	GO:0034604	pyruvate dehydrogenase (NAD+) activity		3.59E-04	4.28E-01	1.07E-01	8.19E-01	3	6	PDHA1,DLAT,PDHX
GO: Molecular Function	GO:0034603	pyruvate dehydrogenase [NAD(P)+] activity		3.59E-04	4.28E-01	1.07E-01	8.19E-01	3	6	PDHA1,DLAT,PDHX
GO: Molecular Function	GO:0004738	pyruvate dehydrogenase activity		3.59E-04	4.28E-01	1.07E-01	8.19E-01	3	6	PDHA1,DLAT,PDHX
GO: Molecular Function	GO:0015297	antiporter activity		4.72E-04	5.62E-01	1.10E-01	8.40E-01	11	123	SLC7A11,SLC18B1,SLC24A4,SLC25A5,SLC25A1,GHITM,SLC25A26,SLC30A3,SLC38A3,SLC26A2,SLC25A16
GO: Molecular Function	GO:0004138	deoxyguanosine kinase activity		7.15E-04	8.52E-01	1.10E-01	8.40E-01	2	2	DCK,DGUOK
GO: Molecular Function	GO:0017080	sodium channel regulator activity		7.25E-04	8.64E-01	1.10E-01	8.40E-01	6	41	SCN2B,PKP2,FGF12,SGK1,FXYD5,NOS1
GO: Molecular Function	GO:0022804	active transmembrane transporter activity		7.36E-04	8.77E-01	1.10E-01	8.40E-01	26	488	SLC7A11,SLC18B1,ABCA7,SLC24A4,ATP6V1C2,SLC25A5,SLC13A3,SLC25A1,MCU,GHITM,SLC26A11,ATP2A2,ATP2A3,ABCC3,SLC25A26,SLC30A3,NDUFB9,SLC39A8,NDUFS8,SLC16A11,SLC38A3,SLC26A2,ABCC5,SLC25A16,SLC29A1,SLC38A6
GO: Molecular Function	GO:0015291	secondary active transmembrane transporter activity		1.06E-03	1.00E+00	1.40E-01	1.00E+00	18	295	SLC7A11,SLC18B1,SLC24A4,SLC25A5,SLC13A3,SLC25A1,MCU,GHITM,SLC26A11,SLC25A26,SLC30A3,SLC39A8,SLC16A11,SLC38A3,SLC26A2,SLC25A16,SLC29A1,SLC38A6
GO: Molecular Function	GO:0015318	inorganic molecular entity transmembrane transporter activity		1.47E-03	1.00E+00	1.54E-01	1.00E+00	34	735	SLC18B1,CLCN1,CLCN2,SLC24A4,SCN2B,PKD1,ATP6V1C2,KCNT1,SLC25A5,SLC13A3,MCU,GHITM,SLC26A11,ATP2A2,ATP2A3,GABRA2,GABRA5,ABCC3,SLC30A3,SLC39A8,KCNJ13,CACNA1H,SLC38A3,ANO4,CACNA1S,SLC26A2,GLRA3,ABCC5,GRIN2A,GRIN2C,MCOLN1,KCNH3,SLC29A1,SLC38A6
GO: Molecular Function	GO:0005509	calcium ion binding		2.05E-03	1.00E+00	1.54E-01	1.00E+00	35	779	PCP4,MATN1,MATN2,ADAM8,CPNE6,MYL9,MGP,ALOX12,UNC13B,PITPNM2,NECAB2,ANXA11,BCAN,RPH3A,SNED1,PLCH2,ATP2A2,ATP2A3,SPARC,MYL4,DGKA,CDH23,BMP1,PCDH15,ASTN2,NOTCH2,CACNA1S,CLXN,MAN1C1,CANX,PCDHA10,SELENON,RASGRP1,CELSR3,SDF4
GO: Molecular Function	GO:0008384	IkappaB kinase activity		2.11E-03	1.00E+00	1.54E-01	1.00E+00	2	3	CHUK,IKBKB
GO: Molecular Function	GO:0099184	structural constituent of postsynaptic intermediate filament cytoskeleton		2.11E-03	1.00E+00	1.54E-01	1.00E+00	2	3	NEFL,INA
GO: Molecular Function	GO:0043183	vascular endothelial growth factor receptor 1 binding		2.11E-03	1.00E+00	1.54E-01	1.00E+00	2	3	CADM4,VEGFA
GO: Molecular Function	GO:0004136	deoxyadenosine kinase activity		2.11E-03	1.00E+00	1.54E-01	1.00E+00	2	3	DCK,DGUOK
GO: Molecular Function	GO:0015085	calcium ion transmembrane transporter activity		3.25E-03	1.00E+00	1.54E-01	1.00E+00	11	156	SLC24A4,PKD1,MCU,GHITM,ATP2A2,ATP2A3,CACNA1H,CACNA1S,GRIN2A,GRIN2C,MCOLN1
GO: Molecular Function	GO:1901505	carbohydrate derivative transmembrane transporter activity		3.41E-03	1.00E+00	1.54E-01	1.00E+00	6	55	SLC25A5,ABCC3,SLC25A26,ABCC5,SLC25A16,SLC29A1
GO: Molecular Function	GO:0015075	monoatomic ion transmembrane transporter activity		3.65E-03	1.00E+00	1.54E-01	1.00E+00	34	778	SLC18B1,CLCN1,CLCN2,SLC24A4,SCN2B,PKD1,ATP6V1C2,KCNT1,SLC25A5,SLC13A3,TMC4,MCU,GHITM,SLC26A11,ATP2A2,ATP2A3,GABRA2,GABRA5,SLC30A3,SLC39A8,KCNJ13,CACNA1H,SLC38A3,ANO4,CACNA1S,SLC26A2,GLRA3,GRID1,GRIN2A,GRIN2C,MCOLN1,KCNH3,SLC29A1,SLC38A6
GO: Molecular Function	GO:0015142	tricarboxylic acid transmembrane transporter activity		4.14E-03	1.00E+00	1.54E-01	1.00E+00	2	4	SLC13A3,SLC25A1
GO: Molecular Function	GO:0015137	citrate transmembrane transporter activity		4.14E-03	1.00E+00	1.54E-01	1.00E+00	2	4	SLC13A3,SLC25A1
GO: Molecular Function	GO:0034617	tetrahydrobiopterin binding		4.14E-03	1.00E+00	1.54E-01	1.00E+00	2	4	NOS1,TH
GO: Molecular Function	GO:0015211	purine nucleoside transmembrane transporter activity		4.14E-03	1.00E+00	1.54E-01	1.00E+00	2	4	SLC25A26,SLC29A1
GO: Molecular Function	GO:0022835	transmitter-gated channel activity		5.72E-03	1.00E+00	1.54E-01	1.00E+00	6	61	GABRA2,GABRA5,GLRA3,GRID1,GRIN2A,GRIN2C
GO: Molecular Function	GO:0022824	transmitter-gated monoatomic ion channel activity		5.72E-03	1.00E+00	1.54E-01	1.00E+00	6	61	GABRA2,GABRA5,GLRA3,GRID1,GRIN2A,GRIN2C
GO: Molecular Function	GO:0048306	calcium-dependent protein binding		6.39E-03	1.00E+00	1.54E-01	1.00E+00	7	82	SLC24A4,MGP,CLN3,WFS1,ANXA11,NOS1,CLXN
GO: Molecular Function	GO:0002046	opsin binding		6.78E-03	1.00E+00	1.54E-01	1.00E+00	2	5	SPTBN5,ARR3
GO: Molecular Function	GO:0034634	glutathione transmembrane transporter activity		6.78E-03	1.00E+00	1.54E-01	1.00E+00	2	5	SLC13A3,ABCC5
GO: Molecular Function	GO:0015207	adenine transmembrane transporter activity		6.78E-03	1.00E+00	1.54E-01	1.00E+00	2	5	SLC25A5,SLC29A1
GO: Molecular Function	GO:0022849	glutamate-gated calcium ion channel activity		6.78E-03	1.00E+00	1.54E-01	1.00E+00	2	5	GRIN2A,GRIN2C
GO: Molecular Function	GO:0019136	deoxynucleoside kinase activity		6.78E-03	1.00E+00	1.54E-01	1.00E+00	2	5	DCK,DGUOK
GO: Molecular Function	GO:0030594	neurotransmitter receptor activity		7.23E-03	1.00E+00	1.54E-01	1.00E+00	8	105	HTR1A,GABRA2,GABRA5,DRD2,GLRA3,GRID1,GRIN2A,GRIN2C
GO: Molecular Function	GO:0019992	diacylglycerol binding		8.24E-03	1.00E+00	1.54E-01	1.00E+00	3	16	UNC13B,FITM2,RASGRP1
GO: Molecular Function	GO:0016462	pyrophosphatase activity		8.71E-03	1.00E+00	1.54E-01	1.00E+00	34	825	PEX6,NUDT9,ABCA7,MYO19,RHOBTB3,PPA1,RAB18,ARL3,ACIN1,FITM2,ATP2A2,ATP2A3,DIRAS2,KIF21B,ABCC3,PLPP5,RTEL1,SEPTIN6,DHX8,IQCA1L,NAV3,KIF5C,RAB29,RAB3B,RAB5A,ADSS1,PRUNE2,SMC4,ABCC5,BTAF1,SLC25A16,RGS4,PLPP6,RHEB
GO: Molecular Function	GO:0016817	hydrolase activity, acting on acid anhydrides		8.87E-03	1.00E+00	1.54E-01	1.00E+00	34	826	PEX6,NUDT9,ABCA7,MYO19,RHOBTB3,PPA1,RAB18,ARL3,ACIN1,FITM2,ATP2A2,ATP2A3,DIRAS2,KIF21B,ABCC3,PLPP5,RTEL1,SEPTIN6,DHX8,IQCA1L,NAV3,KIF5C,RAB29,RAB3B,RAB5A,ADSS1,PRUNE2,SMC4,ABCC5,BTAF1,SLC25A16,RGS4,PLPP6,RHEB
GO: Molecular Function	GO:0016818	hydrolase activity, acting on acid anhydrides, in phosphorus-containing anhydrides		8.87E-03	1.00E+00	1.54E-01	1.00E+00	34	826	PEX6,NUDT9,ABCA7,MYO19,RHOBTB3,PPA1,RAB18,ARL3,ACIN1,FITM2,ATP2A2,ATP2A3,DIRAS2,KIF21B,ABCC3,PLPP5,RTEL1,SEPTIN6,DHX8,IQCA1L,NAV3,KIF5C,RAB29,RAB3B,RAB5A,ADSS1,PRUNE2,SMC4,ABCC5,BTAF1,SLC25A16,RGS4,PLPP6,RHEB
GO: Molecular Function	GO:0032036	myosin heavy chain binding		9.80E-03	1.00E+00	1.54E-01	1.00E+00	3	17	SPTBN5,MYL9,MYL4
GO: Molecular Function	GO:0010181	FMN binding		9.80E-03	1.00E+00	1.54E-01	1.00E+00	3	17	PPCDC,POR,NOS1
GO: Molecular Function	GO:0005215	transporter activity		9.83E-03	1.00E+00	1.54E-01	1.00E+00	50	1332	PEX6,SLC7A11,SLC18B1,ABCA7,CLCN1,CLCN2,SLC24A4,SCN2B,PKD1,ATP6V1C2,KCNT1,PITPNM2,SLC25A5,SLC13A3,TMC4,SLC2A1,SLC25A1,MCU,GHITM,SLC26A11,ATP2A2,ATP2A3,GABRA2,GABRA5,ABCC3,CDH23,SLC25A26,SLC30A3,NDUFB9,SLC39A8,NDUFS8,KCNJ13,CACNA1H,SLC16A11,SLC38A3,ANO4,VMP1,CACNA1S,SLC26A2,GLRA3,PRELID3B,ABCC5,GRID1,GRIN2A,GRIN2C,SLC25A16,MCOLN1,KCNH3,SLC29A1,SLC38A6
GO: Molecular Function	GO:0061628	H3K27me3 modified histone binding		9.99E-03	1.00E+00	1.54E-01	1.00E+00	2	6	KDM6B,TAF7
GO: Molecular Function	GO:0015103	inorganic anion transmembrane transporter activity		1.02E-02	1.00E+00	1.54E-01	1.00E+00	10	158	CLCN1,CLCN2,SLC26A11,GABRA2,GABRA5,ABCC3,ANO4,SLC26A2,GLRA3,ABCC5
GO: Molecular Function	GO:0005085	guanyl-nucleotide exchange factor activity		1.03E-02	1.00E+00	1.54E-01	1.00E+00	13	233	NET1,DENND2D,DENND6B,PSD2,ARHGEF10,DENND2A,EPS8L1,HPS4,MCF2L,RAPGEF4,ECT2,RASGRP1,ARHGEF1
GO: Molecular Function	GO:0022857	transmembrane transporter activity		1.10E-02	1.00E+00	1.54E-01	1.00E+00	46	1213	SLC7A11,SLC18B1,ABCA7,CLCN1,CLCN2,SLC24A4,SCN2B,PKD1,ATP6V1C2,KCNT1,SLC25A5,SLC13A3,TMC4,SLC2A1,SLC25A1,MCU,GHITM,SLC26A11,ATP2A2,ATP2A3,GABRA2,GABRA5,ABCC3,CDH23,SLC25A26,SLC30A3,NDUFB9,SLC39A8,NDUFS8,KCNJ13,CACNA1H,SLC16A11,SLC38A3,ANO4,CACNA1S,SLC26A2,GLRA3,ABCC5,GRID1,GRIN2A,GRIN2C,SLC25A16,MCOLN1,KCNH3,SLC29A1,SLC38A6
GO: Molecular Function	GO:0005516	calmodulin binding		1.10E-02	1.00E+00	1.54E-01	1.00E+00	13	235	PCP4,SLC24A4,UNC13B,WFS1,MKNK1,IQCB1,SPHK1,NOS1,CACNA1S,NRGN,CAMK4,RGS4,EGFR
GO: Molecular Function	GO:0098960	postsynaptic neurotransmitter receptor activity		1.11E-02	1.00E+00	1.54E-01	1.00E+00	6	70	GABRA2,GABRA5,DRD2,GRID1,GRIN2A,GRIN2C
GO: Molecular Function	GO:0005237	inhibitory extracellular ligand-gated monoatomic ion channel activity		1.15E-02	1.00E+00	1.54E-01	1.00E+00	3	18	GABRA2,GABRA5,GLRA3
GO: Molecular Function	GO:1904315	transmitter-gated monoatomic ion channel activity involved in regulation of postsynaptic membrane potential		1.25E-02	1.00E+00	1.54E-01	1.00E+00	5	52	GABRA2,GABRA5,GRID1,GRIN2A,GRIN2C
GO: Molecular Function	GO:0008514	organic anion transmembrane transporter activity		1.28E-02	1.00E+00	1.54E-01	1.00E+00	14	266	SLC7A11,SLC25A5,SLC13A3,SLC2A1,SLC25A1,ABCC3,SLC25A26,SLC39A8,SLC16A11,SLC38A3,SLC26A2,ABCC5,SLC25A16,SLC38A6
GO: Molecular Function	GO:0004970	glutamate-gated receptor activity		1.34E-02	1.00E+00	1.54E-01	1.00E+00	3	19	GRID1,GRIN2A,GRIN2C
GO: Molecular Function	GO:0035240	dopamine binding		1.37E-02	1.00E+00	1.54E-01	1.00E+00	2	7	DRD2,TH
GO: Molecular Function	GO:0099529	neurotransmitter receptor activity involved in regulation of postsynaptic membrane potential		1.45E-02	1.00E+00	1.54E-01	1.00E+00	5	54	GABRA2,GABRA5,GRID1,GRIN2A,GRIN2C
GO: Molecular Function	GO:0015932	nucleobase-containing compound transmembrane transporter activity		1.56E-02	1.00E+00	1.54E-01	1.00E+00	5	55	SLC25A5,SLC25A26,ABCC5,SLC25A16,SLC29A1
GO: Molecular Function	GO:0035639	purine ribonucleoside triphosphate binding		1.65E-02	1.00E+00	1.54E-01	1.00E+00	66	1898	CDK9,MAK,RIMKLA,MFHAS1,RPS6KB2,PEX6,PANK1,ABCA7,ADCY7,CHUK,AARS2,FER,UBE2J1,SGK1,SCG5,MYO19,RHOBTB3,PPA1,IRGQ,MKNK1,RAB18,ARL3,IKBKB,ATP2A2,ATP2A3,DIRAS2,KIF21B,SMG1,ABCC3,TTLL3,RTEL1,NARS1,DGKA,CUL9,MCCC1,DCK,PRAG1,SEPTIN6,DHX8,AURKA,IQCA1L,SPHK1,DGUOK,NAV3,KDR,KIF5C,RAB29,RAB3B,RAB5A,ADSS1,DNHD1,CAMK4,PAK5,SMC4,ABCC5,BTAF1,SLC25A16,RHEB,LIG3,LIMK1,EGFR,DGKK,ETNK2,LTK,TRIB1,RSKR
GO: Molecular Function	GO:0032555	purine ribonucleotide binding		1.68E-02	1.00E+00	1.54E-01	1.00E+00	69	2000	CDK9,MAK,ACADL,RIMKLA,MFHAS1,RPS6KB2,PEX6,PANK1,ABCA7,ADCY7,CHUK,AARS2,FER,UBE2J1,SGK1,SCG5,MYO19,RHOBTB3,PPA1,IRGQ,MKNK1,RAB18,ARL3,IKBKB,HS6ST3,ATP2A2,ATP2A3,DIRAS2,KIF21B,SMG1,ABCC3,TTLL3,RTEL1,NARS1,DGKA,CUL9,MCCC1,DCK,PRAG1,SEPTIN6,DHX8,AURKA,IQCA1L,SPHK1,DGUOK,NAV3,KDR,KIF5C,RAB29,RAB3B,RAB5A,ADSS1,DNHD1,CAMK4,PAK5,RAPGEF4,SMC4,ABCC5,BTAF1,SLC25A16,RHEB,LIG3,LIMK1,EGFR,DGKK,ETNK2,LTK,TRIB1,…
GO: Molecular Function	GO:0005230	extracellular ligand-gated monoatomic ion channel activity		1.71E-02	1.00E+00	1.54E-01	1.00E+00	6	77	GABRA2,GABRA5,GLRA3,GRID1,GRIN2A,GRIN2C
GO: Molecular Function	GO:0038036	sphingosine-1-phosphate receptor activity		1.80E-02	1.00E+00	1.54E-01	1.00E+00	2	8	S1PR5,SPHK1
GO: Molecular Function	GO:0106411	XMP 5'-nucleosidase activity		1.80E-02	1.00E+00	1.54E-01	1.00E+00	2	8	NT5C3A,NT5C3B
GO: Molecular Function	GO:0004972	NMDA glutamate receptor activity		1.80E-02	1.00E+00	1.54E-01	1.00E+00	2	8	GRIN2A,GRIN2C
GO: Molecular Function	GO:1901682	sulfur compound transmembrane transporter activity		1.80E-02	1.00E+00	1.54E-01	1.00E+00	5	57	SLC7A11,SLC26A11,ABCC3,SLC25A26,SLC26A2
GO: Molecular Function	GO:0035254	glutamate receptor binding		1.92E-02	1.00E+00	1.54E-01	1.00E+00	6	79	NECAB2,EML2,DRD2,CANX,GRIN2A,NETO2
GO: Molecular Function	GO:0019003	GDP binding		2.07E-02	1.00E+00	1.54E-01	1.00E+00	7	103	RAB18,ARL3,DIRAS2,RAB29,RAB3B,RAB5A,RHEB
GO: Molecular Function	GO:0016597	amino acid binding		2.14E-02	1.00E+00	1.54E-01	1.00E+00	6	81	AARS2,GLDC,NOS1,GLRA3,GRIN2A,TH
GO: Molecular Function	GO:0071855	neuropeptide receptor binding		2.17E-02	1.00E+00	1.54E-01	1.00E+00	4	40	TAC1,NPY,NTS,MRAP2
GO: Molecular Function	GO:0099095	ligand-gated monoatomic anion channel activity		2.27E-02	1.00E+00	1.54E-01	1.00E+00	3	23	GABRA2,GABRA5,GLRA3
GO: Molecular Function	GO:0016624	oxidoreductase activity, acting on the aldehyde or oxo group of donors, disulfide as acceptor		2.27E-02	1.00E+00	1.54E-01	1.00E+00	2	9	PDHA1,BCKDHB
GO: Molecular Function	GO:0015186	L-glutamine transmembrane transporter activity		2.27E-02	1.00E+00	1.54E-01	1.00E+00	2	9	SLC38A3,SLC38A6
GO: Molecular Function	GO:0019206	nucleoside kinase activity		2.27E-02	1.00E+00	1.54E-01	1.00E+00	2	9	DCK,DGUOK
GO: Molecular Function	GO:0022839	monoatomic ion-gated channel activity		2.30E-02	1.00E+00	1.54E-01	1.00E+00	16	343	CLCN1,CLCN2,SCN2B,KCNT1,TMC4,GABRA2,GABRA5,KCNJ13,CACNA1H,CACNA1S,GLRA3,GRID1,GRIN2A,GRIN2C,MCOLN1,KCNH3
GO: Molecular Function	GO:0034483	heparan sulfate sulfotransferase activity		2.35E-02	1.00E+00	1.54E-01	1.00E+00	4	41	HS6ST2,NDST2,HS6ST3,HS3ST4
GO: Molecular Function	GO:0032559	adenyl ribonucleotide binding		2.47E-02	1.00E+00	1.54E-01	1.00E+00	56	1605	CDK9,MAK,ACADL,RIMKLA,RPS6KB2,PEX6,PANK1,ABCA7,ADCY7,CHUK,AARS2,FER,UBE2J1,SGK1,MYO19,RHOBTB3,MKNK1,IKBKB,HS6ST3,ATP2A2,ATP2A3,KIF21B,SMG1,ABCC3,TTLL3,RTEL1,NARS1,DGKA,CUL9,MCCC1,DCK,PRAG1,DHX8,AURKA,IQCA1L,SPHK1,DGUOK,NAV3,KDR,KIF5C,DNHD1,CAMK4,PAK5,RAPGEF4,SMC4,ABCC5,BTAF1,SLC25A16,LIG3,LIMK1,EGFR,DGKK,ETNK2,LTK,TRIB1,RSKR
GO: Molecular Function	GO:0099507	ligand-gated monoatomic ion channel activity involved in regulation of presynaptic membrane potential		2.54E-02	1.00E+00	1.54E-01	1.00E+00	3	24	GABRA2,GABRA5,GRIN2A
GO: Molecular Function	GO:0005216	monoatomic ion channel activity		2.62E-02	1.00E+00	1.54E-01	1.00E+00	20	465	CLCN1,CLCN2,SLC24A4,SCN2B,PKD1,KCNT1,TMC4,MCU,GABRA2,GABRA5,KCNJ13,CACNA1H,ANO4,CACNA1S,GLRA3,GRID1,GRIN2A,GRIN2C,MCOLN1,KCNH3
GO: Molecular Function	GO:0016642	oxidoreductase activity, acting on the CH-NH2 group of donors, disulfide as acceptor		2.68E-02	1.00E+00	1.54E-01	1.00E+00	1	1	GLDC
GO: Molecular Function	GO:0015312	polyamine:proton antiporter activity		2.68E-02	1.00E+00	1.54E-01	1.00E+00	1	1	SLC18B1
GO: Molecular Function	GO:0004633	phosphopantothenoylcysteine decarboxylase activity		2.68E-02	1.00E+00	1.54E-01	1.00E+00	1	1	PPCDC
GO: Molecular Function	GO:0016872	intramolecular lyase activity		2.68E-02	1.00E+00	1.54E-01	1.00E+00	1	1	ISYNA1
GO: Molecular Function	GO:0015362	high-affinity sodium:dicarboxylate symporter activity		2.68E-02	1.00E+00	1.54E-01	1.00E+00	1	1	SLC13A3
GO: Molecular Function	GO:0000095	S-adenosyl-L-methionine transmembrane transporter activity		2.68E-02	1.00E+00	1.54E-01	1.00E+00	1	1	SLC25A26
GO: Molecular Function	GO:0015328	cystine secondary active transmembrane transporter activity		2.68E-02	1.00E+00	1.54E-01	1.00E+00	1	1	SLC7A11
GO: Molecular Function	GO:0015327	cystine:glutamate antiporter activity		2.68E-02	1.00E+00	1.54E-01	1.00E+00	1	1	SLC7A11
GO: Molecular Function	GO:0015164	glucuronoside transmembrane transporter activity		2.68E-02	1.00E+00	1.54E-01	1.00E+00	1	1	ABCC3
GO: Molecular Function	GO:0004075	biotin carboxylase activity		2.68E-02	1.00E+00	1.54E-01	1.00E+00	1	1	MCCC1
GO: Molecular Function	GO:0120152	calcium-dependent outer dynein arm binding		2.68E-02	1.00E+00	1.54E-01	1.00E+00	1	1	CLXN
GO: Molecular Function	GO:0038048	dynorphin receptor activity		2.68E-02	1.00E+00	1.54E-01	1.00E+00	1	1	OPRK1
GO: Molecular Function	GO:0180003	S-adenosyl-L-methionine:S-adenosyl-L-homocysteine antiporter activity		2.68E-02	1.00E+00	1.54E-01	1.00E+00	1	1	SLC25A26
GO: Molecular Function	GO:0005294	neutral L-amino acid secondary active transmembrane transporter activity		2.68E-02	1.00E+00	1.54E-01	1.00E+00	1	1	SLC7A11
GO: Molecular Function	GO:0047726	iron-cytochrome-c reductase activity		2.68E-02	1.00E+00	1.54E-01	1.00E+00	1	1	POR
GO: Molecular Function	GO:0031151	histone H3K79 methyltransferase activity		2.68E-02	1.00E+00	1.54E-01	1.00E+00	1	1	DOT1L
GO: Molecular Function	GO:0008398	sterol 14-demethylase activity		2.68E-02	1.00E+00	1.54E-01	1.00E+00	1	1	CYP51A1
GO: Molecular Function	GO:0086039	P-type calcium transporter activity involved in regulation of cardiac muscle cell membrane potential		2.68E-02	1.00E+00	1.54E-01	1.00E+00	1	1	ATP2A2
GO: Molecular Function	GO:0140832	L-histidine, sodium:proton antiporter activity		2.68E-02	1.00E+00	1.54E-01	1.00E+00	1	1	SLC38A3
GO: Molecular Function	GO:0140831	L-asparagine, sodium:proton antiporter activity		2.68E-02	1.00E+00	1.54E-01	1.00E+00	1	1	SLC38A3
GO: Molecular Function	GO:0140858	histone H2AK15 ubiquitin ligase activity		2.68E-02	1.00E+00	1.54E-01	1.00E+00	1	1	RNF168
GO: Molecular Function	GO:0003940	L-iduronidase activity		2.68E-02	1.00E+00	1.54E-01	1.00E+00	1	1	IDUA
GO: Molecular Function	GO:0140412	zinc:bicarbonate symporter activity		2.68E-02	1.00E+00	1.54E-01	1.00E+00	1	1	SLC39A8
GO: Molecular Function	GO:0045119	azole:proton antiporter activity		2.68E-02	1.00E+00	1.54E-01	1.00E+00	1	1	SLC38A3
GO: Molecular Function	GO:0004512	inositol-3-phosphate synthase activity		2.68E-02	1.00E+00	1.54E-01	1.00E+00	1	1	ISYNA1
GO: Molecular Function	GO:0008941	nitric oxide dioxygenase activity		2.68E-02	1.00E+00	1.54E-01	1.00E+00	1	1	POR
GO: Molecular Function	GO:0004561	alpha-N-acetylglucosaminidase activity		2.68E-02	1.00E+00	1.54E-01	1.00E+00	1	1	NAGLU
GO: Molecular Function	GO:0106151	CNBH domain intrinsic ligand binding		2.68E-02	1.00E+00	1.54E-01	1.00E+00	1	1	KCNH3
GO: Molecular Function	GO:0120230	recombinase activator activity		2.68E-02	1.00E+00	1.54E-01	1.00E+00	1	1	PSMC3IP
GO: Molecular Function	GO:0004375	glycine dehydrogenase (decarboxylating) activity		2.68E-02	1.00E+00	1.54E-01	1.00E+00	1	1	GLDC
GO: Molecular Function	GO:0031775	lutropin-choriogonadotropic hormone receptor binding		2.68E-02	1.00E+00	1.54E-01	1.00E+00	1	1	ATP2A2
GO: Molecular Function	GO:0033889	N-sulfoglucosamine-3-sulfatase activity		2.68E-02	1.00E+00	1.54E-01	1.00E+00	1	1	ARSG
GO: Molecular Function	GO:0004097	catechol oxidase activity		2.68E-02	1.00E+00	1.54E-01	1.00E+00	1	1	TYR
GO: Molecular Function	GO:0140926	L-kynurenine transmembrane transporter activity		2.68E-02	1.00E+00	1.54E-01	1.00E+00	1	1	SLC7A11
GO: Molecular Function	GO:0097079	selenite:proton symporter activity		2.68E-02	1.00E+00	1.54E-01	1.00E+00	1	1	SLC39A8
GO: Molecular Function	GO:0032548	pyrimidine deoxyribonucleoside binding		2.68E-02	1.00E+00	1.54E-01	1.00E+00	1	1	DCK
GO: Molecular Function	GO:0032546	deoxyribonucleoside binding		2.68E-02	1.00E+00	1.54E-01	1.00E+00	1	1	DCK
GO: Molecular Function	GO:0140956	histone H3K79 trimethyltransferase activity		2.68E-02	1.00E+00	1.54E-01	1.00E+00	1	1	DOT1L
GO: Molecular Function	GO:0071913	citrate secondary active transmembrane transporter activity		2.68E-02	1.00E+00	1.54E-01	1.00E+00	1	1	SLC25A1
GO: Molecular Function	GO:0070674	hypoxanthine dehydrogenase activity		2.68E-02	1.00E+00	1.54E-01	1.00E+00	1	1	XDH
GO: Molecular Function	GO:0070675	hypoxanthine oxidase activity		2.68E-02	1.00E+00	1.54E-01	1.00E+00	1	1	XDH
GO: Molecular Function	GO:0001884	pyrimidine nucleoside binding		2.68E-02	1.00E+00	1.54E-01	1.00E+00	1	1	DCK
GO: Molecular Function	GO:0004511	tyrosine 3-monooxygenase activity		2.68E-02	1.00E+00	1.54E-01	1.00E+00	1	1	TH
GO: Molecular Function	GO:1901707	leptomycin B binding		2.68E-02	1.00E+00	1.54E-01	1.00E+00	1	1	ID3
GO: Molecular Function	GO:0106405	isoprenoid diphosphate phosphatase activity		2.68E-02	1.00E+00	1.54E-01	1.00E+00	1	1	PLPP6
GO: Molecular Function	GO:0004742	dihydrolipoyllysine-residue acetyltransferase activity		2.68E-02	1.00E+00	1.54E-01	1.00E+00	1	1	DLAT
GO: Molecular Function	GO:0050825	ice binding		2.68E-02	1.00E+00	1.54E-01	1.00E+00	1	1	RCOR1
GO: Molecular Function	GO:0016708	oxidoreductase activity, acting on paired donors, with incorporation or reduction of molecular oxygen, NAD(P)H as one donor, and incorporation of two atoms of oxygen into one donor		2.68E-02	1.00E+00	1.54E-01	1.00E+00	1	1	POR
GO: Molecular Function	GO:0005262	calcium channel activity		2.68E-02	1.00E+00	1.54E-01	1.00E+00	8	133	SLC24A4,PKD1,MCU,CACNA1H,CACNA1S,GRIN2A,GRIN2C,MCOLN1
GO: Molecular Function	GO:0022836	gated channel activity		2.71E-02	1.00E+00	1.54E-01	1.00E+00	16	350	CLCN1,CLCN2,SCN2B,KCNT1,TMC4,GABRA2,GABRA5,KCNJ13,CACNA1H,CACNA1S,GLRA3,GRID1,GRIN2A,GRIN2C,MCOLN1,KCNH3
GO: Molecular Function	GO:0051015	actin filament binding		2.71E-02	1.00E+00	1.54E-01	1.00E+00	12	238	CFL2,SPTBN5,FLNB,MYO19,PKNOX2,TAGLN3,KLHL17,MYL4,EPS8L1,ADSS1,MICALL2,EGFR
GO: Molecular Function	GO:0046873	metal ion transmembrane transporter activity		2.77E-02	1.00E+00	1.54E-01	1.00E+00	20	468	SLC24A4,SCN2B,PKD1,KCNT1,SLC13A3,MCU,GHITM,ATP2A2,ATP2A3,SLC30A3,SLC39A8,KCNJ13,CACNA1H,SLC38A3,CACNA1S,GRIN2A,GRIN2C,MCOLN1,KCNH3,SLC29A1
GO: Molecular Function	GO:0005345	purine nucleobase transmembrane transporter activity		2.79E-02	1.00E+00	1.54E-01	1.00E+00	2	10	SLC25A5,SLC29A1
GO: Molecular Function	GO:0005337	nucleoside transmembrane transporter activity		2.79E-02	1.00E+00	1.54E-01	1.00E+00	2	10	SLC25A26,SLC29A1
GO: Molecular Function	GO:0043225	ATPase-coupled inorganic anion transmembrane transporter activity		2.79E-02	1.00E+00	1.54E-01	1.00E+00	2	10	ABCC3,ABCC5
GO: Molecular Function	GO:0033204	ribonuclease P RNA binding		2.79E-02	1.00E+00	1.54E-01	1.00E+00	2	10	RPP21,RPP40
GO: Molecular Function	GO:0005254	chloride channel activity		2.92E-02	1.00E+00	1.54E-01	1.00E+00	6	87	CLCN1,CLCN2,GABRA2,GABRA5,ANO4,GLRA3
GO: Molecular Function	GO:0016887	ATP hydrolysis activity		2.95E-02	1.00E+00	1.54E-01	1.00E+00	18	412	PEX6,ABCA7,MYO19,RHOBTB3,ACIN1,ATP2A2,ATP2A3,KIF21B,ABCC3,RTEL1,DHX8,IQCA1L,NAV3,KIF5C,SMC4,ABCC5,BTAF1,SLC25A16
GO: Molecular Function	GO:0005524	ATP binding		3.10E-02	1.00E+00	1.54E-01	1.00E+00	53	1527	CDK9,MAK,RIMKLA,RPS6KB2,PEX6,PANK1,ABCA7,ADCY7,CHUK,AARS2,FER,UBE2J1,SGK1,MYO19,RHOBTB3,MKNK1,IKBKB,ATP2A2,ATP2A3,KIF21B,SMG1,ABCC3,TTLL3,RTEL1,NARS1,DGKA,CUL9,MCCC1,DCK,PRAG1,DHX8,AURKA,IQCA1L,SPHK1,DGUOK,NAV3,KDR,KIF5C,DNHD1,CAMK4,PAK5,SMC4,ABCC5,BTAF1,SLC25A16,LIG3,LIMK1,EGFR,DGKK,ETNK2,LTK,TRIB1,RSKR
GO: Molecular Function	GO:0015216	purine nucleotide transmembrane transporter activity		3.14E-02	1.00E+00	1.54E-01	1.00E+00	3	26	SLC25A5,ABCC5,SLC25A16
GO: Molecular Function	GO:0008092	cytoskeletal protein binding		3.17E-02	1.00E+00	1.54E-01	1.00E+00	41	1135	PDLIM7,CFL2,SPTBN5,MYL9,MID1,FER,TRIM46,FLNB,ATF5,SGK1,KNSTRN,MYO19,TOGARAM2,SPAG5,PKNOX2,BICDL1,ARL3,ARHGEF10,TAGLN3,PARVA,KLHL17,KIF21B,MYL4,FXYD5,EML2,EPS8L1,SSH3,NAV3,TRIM63,KIF5C,RAB29,RAB3B,ADSS1,CLXN,UACA,DUSP3,CNTRL,MICALL2,EGFR,PDLIM1,ARHGEF1
GO: Molecular Function	GO:0030554	adenyl nucleotide binding		3.35E-02	1.00E+00	1.54E-01	1.00E+00	59	1735	CDK9,MAK,ACADL,RIMKLA,RPS6KB2,PEX6,PANK1,ABCA7,ADCY7,CHUK,AARS2,FER,UBE2J1,SGK1,MYO19,RHOBTB3,POR,IDH3A,MKNK1,IKBKB,HS6ST3,ATP2A2,ATP2A3,KIF21B,SMG1,ABCC3,TTLL3,RTEL1,NARS1,DGKA,CUL9,MCCC1,DCK,PRAG1,DHX8,AURKA,IQCA1L,SPHK1,DGUOK,NAV3,KDR,KIF5C,NOS1,DNHD1,CAMK4,PAK5,RAPGEF4,SMC4,ABCC5,BTAF1,SLC25A16,LIG3,LIMK1,EGFR,DGKK,ETNK2,LTK,TRIB1,RSKR
GO: Molecular Function	GO:0005381	iron ion transmembrane transporter activity		3.35E-02	1.00E+00	1.54E-01	1.00E+00	2	11	SLC39A8,MCOLN1
GO: Molecular Function	GO:0005388	P-type calcium transporter activity		3.35E-02	1.00E+00	1.54E-01	1.00E+00	2	11	ATP2A2,ATP2A3
GO: Molecular Function	GO:1990459	transferrin receptor binding		3.35E-02	1.00E+00	1.54E-01	1.00E+00	2	11	CHUK,IKBKB
GO: Molecular Function	GO:0043184	vascular endothelial growth factor receptor 2 binding		3.35E-02	1.00E+00	1.54E-01	1.00E+00	2	11	CADM4,VEGFA
GO: Molecular Function	GO:0015205	nucleobase transmembrane transporter activity		3.35E-02	1.00E+00	1.54E-01	1.00E+00	2	11	SLC25A5,SLC29A1
GO: Molecular Function	GO:0004143	ATP-dependent diacylglycerol kinase activity		3.35E-02	1.00E+00	1.54E-01	1.00E+00	2	11	DGKA,DGKK
GO: Molecular Function	GO:0008503	benzodiazepine receptor activity		3.35E-02	1.00E+00	1.54E-01	1.00E+00	2	11	GABRA2,GABRA5
GO: Molecular Function	GO:0008271	secondary active sulfate transmembrane transporter activity		3.35E-02	1.00E+00	1.54E-01	1.00E+00	2	11	SLC26A11,SLC26A2
GO: Molecular Function	GO:0001882	nucleoside binding		3.35E-02	1.00E+00	1.54E-01	1.00E+00	2	11	ADORA1,DCK
GO: Molecular Function	GO:0035198	miRNA binding		3.42E-02	1.00E+00	1.54E-01	1.00E+00	4	46	AGO4,ZC3H7A,NEAT1,TUT4
GO: Molecular Function	GO:0099604	ligand-gated calcium channel activity		3.47E-02	1.00E+00	1.54E-01	1.00E+00	3	27	GRIN2A,GRIN2C,MCOLN1
GO: Molecular Function	GO:0008066	glutamate receptor activity		3.47E-02	1.00E+00	1.54E-01	1.00E+00	3	27	GRID1,GRIN2A,GRIN2C
GO: Molecular Function	GO:0031267	small GTPase binding		3.54E-02	1.00E+00	1.54E-01	1.00E+00	15	333	NET1,FER,ARHGAP20,UNC13B,RHOBTB3,RPH3A,BICDL1,LSM2,SORL1,HPS4,VPS51,RAB29,RAPGEF4,ECT2,MICALL2
GO: Molecular Function	GO:0017111	ribonucleoside triphosphate phosphatase activity		3.54E-02	1.00E+00	1.54E-01	1.00E+00	29	759	PEX6,ABCA7,MYO19,RHOBTB3,PPA1,RAB18,ARL3,ACIN1,ATP2A2,ATP2A3,DIRAS2,KIF21B,ABCC3,RTEL1,SEPTIN6,DHX8,IQCA1L,NAV3,KIF5C,RAB29,RAB3B,RAB5A,ADSS1,SMC4,ABCC5,BTAF1,SLC25A16,RGS4,RHEB
GO: Molecular Function	GO:0050840	extracellular matrix binding		3.54E-02	1.00E+00	1.54E-01	1.00E+00	5	68	VEGFA,SPARC,SPP1,PXDN,ADAMTS15
GO: Molecular Function	GO:0022890	inorganic cation transmembrane transporter activity		3.66E-02	1.00E+00	1.54E-01	1.00E+00	24	605	SLC18B1,SLC24A4,SCN2B,PKD1,ATP6V1C2,KCNT1,SLC25A5,SLC13A3,MCU,GHITM,ATP2A2,ATP2A3,SLC30A3,SLC39A8,KCNJ13,CACNA1H,SLC38A3,CACNA1S,GRIN2A,GRIN2C,MCOLN1,KCNH3,SLC29A1,SLC38A6
GO: Molecular Function	GO:0043621	protein self-association		3.70E-02	1.00E+00	1.54E-01	1.00E+00	6	92	ADAM8,SPTBN5,HSF1,SLC2A1,FOXP1,EML2
GO: Molecular Function	GO:0008134	transcription factor binding		3.91E-02	1.00E+00	1.54E-01	1.00E+00	29	766	CDK9,CITED2,PSMC3IP,MED17,HSF1,WFS1,ID3,HDAC7,ARSG,IFRD1,FOXP1,DOT1L,NFAT5,CAND1,STAT6,TRIM11,NFATC4,MMS19,TAF7,NOTCH2,TSC22D3,BTAF1,TERT,ZFPM2,PAXBP1,TLE4,RORC,TOX2,TRIB1
GO: Molecular Function	GO:1990446	U1 snRNP binding		3.95E-02	1.00E+00	1.54E-01	1.00E+00	2	12	RBM39,SNRNP70
GO: Molecular Function	GO:0003951	NAD+ kinase activity		3.95E-02	1.00E+00	1.54E-01	1.00E+00	2	12	DGKA,DGKK
GO: Molecular Function	GO:0034452	dynactin binding		3.95E-02	1.00E+00	1.54E-01	1.00E+00	2	12	SPTBN5,BICDL1
GO: Molecular Function	GO:0004526	ribonuclease P activity		3.95E-02	1.00E+00	1.54E-01	1.00E+00	2	12	RPP21,RPP40
GO: Molecular Function	GO:0005247	voltage-gated chloride channel activity		3.95E-02	1.00E+00	1.54E-01	1.00E+00	2	12	CLCN1,CLCN2
GO: Molecular Function	GO:0015179	L-amino acid transmembrane transporter activity		4.15E-02	1.00E+00	1.54E-01	1.00E+00	5	71	SLC7A11,SLC13A3,SLC25A26,SLC38A3,SLC38A6
GO: Molecular Function	GO:0008509	monoatomic anion transmembrane transporter activity		4.29E-02	1.00E+00	1.54E-01	1.00E+00	8	146	CLCN1,CLCN2,SLC26A11,GABRA2,GABRA5,ANO4,SLC26A2,GLRA3
GO: Molecular Function	GO:0003713	transcription coactivator activity		4.41E-02	1.00E+00	1.54E-01	1.00E+00	14	314	MAK,NET1,ABT1,CITED2,RBM14,PSMC3IP,MED17,RBM39,DOT1L,MMS19,ZFPM2,PDLIM1,TRIM28,TOX2
GO: Molecular Function	GO:0035255	ionotropic glutamate receptor binding		4.44E-02	1.00E+00	1.54E-01	1.00E+00	4	50	EML2,DRD2,CANX,NETO2
GO: Molecular Function	GO:0015215	nucleotide transmembrane transporter activity		4.54E-02	1.00E+00	1.54E-01	1.00E+00	3	30	SLC25A5,ABCC5,SLC25A16
GO: Molecular Function	GO:0015108	chloride transmembrane transporter activity		4.58E-02	1.00E+00	1.54E-01	1.00E+00	7	122	CLCN1,CLCN2,GABRA2,GABRA5,ANO4,SLC26A2,GLRA3
GO: Molecular Function	GO:0015368	calcium:monoatomic cation antiporter activity		4.59E-02	1.00E+00	1.54E-01	1.00E+00	2	13	SLC24A4,GHITM
GO: Molecular Function	GO:0022851	GABA-gated chloride ion channel activity		4.59E-02	1.00E+00	1.54E-01	1.00E+00	2	13	GABRA2,GABRA5
GO: Molecular Function	GO:1901338	catecholamine binding		4.59E-02	1.00E+00	1.54E-01	1.00E+00	2	13	DRD2,TH
GO: Molecular Function	GO:0016791	phosphatase activity		4.61E-02	1.00E+00	1.54E-01	1.00E+00	13	287	NT5C3A,PPM1M,EYA2,PIP4P2,NT5C3B,PLPP5,INPP5B,SSH3,PPP4R1,PPP1R3B,DUSP3,PLPP6,DUSP10
GO: Molecular Function	GO:0016893	endonuclease activity, active with either ribo- or deoxyribonucleic acids and producing 5'-phosphomonoesters		4.72E-02	1.00E+00	1.54E-01	1.00E+00	4	51	RPP21,TATDN3,RPP40,SLC25A16
GO: Molecular Function	GO:0051213	dioxygenase activity		4.79E-02	1.00E+00	1.54E-01	1.00E+00	6	98	ALOX12,P3H3,POR,KDM6B,ALKBH8,HSPBAP1
GO: Molecular Function	GO:0005112	Notch binding		4.93E-02	1.00E+00	1.54E-01	1.00E+00	3	31	SNED1,NOTCH2,CELSR3
GO: Molecular Function	GO:0003779	actin binding		4.94E-02	1.00E+00	1.54E-01	1.00E+00	20	500	PDLIM7,CFL2,SPTBN5,FER,FLNB,MYO19,PKNOX2,TAGLN3,PARVA,KLHL17,MYL4,FXYD5,EPS8L1,SSH3,NAV3,ADSS1,UACA,MICALL2,EGFR,PDLIM1
GO: Biological Process	GO:0042391	regulation of membrane potential		2.24E-05	1.41E-01	9.21E-02	8.58E-01	32	558	ADORA1,ADRA1A,CLCN1,SLC24A4,CLN3,SCN2B,PKP2,FGF12,ALOX12,UNC13B,FOXP1,ATP2A2,SOD2,GABRA2,GABRA5,SLC39A8,TAC1,KDR,CACNA1H,MLLT11,NOS1,DRD2,RAPGEF4,GLRA3,GRID1,GRIN2A,GRIN2C,RGS4,KCNH3,OPRK1,NETO2,SLC29A1
GO: Biological Process	GO:0030201	heparan sulfate proteoglycan metabolic process		7.16E-05	4.50E-01	9.21E-02	8.58E-01	5	18	HS6ST2,NDST2,HS6ST3,NAGLU,HS3ST4
GO: Biological Process	GO:0048168	regulation of neuronal synaptic plasticity		8.69E-05	5.46E-01	9.21E-02	8.58E-01	10	88	ZDHHC2,CLN3,VGF,UNC13B,KDR,RAB5A,DRD2,GRIN2A,GRIN2C,RHEB
GO: Biological Process	GO:0098916	anterograde trans-synaptic signaling		1.07E-04	6.73E-01	9.21E-02	8.58E-01	44	943	ZDHHC2,SLC7A11,ADORA1,ADRA1A,CLN3,SCN2B,FGF12,VGF,UNC13B,HTR1A,SPG11,RPH3A,SORCS3,CADPS2,ATP2A2,GABRA2,GABRA5,SST,NEFL,NFATC4,SPHK1,TAC1,KDR,RAB3B,NOS1,RAB5A,NPY,FCHSD1,DRD2,NRGN,CAMK4,RAPGEF4,GLRA3,GRID1,GRIN2A,GRIN2C,RGS4,RHEB,OPRK1,TH,INA,EGFR,NETO2,SLC29A1
GO: Biological Process	GO:0007268	chemical synaptic transmission		1.07E-04	6.73E-01	9.21E-02	8.58E-01	44	943	ZDHHC2,SLC7A11,ADORA1,ADRA1A,CLN3,SCN2B,FGF12,VGF,UNC13B,HTR1A,SPG11,RPH3A,SORCS3,CADPS2,ATP2A2,GABRA2,GABRA5,SST,NEFL,NFATC4,SPHK1,TAC1,KDR,RAB3B,NOS1,RAB5A,NPY,FCHSD1,DRD2,NRGN,CAMK4,RAPGEF4,GLRA3,GRID1,GRIN2A,GRIN2C,RGS4,RHEB,OPRK1,TH,INA,EGFR,NETO2,SLC29A1
GO: Biological Process	GO:0008306	associative learning		1.26E-04	7.93E-01	9.21E-02	8.58E-01	12	129	SLC7A11,ABCA7,CLN3,SGK1,IDUA,GABRA5,TAC1,DRD2,NRGN,NTS,GRIN2A,OPRK1
GO: Biological Process	GO:0099537	trans-synaptic signaling		1.26E-04	7.94E-01	9.21E-02	8.58E-01	44	950	ZDHHC2,SLC7A11,ADORA1,ADRA1A,CLN3,SCN2B,FGF12,VGF,UNC13B,HTR1A,SPG11,RPH3A,SORCS3,CADPS2,ATP2A2,GABRA2,GABRA5,SST,NEFL,NFATC4,SPHK1,TAC1,KDR,RAB3B,NOS1,RAB5A,NPY,FCHSD1,DRD2,NRGN,CAMK4,RAPGEF4,GLRA3,GRID1,GRIN2A,GRIN2C,RGS4,RHEB,OPRK1,TH,INA,EGFR,NETO2,SLC29A1
GO: Biological Process	GO:0007612	learning		1.57E-04	9.87E-01	9.21E-02	8.58E-01	16	216	SLC7A11,ABCA7,CLN3,SGK1,IDUA,SORCS3,GABRA5,C1QL1,TAC1,DRD2,NRGN,PAK5,NTS,GRIN2A,OPRK1,TH
GO: Biological Process	GO:0034030	ribonucleoside bisphosphate biosynthetic process		1.61E-04	1.00E+00	9.21E-02	8.58E-01	8	61	PDHA1,PPCDC,PANK1,ELOVL1,SLC25A1,DLAT,SLC25A16,PDHX
GO: Biological Process	GO:0034033	purine nucleoside bisphosphate biosynthetic process		1.61E-04	1.00E+00	9.21E-02	8.58E-01	8	61	PDHA1,PPCDC,PANK1,ELOVL1,SLC25A1,DLAT,SLC25A16,PDHX
GO: Biological Process	GO:0033866	nucleoside bisphosphate biosynthetic process		1.61E-04	1.00E+00	9.21E-02	8.58E-01	8	61	PDHA1,PPCDC,PANK1,ELOVL1,SLC25A1,DLAT,SLC25A16,PDHX
GO: Biological Process	GO:0072578	neurotransmitter-gated ion channel clustering		2.53E-04	1.00E+00	1.24E-01	1.00E+00	5	23	ZDHHC2,SLC7A11,HTR1A,LHFPL4,GLRA3
GO: Biological Process	GO:0007613	memory		2.56E-04	1.00E+00	1.24E-01	1.00E+00	14	181	ABCA7,SGK1,ITGA8,SPG11,IDUA,SORCS3,NFATC4,TAC1,DRD2,CAMK4,PAK5,GRIN2A,TH,RCAN2
GO: Biological Process	GO:0099536	synaptic signaling		2.85E-04	1.00E+00	1.28E-01	1.00E+00	44	986	ZDHHC2,SLC7A11,ADORA1,ADRA1A,CLN3,SCN2B,FGF12,VGF,UNC13B,HTR1A,SPG11,RPH3A,SORCS3,CADPS2,ATP2A2,GABRA2,GABRA5,SST,NEFL,NFATC4,SPHK1,TAC1,KDR,RAB3B,NOS1,RAB5A,NPY,FCHSD1,DRD2,NRGN,CAMK4,RAPGEF4,GLRA3,GRID1,GRIN2A,GRIN2C,RGS4,RHEB,OPRK1,TH,INA,EGFR,NETO2,SLC29A1
GO: Biological Process	GO:0006811	monoatomic ion transport		3.19E-04	1.00E+00	1.34E-01	1.00E+00	60	1482	TMEM74,SLC18B1,ADORA1,ADRA1A,CLCN1,CLCN2,SLC24A4,SCN2B,PKD1,PKP2,FGF12,ATP6V1C2,KCNT1,HTR1A,SLC25A5,WFS1,SGK1,SLC13A3,SPG11,TMC4,PLCH2,MCU,GHITM,ANTKMT,IKBKB,SLC26A11,ATP2A2,ATP2A3,BBC3,GABRA2,GABRA5,ABCC3,SMDT1,KCTD4,FXYD5,CDH23,SLC25A26,SLC30A3,SLC39A8,KCNJ13,CACNA1H,NOS1,SLC38A3,ANO4,VMP1,CACNA1S,DRD2,SLC26A2,GLRA3,ABCC5,GRID1,GRIN2A,GRIN2C,SELENON,MCOLN1,RGS4,KCNH3,OPRK1,CD63,SLC38A6
GO: Biological Process	GO:0007611	learning or memory		3.70E-04	1.00E+00	1.39E-01	1.00E+00	22	380	SLC7A11,ABCA7,CLN3,SGK1,ITGA8,SPG11,IDUA,SORCS3,GABRA5,C1QL1,NFATC4,TAC1,DRD2,NRGN,CAMK4,PAK5,NTS,GRIN2A,OPRK1,TH,EGFR,RCAN2
GO: Biological Process	GO:0099170	postsynaptic modulation of chemical synaptic transmission		3.86E-04	1.00E+00	1.39E-01	1.00E+00	6	38	SORCS3,NEFL,DRD2,NRGN,CAMK4,INA
GO: Biological Process	GO:0038066	p38MAPK cascade		4.23E-04	1.00E+00	1.39E-01	1.00E+00	8	70	MFHAS1,VEGFA,XDH,ZFP36L1,SPHK1,OPRK1,RASGRP1,DUSP10
GO: Biological Process	GO:0030029	actin filament-based process		4.26E-04	1.00E+00	1.39E-01	1.00E+00	43	975	PDLIM7,CFL2,PGM5,SPTBN5,ADORA1,CPNE6,MYL9,CLN3,SCN2B,AMOTL1,FER,PKP2,FGF12,FLNB,MYO19,RHPN2,ARHGEF10,MCU,TAGLN3,PARVA,TTC17,IKBKB,ATP2A2,KLHL17,MYL4,CARMIL3,SSH3,PCDH15,TAC1,CACNA1H,MLST8,NOS1,NOTCH2,FCHSD1,SEMA5A,ECT2,RGS4,LIMK1,MICALL2,PDLIM1,ARHGEF1,CD47,CGNL1
GO: Biological Process	GO:0045776	negative regulation of blood pressure		4.66E-04	1.00E+00	1.39E-01	1.00E+00	8	71	ADORA1,ADRA1A,SOD2,TAC1,KDR,NOS1,NPY,DRD2
GO: Biological Process	GO:0048871	multicellular organismal-level homeostasis		5.41E-04	1.00E+00	1.39E-01	1.00E+00	49	1169	MAK,ACADL,MFHAS1,RPS19,ADAM8,SLC7A11,CITED2,ADORA1,FER,BMP8A,HSF1,VEGFA,OGT,SLC25A5,WFS1,IDUA,SLC2A1,IQCB1,ACIN1,DOT1L,IKBKB,CADPS2,NFAT5,SOD2,SPARC,SPP1,NAGLU,BARD1,CDH23,ANKLE1,TNFRSF11A,KDM6B,SLC39A8,STAT6,RCOR1,ZFP36L1,PCDH15,KDR,C5,DRD2,TSC22D3,PRICKLE1,ABCC5,TERT,MCOLN1,ZNF251,RHEB,EGFR,MRAP2
GO: Biological Process	GO:0034775	glutathione transmembrane transport		5.48E-04	1.00E+00	1.39E-01	1.00E+00	3	7	SLC7A11,SLC13A3,ABCC5
GO: Biological Process	GO:1901137	carbohydrate derivative biosynthetic process		5.66E-04	1.00E+00	1.39E-01	1.00E+00	35	752	PDHA1,HS6ST2,PPCDC,GMPR2,PANK1,ABCA7,ADCY7,AARS2,PIGH,DERL3,UBE2J1,NECAB2,OGT,NDST2,ELOVL1,ST3GAL3,SLC25A1,ANTKMT,ST6GALNAC4,HS6ST3,OST4,GCNT1,DCK,NDUFB9,SLC39A8,NDUFS8,DGUOK,DLAT,HS3ST4,ADSS1,MAN1C1,ABCC5,SLC25A16,PDHX,HAS3
GO: Biological Process	GO:0050804	modulation of chemical synaptic transmission		5.98E-04	1.00E+00	1.39E-01	1.00E+00	32	668	ZDHHC2,SLC7A11,ADORA1,ADRA1A,CLN3,VGF,UNC13B,HTR1A,SPG11,SORCS3,ATP2A2,NEFL,NFATC4,SPHK1,TAC1,KDR,NOS1,RAB5A,NPY,DRD2,NRGN,CAMK4,RAPGEF4,GLRA3,GRID1,GRIN2A,GRIN2C,RGS4,RHEB,INA,EGFR,NETO2
GO: Biological Process	GO:0099177	regulation of trans-synaptic signaling		6.13E-04	1.00E+00	1.39E-01	1.00E+00	32	669	ZDHHC2,SLC7A11,ADORA1,ADRA1A,CLN3,VGF,UNC13B,HTR1A,SPG11,SORCS3,ATP2A2,NEFL,NFATC4,SPHK1,TAC1,KDR,NOS1,RAB5A,NPY,DRD2,NRGN,CAMK4,RAPGEF4,GLRA3,GRID1,GRIN2A,GRIN2C,RGS4,RHEB,INA,EGFR,NETO2
GO: Biological Process	GO:0034220	monoatomic ion transmembrane transport		6.18E-04	1.00E+00	1.39E-01	1.00E+00	50	1207	TMEM74,SLC18B1,ADRA1A,CLCN1,CLCN2,SLC24A4,SCN2B,PKD1,FGF12,ATP6V1C2,KCNT1,SLC25A5,SLC13A3,TMC4,PLCH2,MCU,GHITM,ANTKMT,IKBKB,SLC26A11,ATP2A2,ATP2A3,BBC3,GABRA2,GABRA5,ABCC3,SMDT1,FXYD5,SLC30A3,SLC39A8,KCNJ13,CACNA1H,NOS1,ANO4,VMP1,CACNA1S,DRD2,SLC26A2,GLRA3,ABCC5,GRID1,GRIN2A,GRIN2C,SELENON,MCOLN1,RGS4,KCNH3,OPRK1,CD63,SLC38A6
GO: Biological Process	GO:1903515	calcium ion transport from cytosol to endoplasmic reticulum		6.60E-04	1.00E+00	1.39E-01	1.00E+00	2	2	ATP2A2,ATP2A3
GO: Biological Process	GO:0006585	dopamine biosynthetic process from tyrosine		6.60E-04	1.00E+00	1.39E-01	1.00E+00	2	2	TYR,TH
GO: Biological Process	GO:1903937	response to acrylamide		6.60E-04	1.00E+00	1.39E-01	1.00E+00	2	2	NEFL,OPRK1
GO: Biological Process	GO:0045780	positive regulation of bone resorption		6.65E-04	1.00E+00	1.39E-01	1.00E+00	5	28	ADAM8,IDUA,SPP1,TNFRSF11A,EGFR
GO: Biological Process	GO:1900744	regulation of p38MAPK cascade		6.91E-04	1.00E+00	1.40E-01	1.00E+00	7	58	MFHAS1,VEGFA,XDH,SPHK1,OPRK1,RASGRP1,DUSP10
GO: Biological Process	GO:0060078	regulation of postsynaptic membrane potential		7.25E-04	1.00E+00	1.42E-01	1.00E+00	13	178	ADORA1,UNC13B,GABRA2,GABRA5,NOS1,DRD2,GLRA3,GRID1,GRIN2A,GRIN2C,RGS4,NETO2,SLC29A1
GO: Biological Process	GO:0050890	cognition		7.47E-04	1.00E+00	1.42E-01	1.00E+00	23	427	SLC7A11,ABCA7,ADORA1,CLN3,SGK1,ITGA8,SPG11,IDUA,SORCS3,GABRA5,C1QL1,NFATC4,TAC1,DRD2,NRGN,CAMK4,PAK5,NTS,GRIN2A,OPRK1,TH,EGFR,RCAN2
GO: Biological Process	GO:0072044	collecting duct development		7.88E-04	1.00E+00	1.45E-01	1.00E+00	4	17	PKD1,WNT9B,SPP1,TFAP2B
GO: Biological Process	GO:0098660	inorganic ion transmembrane transport		8.07E-04	1.00E+00	1.45E-01	1.00E+00	46	1098	SLC18B1,ADRA1A,CLCN1,CLCN2,SLC24A4,SCN2B,PKD1,FGF12,ATP6V1C2,KCNT1,SLC25A5,SLC13A3,PLCH2,MCU,GHITM,ANTKMT,SLC26A11,ATP2A2,ATP2A3,BBC3,GABRA2,GABRA5,SMDT1,FXYD5,SLC30A3,SLC39A8,KCNJ13,CACNA1H,NOS1,SLC38A3,ANO4,VMP1,CACNA1S,DRD2,SLC26A2,GLRA3,ABCC5,GRIN2A,GRIN2C,SELENON,MCOLN1,RGS4,KCNH3,OPRK1,CD63,SLC38A6
GO: Biological Process	GO:0062197	cellular response to chemical stress		8.47E-04	1.00E+00	1.48E-01	1.00E+00	23	431	NET1,MPV17L,SLC7A11,CHUK,CLN3,FER,HSF1,SFPQ,SLC2A1,FOXP1,NFAT5,ATP2A2,SOD2,NAGLU,KDM6B,STAT6,ZFP36L1,SPHK1,MLST8,UACA,SELENON,ECT2,EGFR
GO: Biological Process	GO:0072522	purine-containing compound biosynthetic process		9.53E-04	1.00E+00	1.49E-01	1.00E+00	18	304	PDHA1,PPCDC,GMPR2,PANK1,ADCY7,ELOVL1,SLC25A1,ANTKMT,SPP1,DCK,NDUFB9,NDUFS8,DGUOK,DLAT,NOS1,ADSS1,SLC25A16,PDHX
GO: Biological Process	GO:0034330	cell junction organization		9.73E-04	1.00E+00	1.49E-01	1.00E+00	41	955	ZDHHC2,PLXNB2,SLC7A11,SLITRK1,CPNE6,CLN3,FER,PKP2,VEGFA,UNC13B,HTR1A,OGT,SPG11,BCAN,HDAC7,RPH3A,SLC25A1,IKBKB,GABRA2,SPARC,LHFPL4,C1QL1,NEFL,NFATC4,KDR,RAB29,VMP1,CACNA1S,DRD2,PRICKLE1,DUSP3,RAPGEF4,GLRA3,GRID1,GRIN2A,ECT2,RHEB,CLDN11,INA,MICALL2,SDF4
GO: Biological Process	GO:0009628	response to abiotic stimulus		1.01E-03	1.00E+00	1.49E-01	1.00E+00	60	1552	RNF168,ACADL,NET1,ADAM8,SLC7A11,ABCA7,TLR8,CHUK,CITED2,TYR,ADORA1,SLC24A4,CLN3,SCN2B,PKD1,HSF1,VEGFA,VGF,OGT,WFS1,SGK1,IDUA,SLC2A1,MKNK1,NFAT5,BBC3,SOD2,BARD1,CDH23,TNFRSF11A,SST,TRIM11,ZFP36L1,NFATC4,PCDH15,TRIM63,DLAT,TAC1,KDR,MLST8,NOS1,SLC38A3,NPY,DRD2,UACA,TSC22D3,PRICKLE1,NTS,SEMA5A,GRIN2A,ECT2,TERT,MCOLN1,OPRK1,TH,EGFR,PDLIM1,CYCS,SDF4,SLC29A1
GO: Biological Process	GO:0022411	cellular component disassembly		1.18E-03	1.00E+00	1.49E-01	1.00E+00	28	581	CFL2,ADAM8,SPTBN5,CLN3,MID1,FER,HSF1,HTR1A,OGT,SLC25A5,SGK1,NCKAP5L,AKAP8L,UFM1,ACIN1,ATP2A2,DHX8,C1QL1,AURKA,NAV3,ADAMTS15,VMP1,PRICKLE1,DUSP3,SEMA5A,MCOLN1,ARHGEF1,ATG12
GO: Biological Process	GO:0007010	cytoskeleton organization		1.21E-03	1.00E+00	1.49E-01	1.00E+00	66	1759	PDLIM7,CFL2,PGM5,SPTBN5,CPNE6,MYL9,CLN3,AMOTL1,MID1,PKD1,RBM14,FER,PKP2,TRIM46,FLNB,HTR1A,ATF5,SGK1,KNSTRN,MYO19,TOGARAM2,NCKAP5L,SPAG5,RHPN2,ARHGEF10,MCU,TAGLN3,PARVA,TTC17,IKBKB,FITM2,KLHL17,MYL4,TTLL3,CARMIL3,CUL9,EML2,CNTLN,AURKA,NEFL,IQCA1L,SSH3,PCDH15,NAV3,MAP7D2,TAC1,MLST8,NOTCH2,FCHSD1,CLXN,TTC28,PRICKLE1,CNTRL,PAK5,SEMA5A,MZT1,ECT2,RGS4,LRCH3,LIMK1,INA,MICALL2,PDLIM1,ARHGEF1,CD47,CGNL1
GO: Biological Process	GO:0045760	positive regulation of action potential		1.23E-03	1.00E+00	1.49E-01	1.00E+00	4	19	ADRA1A,TAC1,RAPGEF4,OPRK1
GO: Biological Process	GO:0032261	purine nucleotide salvage		1.23E-03	1.00E+00	1.49E-01	1.00E+00	4	19	GMPR2,DCK,DGUOK,ADSS1
GO: Biological Process	GO:0071880	adenylate cyclase-activating adrenergic receptor signaling pathway		1.25E-03	1.00E+00	1.49E-01	1.00E+00	5	32	CHGA,ADRA1A,NOS1,NPY,DRD2
GO: Biological Process	GO:0030200	heparan sulfate proteoglycan catabolic process		1.27E-03	1.00E+00	1.49E-01	1.00E+00	3	9	IDUA,NAGLU,GLB1
GO: Biological Process	GO:0009260	ribonucleotide biosynthetic process		1.36E-03	1.00E+00	1.49E-01	1.00E+00	16	263	PDHA1,PPCDC,GMPR2,PANK1,ADCY7,ELOVL1,SLC25A1,ANTKMT,DCK,NDUFB9,NDUFS8,DGUOK,DLAT,ADSS1,SLC25A16,PDHX
GO: Biological Process	GO:0015031	protein transport		1.38E-03	1.00E+00	1.49E-01	1.00E+00	69	1867	ZDHHC2,PEX6,CHGA,ADAM8,SLC7A11,ADORA1,TMEM129,SNX32,CLN3,DERL3,PKD1,FGF9,BMP8A,NXF1,VGF,UNC13B,UBE2J1,OGT,SGTB,SCG5,SPG11,SEC22B,PPA1,IDUA,RPH3A,UFM1,RAB18,ARL3,NDC1,YIF1B,RANBP3L,DNAJC15,MCU,IQCB1,CADPS2,BBC3,SORL1,ATG4A,DENND2A,CYP51A1,BARD1,ANKLE1,PHAX,GLE1,SCG2,AP5Z1,HPS4,ASTN2,KIF5C,VPS51,RAB29,RAB3B,NOS1,RAB5A,ATG16L2,VMP1,DRD2,UACA,PRICKLE1,CAMK4,CANX,RAPGEF4,ECT2,MCOLN1,TFAP2B,MICALL2,EGF…
GO: Biological Process	GO:0003085	negative regulation of systemic arterial blood pressure		1.44E-03	1.00E+00	1.49E-01	1.00E+00	5	33	ADORA1,ADRA1A,SOD2,TAC1,KDR
GO: Biological Process	GO:0002026	regulation of the force of heart contraction		1.44E-03	1.00E+00	1.49E-01	1.00E+00	5	33	CHGA,ADRA1A,ATP2A2,MYL4,NOS1
GO: Biological Process	GO:0061061	muscle structure development		1.48E-03	1.00E+00	1.49E-01	1.00E+00	43	1038	CDK9,PDLIM7,HS6ST2,CFL2,BTBD1,PGM5,CHUK,CITED2,ADRA1A,MYL9,PKP2,FGF9,VEGFA,FLNB,WNT2,ITGA8,ID3,SPG11,HDAC7,IFRD1,RANBP3L,FOXP1,ATP2A2,SOD2,MYL4,NAGLU,KDM6B,CCN4,ZFP36L1,NFATC4,ADAMTS15,CACNA1H,NOS1,CDON,ADSS1,CACNA1S,TSC22D3,PRICKLE1,SELENON,RGS4,ZFPM2,PAXBP1,PDLIM1
GO: Biological Process	GO:0007610	behavior		1.48E-03	1.00E+00	1.49E-01	1.00E+00	43	1038	TMEM74,SLC7A11,ABCA7,SLITRK1,ADORA1,SLC24A4,CLN3,FGF12,VGF,HTR1A,PSD2,WFS1,SGK1,ITGA8,SPG11,IDUA,SORCS3,FOXP1,SOD2,GABRA5,NAGLU,CDH23,C1QL1,NFATC4,PCDH15,TAC1,NOS1,NPY,DRD2,NRGN,SLC26A2,CAMK4,PAK5,NTS,GRID1,GRIN2A,RGS4,OPRK1,TH,MICALL2,EGFR,MRAP2,RCAN2
GO: Biological Process	GO:0001508	action potential		1.59E-03	1.00E+00	1.49E-01	1.00E+00	13	194	ADRA1A,CLCN1,CLN3,SCN2B,PKP2,FGF12,FOXP1,ATP2A2,TAC1,CACNA1H,RAPGEF4,GRIN2A,OPRK1
GO: Biological Process	GO:0097435	supramolecular fiber organization		1.65E-03	1.00E+00	1.49E-01	1.00E+00	42	1013	CFL2,PGM5,SPTBN5,MYL9,MID1,FER,PKP2,COL5A2,HTR1A,SGK1,MYO19,COL5A3,NCKAP5L,P3H4,RHPN2,ARHGEF10,MCU,TAGLN3,TTC17,MYL4,CARMIL3,EML2,COLGALT2,BMP1,NEFL,PXDN,SSH3,PCDH15,NAV3,TAC1,MLST8,FCHSD1,SEMA5A,MZT1,RGS4,LIMK1,INA,MICALL2,PDLIM1,ARHGEF1,CD47,CGNL1
GO: Biological Process	GO:0006164	purine nucleotide biosynthetic process		1.74E-03	1.00E+00	1.49E-01	1.00E+00	17	295	PDHA1,PPCDC,GMPR2,PANK1,ADCY7,ELOVL1,SLC25A1,ANTKMT,DCK,NDUFB9,NDUFS8,DGUOK,DLAT,NOS1,ADSS1,SLC25A16,PDHX
GO: Biological Process	GO:0007017	microtubule-based process		1.76E-03	1.00E+00	1.49E-01	1.00E+00	45	1110	CFAP251,MAK,CLN3,MID1,PKD1,RBM14,FER,BORCS7,TRIM46,SFPQ,HTR1A,ATF5,SGK1,KNSTRN,TOGARAM2,SPG11,NCKAP5L,SPAG5,BICDL1,ARL3,YIF1B,ARHGEF10,KIF21B,TTLL3,INPP5B,CUL9,EML2,CNTLN,AURKA,NEFL,IQCA1L,GLE1,NAV3,MAP7D2,TAC1,CACNA1H,KIF5C,DNHD1,CLXN,TTC28,PRICKLE1,CNTRL,MZT1,RASGRP1,ARHGEF1
GO: Biological Process	GO:0014706	striated muscle tissue development		1.76E-03	1.00E+00	1.49E-01	1.00E+00	21	401	CDK9,EYA2,PGM5,CITED2,ADRA1A,PKP2,FGF9,VEGFA,WNT2,HDAC7,IFRD1,FOXP1,MYL4,NAGLU,KDM6B,CCN4,NOTCH2,CDON,PRICKLE1,RGS4,ZFPM2
GO: Biological Process	GO:0046053	dAMP metabolic process		1.77E-03	1.00E+00	1.49E-01	1.00E+00	3	10	XDH,DCK,DGUOK
GO: Biological Process	GO:0034635	glutathione transport		1.77E-03	1.00E+00	1.49E-01	1.00E+00	3	10	SLC7A11,SLC13A3,ABCC5
GO: Biological Process	GO:0046390	ribose phosphate biosynthetic process		1.77E-03	1.00E+00	1.49E-01	1.00E+00	16	270	PDHA1,PPCDC,GMPR2,PANK1,ADCY7,ELOVL1,SLC25A1,ANTKMT,DCK,NDUFB9,NDUFS8,DGUOK,DLAT,ADSS1,SLC25A16,PDHX
GO: Biological Process	GO:0015931	nucleobase-containing compound transport		1.78E-03	1.00E+00	1.49E-01	1.00E+00	15	245	ADORA1,HSF1,NXF1,SLC25A5,AKAP8L,NDC1,SMG1,PHAX,ZFP36L1,GLE1,KIF5C,ABCC5,SLC25A16,CD47,SLC29A1
GO: Biological Process	GO:0098900	regulation of action potential		1.79E-03	1.00E+00	1.49E-01	1.00E+00	8	87	ADRA1A,PKP2,FGF12,FOXP1,ATP2A2,TAC1,RAPGEF4,OPRK1
GO: Biological Process	GO:0009152	purine ribonucleotide biosynthetic process		1.92E-03	1.00E+00	1.49E-01	1.00E+00	15	247	PDHA1,PPCDC,GMPR2,PANK1,ADCY7,ELOVL1,SLC25A1,ANTKMT,NDUFB9,NDUFS8,DGUOK,DLAT,ADSS1,SLC25A16,PDHX
GO: Biological Process	GO:1903539	protein localization to postsynaptic membrane		1.95E-03	1.00E+00	1.49E-01	1.00E+00	7	69	ZDHHC2,OGT,LHFPL4,RAPGEF4,GRIN2A,GRIN2C,NETO2
GO: Biological Process	GO:0000296	spermine transport		1.95E-03	1.00E+00	1.49E-01	1.00E+00	2	3	SLC18B1,TAF7
GO: Biological Process	GO:0061847	response to cholecystokinin		1.95E-03	1.00E+00	1.49E-01	1.00E+00	2	3	CHUK,IKBKB
GO: Biological Process	GO:0106383	dAMP salvage		1.95E-03	1.00E+00	1.49E-01	1.00E+00	2	3	DCK,DGUOK
GO: Biological Process	GO:0106381	purine deoxyribonucleotide salvage		1.95E-03	1.00E+00	1.49E-01	1.00E+00	2	3	DCK,DGUOK
GO: Biological Process	GO:1900166	regulation of glial cell-derived neurotrophic factor production		1.95E-03	1.00E+00	1.49E-01	1.00E+00	2	3	SORL1,DRD2
GO: Biological Process	GO:1900168	positive regulation of glial cell-derived neurotrophic factor production		1.95E-03	1.00E+00	1.49E-01	1.00E+00	2	3	SORL1,DRD2
GO: Biological Process	GO:0009171	purine deoxyribonucleoside monophosphate biosynthetic process		1.95E-03	1.00E+00	1.49E-01	1.00E+00	2	3	DCK,DGUOK
GO: Biological Process	GO:0099185	postsynaptic intermediate filament cytoskeleton organization		1.95E-03	1.00E+00	1.49E-01	1.00E+00	2	3	NEFL,INA
GO: Biological Process	GO:0006170	dAMP biosynthetic process		1.95E-03	1.00E+00	1.49E-01	1.00E+00	2	3	DCK,DGUOK
GO: Biological Process	GO:0044467	glial cell-derived neurotrophic factor production		1.95E-03	1.00E+00	1.49E-01	1.00E+00	2	3	SORL1,DRD2
GO: Biological Process	GO:0062237	protein localization to postsynapse		2.12E-03	1.00E+00	1.49E-01	1.00E+00	7	70	ZDHHC2,OGT,LHFPL4,RAPGEF4,GRIN2A,GRIN2C,NETO2
GO: Biological Process	GO:0009314	response to radiation		2.12E-03	1.00E+00	1.49E-01	1.00E+00	27	576	RNF168,NET1,SLC7A11,ABCA7,TYR,SLC24A4,HSF1,WFS1,SGK1,IDUA,BBC3,SOD2,BARD1,TNFRSF11A,NFATC4,DLAT,NPY,DRD2,UACA,NTS,SEMA5A,GRIN2A,ECT2,OPRK1,TH,EGFR,SDF4
GO: Biological Process	GO:0044057	regulation of system process		2.15E-03	1.00E+00	1.49E-01	1.00E+00	35	813	CDK9,CHGA,ADORA1,ADRA1A,MYL9,SCN2B,PKP2,FGF12,VEGFA,UNC13B,HTR1A,SGK1,MCU,FOXP1,ATP2A2,ATP2A3,MYL4,SPP1,CCN4,SPHK1,TRIM63,TAC1,CACNA1H,NOS1,CACNA1S,DRD2,RAPGEF4,GRIN2A,GRIN2C,SELENON,RGS4,OPRK1,TH,EGFR,NETO2
GO: Biological Process	GO:0045822	negative regulation of heart contraction		2.15E-03	1.00E+00	1.49E-01	1.00E+00	5	36	ADORA1,ADRA1A,ATP2A2,TAC1,NOS1
GO: Biological Process	GO:0045745	positive regulation of G protein-coupled receptor signaling pathway		2.15E-03	1.00E+00	1.49E-01	1.00E+00	5	36	CHGA,NECAB2,NOS1,DRD2,MRAP2
GO: Biological Process	GO:0032880	regulation of protein localization		2.17E-03	1.00E+00	1.49E-01	1.00E+00	45	1122	ZDHHC2,CDK9,RNF168,MFHAS1,CNPY4,CHGA,ADAM8,SLC7A11,ABCA7,CLN3,DERL3,BMP8A,VEGFA,TRIM46,UNC13B,TRAF7,UBE2J1,NECAB2,OGT,SGK1,IDUA,UFM1,MCU,BBC3,SORL1,CYP51A1,BARD1,HPS4,ASTN2,TMEM231,RAB29,NOS1,DRD2,UACA,CAMK4,RAPGEF4,ECT2,TERT,TFAP2B,CELSR3,MICALL2,EGFR,NETO2,TRIM28,MRAP2
GO: Biological Process	GO:0043101	purine-containing compound salvage		2.19E-03	1.00E+00	1.49E-01	1.00E+00	4	22	GMPR2,DCK,DGUOK,ADSS1
GO: Biological Process	GO:0021756	striatum development		2.19E-03	1.00E+00	1.49E-01	1.00E+00	4	22	SLC7A11,SECISBP2,FOXP1,DRD2
GO: Biological Process	GO:0060341	regulation of cellular localization		2.22E-03	1.00E+00	1.49E-01	1.00E+00	49	1250	ZDHHC2,CDK9,RNF168,MFHAS1,CNPY4,CHGA,ADAM8,SLC7A11,ABCA7,CLN3,DERL3,BMP8A,VEGFA,TRIM46,UNC13B,TRAF7,UBE2J1,NECAB2,OGT,SGK1,IDUA,AKAP8L,UFM1,SPAG5,MCU,BBC3,SORL1,CYP51A1,BARD1,ZFP36L1,HPS4,ASTN2,TMEM231,RAB29,NOS1,DRD2,UACA,CAMK4,RAPGEF4,ECT2,TERT,MCOLN1,TFAP2B,CELSR3,MICALL2,EGFR,NETO2,TRIM28,MRAP2
GO: Biological Process	GO:0042417	dopamine metabolic process		2.32E-03	1.00E+00	1.49E-01	1.00E+00	6	53	TYR,HTR1A,NPY,DRD2,GRIN2A,TH
GO: Biological Process	GO:0030167	proteoglycan catabolic process		2.39E-03	1.00E+00	1.49E-01	1.00E+00	3	11	IDUA,NAGLU,GLB1
GO: Biological Process	GO:0051901	positive regulation of mitochondrial depolarization		2.39E-03	1.00E+00	1.49E-01	1.00E+00	3	11	ALOX12,KDR,MLLT11
GO: Biological Process	GO:0009308	amine metabolic process		2.39E-03	1.00E+00	1.49E-01	1.00E+00	11	156	SLC7A11,TYR,CLN3,HTR1A,GDPD3,GDPD1,INSM1,NPY,DRD2,GRIN2A,TH
GO: Biological Process	GO:1900745	positive regulation of p38MAPK cascade		2.44E-03	1.00E+00	1.49E-01	1.00E+00	5	37	MFHAS1,VEGFA,XDH,SPHK1,OPRK1
GO: Biological Process	GO:0015868	purine ribonucleotide transport		2.44E-03	1.00E+00	1.49E-01	1.00E+00	5	37	SLC25A5,ABCC5,SLC25A16,CD47,SLC29A1
GO: Biological Process	GO:0050808	synapse organization		2.54E-03	1.00E+00	1.49E-01	1.00E+00	29	642	ZDHHC2,PLXNB2,SLC7A11,SLITRK1,CPNE6,CLN3,UNC13B,HTR1A,OGT,SPG11,BCAN,RPH3A,SLC25A1,GABRA2,SPARC,LHFPL4,C1QL1,NEFL,NFATC4,RAB29,CACNA1S,DRD2,RAPGEF4,GLRA3,GRID1,GRIN2A,RHEB,INA,SDF4
GO: Biological Process	GO:0050767	regulation of neurogenesis		2.63E-03	1.00E+00	1.49E-01	1.00E+00	26	556	PLXNB2,SLITRK1,VEGFA,TRIM46,ATF5,SGK1,WNT2,BCAN,IFRD1,SORL1,DNAJB11,SPP1,NEFL,TRIM11,NFATC4,KDR,NOS1,NOTCH2,CDON,DRD2,SEMA5A,TERT,RHEB,LIMK1,EGFR,DUSP10
GO: Biological Process	GO:0098656	monoatomic anion transmembrane transport		2.64E-03	1.00E+00	1.49E-01	1.00E+00	11	158	CLCN1,CLCN2,SLC26A11,GABRA2,GABRA5,ABCC3,SLC39A8,ANO4,SLC26A2,GLRA3,ABCC5
GO: Biological Process	GO:1903523	negative regulation of blood circulation		2.75E-03	1.00E+00	1.49E-01	1.00E+00	5	38	ADORA1,ADRA1A,ATP2A2,TAC1,NOS1
GO: Biological Process	GO:0002053	positive regulation of mesenchymal cell proliferation		2.75E-03	1.00E+00	1.49E-01	1.00E+00	5	38	FGF9,VEGFA,WNT2,FOXP1,KDR
GO: Biological Process	GO:0071875	adrenergic receptor signaling pathway		2.75E-03	1.00E+00	1.49E-01	1.00E+00	5	38	CHGA,ADRA1A,NOS1,NPY,DRD2
GO: Biological Process	GO:0051050	positive regulation of transport		2.76E-03	1.00E+00	1.49E-01	1.00E+00	47	1200	PCP4,ZDHHC2,ADAM8,ABCA7,ADORA1,CLN3,PKP2,FGF12,VEGFA,TRIM46,UNC13B,WFS1,SGK1,SPAG5,MCU,ANTKMT,IKBKB,CADPS2,IL2RB,BBC3,SORL1,SPP1,TNFRSF11A,SLC30A3,SPHK1,HPS4,TAC1,CACNA1H,RAB29,RAB3B,NOS1,RAB5A,SLC38A3,NPY,VMP1,DRD2,UACA,CAMK4,RAPGEF4,ECT2,TERT,OPRK1,MICALL2,EGFR,TRIM28,CD47,CD63
GO: Biological Process	GO:0043524	negative regulation of neuron apoptotic process		2.84E-03	1.00E+00	1.49E-01	1.00E+00	14	232	PCP4,ADAM8,CLN3,VEGFA,WFS1,SOD2,GABRA5,PSENEN,NEFL,NFATC4,KDR,NOS1,TERT,TFAP2B
GO: Biological Process	GO:0051932	synaptic transmission, GABAergic		2.91E-03	1.00E+00	1.49E-01	1.00E+00	7	74	ADORA1,ADRA1A,CLN3,GABRA2,GABRA5,TAC1,DRD2
GO: Biological Process	GO:1901264	carbohydrate derivative transport		2.92E-03	1.00E+00	1.49E-01	1.00E+00	8	94	ADORA1,CLN3,SLC25A5,ABCC3,ABCC5,SLC25A16,CD47,SLC29A1
GO: Biological Process	GO:0055085	transmembrane transport		2.94E-03	1.00E+00	1.49E-01	1.00E+00	65	1791	TMEM74,PEX6,NUDT9,SLC7A11,SLC18B1,ABCA7,ADRA1A,CLCN1,CLCN2,SLC24A4,CLN3,SCN2B,PKD1,FGF12,ATP6V1C2,KCNT1,SLC25A5,SLC13A3,TMC4,RPH3A,SLC2A1,DNAJC15,SLC25A1,PLCH2,MCU,GHITM,ANTKMT,IKBKB,SLC26A11,ATP2A2,ATP2A3,BBC3,GABRA2,GABRA5,ABCC3,SMDT1,FXYD5,SLC25A26,SLC30A3,SLC39A8,KCNJ13,CACNA1H,SLC16A11,NOS1,SLC38A3,ANO4,VMP1,CACNA1S,DRD2,SLC26A2,GLRA3,ABCC5,GRID1,GRIN2A,GRIN2C,SLC25A16,SELENON,TERT,MCOLN1,RG…
GO: Biological Process	GO:0009259	ribonucleotide metabolic process		2.97E-03	1.00E+00	1.49E-01	1.00E+00	22	447	PDHA1,NT5C3A,PPCDC,GMPR2,NUDT9,PANK1,ADCY7,ELOVL1,XDH,SLC25A1,ANTKMT,FITM2,DCK,NDUFB9,NDUFS8,DGUOK,DLAT,KIF5C,ADSS1,SLC25A16,EXOSC2,PDHX
GO: Biological Process	GO:0051503	adenine nucleotide transport		3.09E-03	1.00E+00	1.49E-01	1.00E+00	5	39	SLC25A5,ABCC5,SLC25A16,CD47,SLC29A1
GO: Biological Process	GO:0097324	melanocyte migration		3.13E-03	1.00E+00	1.49E-01	1.00E+00	3	12	PSENEN,KCNJ13,LTK
GO: Biological Process	GO:0015015	heparan sulfate proteoglycan biosynthetic process, enzymatic modification		3.13E-03	1.00E+00	1.49E-01	1.00E+00	3	12	HS6ST2,NDST2,HS6ST3
GO: Biological Process	GO:0015937	coenzyme A biosynthetic process		3.13E-03	1.00E+00	1.49E-01	1.00E+00	3	12	PPCDC,PANK1,SLC25A16
GO: Biological Process	GO:0045184	establishment of protein localization		3.18E-03	1.00E+00	1.49E-01	1.00E+00	71	1998	ZDHHC2,PEX6,CHGA,ADAM8,SLC7A11,ADORA1,TMEM129,SNX32,CLN3,DERL3,PKD1,FGF9,BMP8A,NXF1,VGF,UNC13B,UBE2J1,OGT,SGTB,SCG5,ITGA8,SPG11,SEC22B,PPA1,IDUA,RPH3A,UFM1,RAB18,ARL3,NDC1,YIF1B,RANBP3L,DNAJC15,MCU,IQCB1,CADPS2,BBC3,SORL1,ATG4A,DENND2A,CYP51A1,BARD1,ANKLE1,PHAX,GLE1,SCG2,AP5Z1,HPS4,ASTN2,KIF5C,VPS51,RAB29,RAB3B,NOS1,RAB5A,ATG16L2,VMP1,DRD2,UACA,PRICKLE1,CAMK4,CANX,RAPGEF4,ECT2,TERT,MCOLN1,TFAP2B,…
GO: Biological Process	GO:1901135	carbohydrate derivative metabolic process		3.18E-03	1.00E+00	1.49E-01	1.00E+00	47	1209	PDHA1,HS6ST2,NT5C3A,PPCDC,GMPR2,NUDT9,PANK1,ABCA7,ADCY7,AARS2,PIGH,DERL3,UBE2J1,NECAB2,OGT,NDST2,ELOVL1,XDH,ST3GAL3,IDUA,SLC25A1,ANTKMT,ST6GALNAC4,HS6ST3,FITM2,OST4,NAGLU,GCNT1,DCK,NDUFB9,ITIH3,SLC39A8,NDUFS8,GLB1,DGUOK,DLAT,KIF5C,HS3ST4,MLST8,ADSS1,MAN1C1,ABCC5,SLC25A16,EXOSC2,PDHX,TH,HAS3
GO: Biological Process	GO:0006790	sulfur compound metabolic process		3.24E-03	1.00E+00	1.49E-01	1.00E+00	19	367	PDHA1,HS6ST2,SLC7A11,NDST2,ELOVL1,XDH,ST3GAL3,IDUA,ARSG,SLC25A1,HS6ST3,FITM2,NAGLU,MCCC1,GLB1,DLAT,MMS19,HS3ST4,PDHX
GO: Biological Process	GO:0060284	regulation of cell development		3.39E-03	1.00E+00	1.49E-01	1.00E+00	46	1181	FSTL3,HMGB3,RPS19,ADAM8,PLXNB2,SLITRK1,HSF1,VEGFA,TRIM46,ATF5,SGK1,WNT2,BCAN,IFRD1,FRZB,ACIN1,FOXP1,IKBKB,SORL1,DNAJB11,SPP1,CYP51A1,ANKLE1,TNFRSF11A,AURKA,NEFL,RCOR1,TRIM11,H4C16,ZFP36L1,NFATC4,KDR,NOS1,NOTCH2,CDON,DRD2,CAMK4,SEMA5A,TERT,RHEB,RASGRP1,LIMK1,EGFR,RORC,DUSP10,TRIB1
GO: Biological Process	GO:0008016	regulation of heart contraction		3.49E-03	1.00E+00	1.49E-01	1.00E+00	16	289	CHGA,ADORA1,ADRA1A,SCN2B,PKP2,VEGFA,MCU,ATP2A2,ATP2A3,MYL4,TAC1,CACNA1H,NOS1,DRD2,RGS4,TH
GO: Biological Process	GO:0016236	macroautophagy		3.56E-03	1.00E+00	1.49E-01	1.00E+00	18	343	TMEM74,SNX32,CLN3,ATP6V1C2,OGT,SLC25A5,SPG11,SEC22B,UFM1,ARSG,ATP2A2,KDR,RAB5A,ATG16L2,VMP1,MCOLN1,RHEB,ATG12
GO: Biological Process	GO:0009127	purine nucleoside monophosphate biosynthetic process		3.56E-03	1.00E+00	1.49E-01	1.00E+00	4	25	GMPR2,DCK,DGUOK,ADSS1
GO: Biological Process	GO:0006584	catecholamine metabolic process		3.64E-03	1.00E+00	1.49E-01	1.00E+00	7	77	TYR,HTR1A,INSM1,NPY,DRD2,GRIN2A,TH
GO: Biological Process	GO:0009712	catechol-containing compound metabolic process		3.64E-03	1.00E+00	1.49E-01	1.00E+00	7	77	TYR,HTR1A,INSM1,NPY,DRD2,GRIN2A,TH
GO: Biological Process	GO:0008542	visual learning		3.64E-03	1.00E+00	1.49E-01	1.00E+00	7	77	SLC7A11,ABCA7,SGK1,IDUA,DRD2,NTS,GRIN2A
GO: Biological Process	GO:0019693	ribose phosphate metabolic process		3.77E-03	1.00E+00	1.49E-01	1.00E+00	22	456	PDHA1,NT5C3A,PPCDC,GMPR2,NUDT9,PANK1,ADCY7,ELOVL1,XDH,SLC25A1,ANTKMT,FITM2,DCK,NDUFB9,NDUFS8,DGUOK,DLAT,KIF5C,ADSS1,SLC25A16,EXOSC2,PDHX
GO: Biological Process	GO:0060160	negative regulation of dopamine receptor signaling pathway		3.83E-03	1.00E+00	1.49E-01	1.00E+00	2	4	DRD2,RGS4
GO: Biological Process	GO:0051944	positive regulation of catecholamine uptake involved in synaptic transmission		3.83E-03	1.00E+00	1.49E-01	1.00E+00	2	4	RAB3B,DRD2
GO: Biological Process	GO:0035900	response to isolation stress		3.83E-03	1.00E+00	1.49E-01	1.00E+00	2	4	SOD2,TH
GO: Biological Process	GO:0051586	positive regulation of dopamine uptake involved in synaptic transmission		3.83E-03	1.00E+00	1.49E-01	1.00E+00	2	4	RAB3B,DRD2
GO: Biological Process	GO:0046967	cytosol to endoplasmic reticulum transport		3.83E-03	1.00E+00	1.49E-01	1.00E+00	2	4	ATP2A2,ATP2A3
GO: Biological Process	GO:0098810	neurotransmitter reuptake		3.85E-03	1.00E+00	1.49E-01	1.00E+00	5	41	SLC18B1,RAB3B,NOS1,DRD2,SLC29A1
GO: Biological Process	GO:1905037	autophagosome organization		3.86E-03	1.00E+00	1.49E-01	1.00E+00	9	120	CLN3,SPG11,SEC22B,ARSG,ATP2A2,RAB5A,ATG16L2,VMP1,ATG12
GO: Biological Process	GO:0030099	myeloid cell differentiation		3.93E-03	1.00E+00	1.49E-01	1.00E+00	30	692	CFAP251,FSTL3,MFHAS1,HMGB3,RPS19,GMPR2,ADAM8,CHUK,CITED2,FER,HSF1,VEGFA,SLC25A5,ACIN1,FOXP1,SPARC,NAGLU,ANKLE1,TNFRSF11A,KDM6B,CCN4,RCOR1,H4C16,ZFP36L1,NOTCH2,CAMK4,ABCC5,TERT,TSPAN2,TRIB1
GO: Biological Process	GO:0030036	actin cytoskeleton organization		3.99E-03	1.00E+00	1.49E-01	1.00E+00	36	876	PDLIM7,CFL2,PGM5,SPTBN5,CPNE6,MYL9,CLN3,AMOTL1,FER,FLNB,MYO19,RHPN2,ARHGEF10,MCU,TAGLN3,PARVA,TTC17,IKBKB,KLHL17,MYL4,CARMIL3,SSH3,PCDH15,TAC1,MLST8,NOTCH2,FCHSD1,SEMA5A,ECT2,RGS4,LIMK1,MICALL2,PDLIM1,ARHGEF1,CD47,CGNL1
GO: Biological Process	GO:0006086	acetyl-CoA biosynthetic process from pyruvate		3.99E-03	1.00E+00	1.49E-01	1.00E+00	3	13	PDHA1,DLAT,PDHX
GO: Biological Process	GO:0090066	regulation of anatomical structure size		4.01E-03	1.00E+00	1.49E-01	1.00E+00	29	663	CFL2,CHGA,SPTBN5,ADORA1,ADRA1A,CLN3,FER,BORCS7,VEGFA,TRIM46,HTR1A,OGT,WNT9B,IFRD1,SOD2,SPP1,PEX11B,NEFL,SSH3,KDR,MLST8,RAB3B,NOS1,RAB5A,FCHSD1,NTS,SEMA5A,LIMK1,EGFR
GO: Biological Process	GO:0043173	nucleotide salvage		4.12E-03	1.00E+00	1.49E-01	1.00E+00	4	26	GMPR2,DCK,DGUOK,ADSS1
GO: Biological Process	GO:0060537	muscle tissue development		4.26E-03	1.00E+00	1.49E-01	1.00E+00	30	696	CDK9,CFL2,EYA2,PGM5,CITED2,ADRA1A,PKP2,FGF9,VEGFA,FLNB,WNT2,ITGA8,SPG11,HDAC7,IFRD1,FOXP1,MYL4,NAGLU,KDM6B,CCN4,NOTCH2,CDON,ADSS1,CACNA1S,TSC22D3,PRICKLE1,SELENON,TFAP2B,RGS4,ZFPM2
GO: Biological Process	GO:0051953	negative regulation of amine transport		4.28E-03	1.00E+00	1.49E-01	1.00E+00	5	42	CHGA,ADORA1,HTR1A,DRD2,RGS4
GO: Biological Process	GO:0015865	purine nucleotide transport		4.28E-03	1.00E+00	1.49E-01	1.00E+00	5	42	SLC25A5,ABCC5,SLC25A16,CD47,SLC29A1
GO: Biological Process	GO:0055021	regulation of cardiac muscle tissue growth		4.54E-03	1.00E+00	1.49E-01	1.00E+00	8	101	CDK9,CITED2,FGF9,WNT2,FOXP1,CCN4,RGS4,ZFPM2
GO: Biological Process	GO:0006576	biogenic amine metabolic process		4.54E-03	1.00E+00	1.49E-01	1.00E+00	9	123	TYR,HTR1A,GDPD3,GDPD1,INSM1,NPY,DRD2,GRIN2A,TH
GO: Biological Process	GO:0006913	nucleocytoplasmic transport		4.57E-03	1.00E+00	1.49E-01	1.00E+00	19	379	PKD1,FGF9,NXF1,SPG11,AKAP8L,UFM1,RAB18,NDC1,RANBP3L,SMG1,BARD1,ANKLE1,PHAX,GLE1,UACA,PRICKLE1,CAMK4,ECT2,TRIM28
GO: Biological Process	GO:0032970	regulation of actin filament-based process		4.62E-03	1.00E+00	1.49E-01	1.00E+00	22	464	CFL2,SPTBN5,ADORA1,FER,PKP2,RHPN2,ARHGEF10,ATP2A2,CARMIL3,SSH3,TAC1,CACNA1H,MLST8,NOS1,NOTCH2,FCHSD1,SEMA5A,ECT2,RGS4,LIMK1,CD47,CGNL1
GO: Biological Process	GO:0002573	myeloid leukocyte differentiation		4.65E-03	1.00E+00	1.49E-01	1.00E+00	18	352	CFAP251,FSTL3,GMPR2,ADAM8,CHUK,CITED2,HSF1,VEGFA,ACIN1,FOXP1,NAGLU,TNFRSF11A,CCN4,ZFP36L1,NOTCH2,CAMK4,TSPAN2,TRIB1
GO: Biological Process	GO:0048167	regulation of synaptic plasticity		4.68E-03	1.00E+00	1.49E-01	1.00E+00	16	298	ZDHHC2,ADORA1,CLN3,VGF,UNC13B,SPG11,SORCS3,NFATC4,KDR,NOS1,RAB5A,DRD2,NRGN,GRIN2A,GRIN2C,RHEB
GO: Biological Process	GO:0051169	nuclear transport		4.70E-03	1.00E+00	1.49E-01	1.00E+00	19	380	PKD1,FGF9,NXF1,SPG11,AKAP8L,UFM1,RAB18,NDC1,RANBP3L,SMG1,BARD1,ANKLE1,PHAX,GLE1,UACA,PRICKLE1,CAMK4,ECT2,TRIM28
GO: Biological Process	GO:0030431	sleep		4.72E-03	1.00E+00	1.49E-01	1.00E+00	6	61	ADORA1,NPY,DRD2,GRIN2A,EGFR,SLC29A1
GO: Biological Process	GO:0044248	cellular catabolic process		4.78E-03	1.00E+00	1.49E-01	1.00E+00	64	1796	ACADL,NT5C3A,TMEM74,GMPR2,NUDT9,ADAM8,ABCA7,ADRA1A,AGO4,SNX32,CLN3,SECISBP2,ATP6V1C2,HSF1,VEGFA,OGT,SLC25A5,GDPD3,POR,XDH,NT5C3B,SPG11,SEC22B,IDUA,UFM1,ARSG,MTCL2,LSM2,SNRNP70,FITM2,ATP2A2,SORL1,ATG4A,GDPD1,SMG1,NAGLU,BCAT2,BCKDHB,MCCC1,PHAX,TRIM11,PXDN,GLB1,ZFP36L1,GLDC,SPHK1,KDR,MLST8,VPS51,PCBP4,NOS1,RAB5A,ATG16L2,VMP1,DRD2,TUT4,DEPP1,SLC25A16,MCOLN1,EXOSC2,PLPP6,RHEB,SMG8,ATG12
GO: Biological Process	GO:0035023	regulation of Rho protein signal transduction		4.82E-03	1.00E+00	1.49E-01	1.00E+00	8	102	NET1,ADRA1A,ARHGAP20,ARHGEF10,EPS8L1,PRAG1,MCF2L,ARHGEF1
GO: Biological Process	GO:0061919	process utilizing autophagic mechanism		4.84E-03	1.00E+00	1.49E-01	1.00E+00	28	642	TMEM74,ADRA1A,SNX32,CLN3,ATP6V1C2,OGT,SLC25A5,SPG11,SEC22B,UFM1,ARSG,MTCL2,SNRNP70,ATP2A2,ATG4A,NAGLU,TRIM11,KDR,MLST8,VPS51,RAB5A,ATG16L2,VMP1,DRD2,DEPP1,MCOLN1,RHEB,ATG12
GO: Biological Process	GO:0006914	autophagy		4.84E-03	1.00E+00	1.49E-01	1.00E+00	28	642	TMEM74,ADRA1A,SNX32,CLN3,ATP6V1C2,OGT,SLC25A5,SPG11,SEC22B,UFM1,ARSG,MTCL2,SNRNP70,ATP2A2,ATG4A,NAGLU,TRIM11,KDR,MLST8,VPS51,RAB5A,ATG16L2,VMP1,DRD2,DEPP1,MCOLN1,RHEB,ATG12
GO: Biological Process	GO:0034614	cellular response to reactive oxygen species		4.92E-03	1.00E+00	1.49E-01	1.00E+00	12	196	NET1,MPV17L,CHUK,FER,HSF1,FOXP1,SOD2,KDM6B,STAT6,SPHK1,ECT2,EGFR
GO: Biological Process	GO:0007264	small GTPase mediated signal transduction		4.95E-03	1.00E+00	1.49E-01	1.00E+00	25	554	NET1,CADM4,CHUK,ADRA1A,ARHGAP20,PSD2,OGT,RHOBTB3,RAB18,ARL3,ARHGEF10,EPS8L1,PRAG1,MCF2L,NOTCH2,CDON,RAPGEF4,ECT2,RHEB,RASGRP1,LIMK1,TRIM28,ARHGEF1,CGNL1,ARHGAP45
GO: Biological Process	GO:0010728	regulation of hydrogen peroxide biosynthetic process		4.98E-03	1.00E+00	1.49E-01	1.00E+00	3	14	MPV17L,SOD2,CYCS
GO: Biological Process	GO:0015837	amine transport		5.02E-03	1.00E+00	1.49E-01	1.00E+00	10	148	PCP4,CHGA,ADORA1,HTR1A,RAB3B,SLC38A3,DRD2,RGS4,OPRK1,TH
GO: Biological Process	GO:0007589	body fluid secretion		5.04E-03	1.00E+00	1.49E-01	1.00E+00	9	125	CHUK,ADORA1,VEGFA,XDH,TAC1,PRICKLE1,OPRK1,EGFR,SLC29A1
GO: Biological Process	GO:0046578	regulation of Ras protein signal transduction		5.08E-03	1.00E+00	1.49E-01	1.00E+00	13	222	NET1,CADM4,ADRA1A,ARHGAP20,PSD2,OGT,ARHGEF10,EPS8L1,PRAG1,MCF2L,NOTCH2,RASGRP1,ARHGEF1
GO: Biological Process	GO:0051493	regulation of cytoskeleton organization		5.14E-03	1.00E+00	1.49E-01	1.00E+00	27	615	CFL2,SPTBN5,CLN3,MID1,PKD1,RBM14,FER,HTR1A,SGK1,SPAG5,RHPN2,ARHGEF10,CARMIL3,EML2,SSH3,NAV3,TAC1,MLST8,NOTCH2,FCHSD1,CNTRL,SEMA5A,ECT2,RGS4,LIMK1,CD47,CGNL1
GO: Biological Process	GO:0034599	cellular response to oxidative stress		5.22E-03	1.00E+00	1.49E-01	1.00E+00	18	356	NET1,MPV17L,SLC7A11,CHUK,FER,HSF1,SFPQ,FOXP1,ATP2A2,SOD2,NAGLU,KDM6B,STAT6,SPHK1,UACA,SELENON,ECT2,EGFR
GO: Biological Process	GO:0002052	positive regulation of neuroblast proliferation		5.24E-03	1.00E+00	1.49E-01	1.00E+00	5	44	VEGFA,BCAN,NOTCH2,CDON,DRD2
GO: Biological Process	GO:0046907	intracellular transport		5.29E-03	1.00E+00	1.49E-01	1.00E+00	65	1838	ZDHHC2,MAK,MPV17L,PEX6,EYA2,SPTBN5,ADORA1,TMEM129,CLN3,DERL3,PKD1,FGF9,NXF1,BORCS7,TRIM46,UBE2J1,SFPQ,OGT,SGTB,SLC25A5,SCG5,MYO19,RHOBTB3,SPG11,SEC22B,PPA1,RPH3A,AKAP8L,UFM1,ARSG,SPAG5,BICDL1,RAB18,ARL3,NDC1,YIF1B,RANBP3L,DNAJC15,ATP2A2,ATP2A3,BBC3,SORL1,SMG1,DENND2A,BARD1,ANKLE1,PHAX,NEFL,GLE1,AP5Z1,HPS4,KIF5C,VPS51,RAB29,RAB5A,UACA,PRICKLE1,CAMK4,SLC25A16,ECT2,MCOLN1,RASGRP1,MICALL2,TRIM28,CD63
GO: Biological Process	GO:0002262	myeloid cell homeostasis		5.29E-03	1.00E+00	1.49E-01	1.00E+00	17	329	MFHAS1,RPS19,SLC7A11,CITED2,FER,VEGFA,SLC25A5,ACIN1,SOD2,SPARC,ANKLE1,KDM6B,RCOR1,ZFP36L1,C5,ABCC5,TERT
GO: Biological Process	GO:0006874	intracellular calcium ion homeostasis		5.39E-03	1.00E+00	1.49E-01	1.00E+00	19	385	CHGA,ADORA1,SLC24A4,CLN3,WFS1,PLCH2,MCU,GHITM,ATP2A2,ATP2A3,BBC3,SPP1,SMDT1,CDH23,NOS1,NPY,DRD2,SELENON,MCOLN1
GO: Biological Process	GO:0038083	peptidyl-tyrosine autophosphorylation		5.42E-03	1.00E+00	1.49E-01	1.00E+00	4	28	VEGFA,KDR,EGFR,LTK
GO: Biological Process	GO:0030224	monocyte differentiation		5.78E-03	1.00E+00	1.49E-01	1.00E+00	5	45	GMPR2,VEGFA,ACIN1,FOXP1,ZFP36L1
GO: Biological Process	GO:0032228	regulation of synaptic transmission, GABAergic		5.78E-03	1.00E+00	1.49E-01	1.00E+00	5	45	ADORA1,ADRA1A,CLN3,TAC1,DRD2
GO: Biological Process	GO:0009165	nucleotide biosynthetic process		5.78E-03	1.00E+00	1.49E-01	1.00E+00	17	332	PDHA1,PPCDC,GMPR2,PANK1,ADCY7,ELOVL1,SLC25A1,ANTKMT,DCK,NDUFB9,NDUFS8,DGUOK,DLAT,NOS1,ADSS1,SLC25A16,PDHX
GO: Biological Process	GO:0051056	regulation of small GTPase mediated signal transduction		5.78E-03	1.00E+00	1.49E-01	1.00E+00	17	332	NET1,CADM4,ADRA1A,ARHGAP20,PSD2,OGT,ARHGEF10,EPS8L1,PRAG1,MCF2L,NOTCH2,CDON,ECT2,RASGRP1,ARHGEF1,CGNL1,ARHGAP45
GO: Biological Process	GO:1901293	nucleoside phosphate biosynthetic process		5.95E-03	1.00E+00	1.49E-01	1.00E+00	17	333	PDHA1,PPCDC,GMPR2,PANK1,ADCY7,ELOVL1,SLC25A1,ANTKMT,DCK,NDUFB9,NDUFS8,DGUOK,DLAT,NOS1,ADSS1,SLC25A16,PDHX
GO: Biological Process	GO:0001666	response to hypoxia		6.01E-03	1.00E+00	1.49E-01	1.00E+00	19	389	ADAM8,CITED2,ADORA1,HSF1,VEGFA,OGT,SLC2A1,BBC3,SOD2,TRIM11,ZFP36L1,KDR,MLST8,NOS1,DRD2,TERT,TH,PDLIM1,SLC29A1
GO: Biological Process	GO:0035418	protein localization to synapse		6.06E-03	1.00E+00	1.49E-01	1.00E+00	8	106	ZDHHC2,OGT,LHFPL4,KIF5C,RAPGEF4,GRIN2A,GRIN2C,NETO2
GO: Biological Process	GO:0007632	visual behavior		6.06E-03	1.00E+00	1.49E-01	1.00E+00	8	106	SLC7A11,ABCA7,WFS1,SGK1,IDUA,DRD2,NTS,GRIN2A
GO: Biological Process	GO:0030218	erythrocyte differentiation		6.09E-03	1.00E+00	1.49E-01	1.00E+00	14	253	MFHAS1,RPS19,CITED2,FER,VEGFA,SLC25A5,ACIN1,SPARC,ANKLE1,KDM6B,RCOR1,ZFP36L1,ABCC5,TERT
GO: Biological Process	GO:0097688	glutamate receptor clustering		6.11E-03	1.00E+00	1.49E-01	1.00E+00	3	15	ZDHHC2,SLC7A11,GLRA3
GO: Biological Process	GO:0009120	deoxyribonucleoside metabolic process		6.11E-03	1.00E+00	1.49E-01	1.00E+00	3	15	XDH,DCK,DGUOK
GO: Biological Process	GO:0009170	purine deoxyribonucleoside monophosphate metabolic process		6.11E-03	1.00E+00	1.49E-01	1.00E+00	3	15	XDH,DCK,DGUOK
GO: Biological Process	GO:1904181	positive regulation of membrane depolarization		6.11E-03	1.00E+00	1.49E-01	1.00E+00	3	15	ALOX12,KDR,MLLT11
GO: Biological Process	GO:0032469	endoplasmic reticulum calcium ion homeostasis		6.17E-03	1.00E+00	1.49E-01	1.00E+00	4	29	WFS1,ATP2A2,ATP2A3,BBC3
GO: Biological Process	GO:0021544	subpallium development		6.17E-03	1.00E+00	1.49E-01	1.00E+00	4	29	SLC7A11,SECISBP2,FOXP1,DRD2
GO: Biological Process	GO:0044087	regulation of cellular component biogenesis		6.24E-03	1.00E+00	1.49E-01	1.00E+00	45	1189	MAK,HJURP,CHGA,SLITRK1,SPTBN5,CLN3,RBM14,FER,PKP2,HSF1,VEGFA,UNC13B,OGT,SGK1,SEC22B,ARSG,SPAG5,RHPN2,ARHGEF10,DNAJC15,IKBKB,BBC3,SORL1,CAND1,LHFPL4,RTEL1,INSM1,EML2,EPS8L1,TRIM11,SPHK1,SSH3,NAV3,TAC1,KDR,MLST8,RAB5A,FCHSD1,DUSP3,ECT2,LIMK1,TRIM28,CD47,CGNL1,HAS3
GO: Biological Process	GO:0032899	regulation of neurotrophin production		6.27E-03	1.00E+00	1.49E-01	1.00E+00	2	5	ADORA1,NPY
GO: Biological Process	GO:0033058	directional locomotion		6.27E-03	1.00E+00	1.49E-01	1.00E+00	2	5	GRIN2A,GRIN2C
GO: Biological Process	GO:0006842	tricarboxylic acid transport		6.27E-03	1.00E+00	1.49E-01	1.00E+00	2	5	SLC13A3,SLC25A1
GO: Biological Process	GO:0009153	purine deoxyribonucleotide biosynthetic process		6.27E-03	1.00E+00	1.49E-01	1.00E+00	2	5	DCK,DGUOK
GO: Biological Process	GO:0046684	response to pyrethroid		6.27E-03	1.00E+00	1.49E-01	1.00E+00	2	5	SCN2B,TH
GO: Biological Process	GO:1905420	vascular associated smooth muscle cell differentiation involved in phenotypic switching		6.27E-03	1.00E+00	1.49E-01	1.00E+00	2	5	FGF9,SOD2
GO: Biological Process	GO:0090679	cell differentiation involved in phenotypic switching		6.27E-03	1.00E+00	1.49E-01	1.00E+00	2	5	FGF9,SOD2
GO: Biological Process	GO:1905915	regulation of cell differentiation involved in phenotypic switching		6.27E-03	1.00E+00	1.49E-01	1.00E+00	2	5	FGF9,SOD2
GO: Biological Process	GO:1905930	regulation of vascular associated smooth muscle cell differentiation involved in phenotypic switching		6.27E-03	1.00E+00	1.49E-01	1.00E+00	2	5	FGF9,SOD2
GO: Biological Process	GO:0006273	lagging strand elongation		6.27E-03	1.00E+00	1.49E-01	1.00E+00	2	5	SLC25A16,LIG3
GO: Biological Process	GO:0015746	citrate transport		6.27E-03	1.00E+00	1.49E-01	1.00E+00	2	5	SLC13A3,SLC25A1
GO: Biological Process	GO:0001878	response to yeast		6.35E-03	1.00E+00	1.49E-01	1.00E+00	5	46	PANK1,CYP51A1,TAC1,NPY,LIMK1
GO: Biological Process	GO:0010765	positive regulation of sodium ion transport		6.35E-03	1.00E+00	1.49E-01	1.00E+00	5	46	PKP2,FGF12,SGK1,IKBKB,NOS1
GO: Biological Process	GO:0010464	regulation of mesenchymal cell proliferation		6.35E-03	1.00E+00	1.49E-01	1.00E+00	5	46	FGF9,VEGFA,WNT2,FOXP1,KDR
GO: Biological Process	GO:0006979	response to oxidative stress		6.39E-03	1.00E+00	1.49E-01	1.00E+00	24	536	NET1,MPV17L,SLC7A11,CHUK,FER,HSF1,SFPQ,IPCEF1,FOXP1,ATP2A2,SOD2,NAGLU,KDM6B,NDUFS8,STAT6,PXDN,SPHK1,UACA,SELENON,ECT2,EGFR,PDLIM1,DGKK,RCAN2
GO: Biological Process	GO:0007019	microtubule depolymerization		6.44E-03	1.00E+00	1.49E-01	1.00E+00	6	65	MID1,HTR1A,SGK1,NCKAP5L,NAV3,ARHGEF1
GO: Biological Process	GO:0010638	positive regulation of organelle organization		6.47E-03	1.00E+00	1.49E-01	1.00E+00	26	596	CFL2,FER,SFPQ,HTR1A,SLC25A5,ARSG,SPAG5,ARHGEF10,MCU,BBC3,RTEL1,AURKA,SPHK1,NAV3,TAC1,KDR,MLLT11,MLST8,FCHSD1,DRD2,SMC4,SEMA5A,MCOLN1,LIMK1,TRIM28,CD47
GO: Biological Process	GO:0030001	metal ion transport		6.92E-03	1.00E+00	1.49E-01	1.00E+00	41	1067	ADORA1,ADRA1A,SLC24A4,SCN2B,PKD1,PKP2,FGF12,KCNT1,WFS1,SGK1,SLC13A3,SPG11,PLCH2,MCU,GHITM,IKBKB,ATP2A2,ATP2A3,BBC3,SMDT1,FXYD5,CDH23,SLC30A3,SLC39A8,KCNJ13,CACNA1H,NOS1,SLC38A3,VMP1,CACNA1S,DRD2,ABCC5,GRIN2A,GRIN2C,SELENON,MCOLN1,RGS4,KCNH3,OPRK1,CD63,SLC38A6
GO: Biological Process	GO:0150146	cell junction disassembly		6.97E-03	1.00E+00	1.49E-01	1.00E+00	4	30	FER,C1QL1,PRICKLE1,DUSP3
GO: Biological Process	GO:0035235	ionotropic glutamate receptor signaling pathway		6.97E-03	1.00E+00	1.49E-01	1.00E+00	4	30	CLN3,GRID1,GRIN2A,GRIN2C
GO: Biological Process	GO:0031440	regulation of mRNA 3'-end processing		6.97E-03	1.00E+00	1.49E-01	1.00E+00	4	30	CDK9,HSF1,BARD1,ZFP36L1
GO: Biological Process	GO:0051223	regulation of protein transport		7.03E-03	1.00E+00	1.49E-01	1.00E+00	29	691	ZDHHC2,CHGA,ADAM8,SLC7A11,CLN3,DERL3,BMP8A,UNC13B,UBE2J1,OGT,IDUA,UFM1,MCU,BBC3,SORL1,CYP51A1,BARD1,HPS4,RAB29,NOS1,DRD2,UACA,CAMK4,RAPGEF4,ECT2,TFAP2B,MICALL2,EGFR,TRIM28
GO: Biological Process	GO:0055074	calcium ion homeostasis		7.11E-03	1.00E+00	1.49E-01	1.00E+00	20	424	CHGA,ADORA1,SLC24A4,CLN3,WFS1,PLCH2,MCU,GHITM,ATP2A2,ATP2A3,BBC3,SPP1,SMDT1,CDH23,KDR,NOS1,NPY,DRD2,SELENON,MCOLN1
GO: Biological Process	GO:0150104	transport across blood-brain barrier		7.11E-03	1.00E+00	1.49E-01	1.00E+00	7	87	SLC13A3,SLC2A1,ATP2A3,ABCC3,SLC38A3,ABCC5,SLC29A1
GO: Biological Process	GO:0017156	calcium-ion regulated exocytosis		7.11E-03	1.00E+00	1.49E-01	1.00E+00	7	87	UNC13B,RPH3A,CADPS2,ATP2A2,CACNA1H,RAPGEF4,SDF4
GO: Biological Process	GO:0033043	regulation of organelle organization		7.15E-03	1.00E+00	1.49E-01	1.00E+00	51	1395	MAK,MPV17L,CFL2,SPTBN5,CLN3,MID1,PKD1,RBM14,FER,SFPQ,HTR1A,SLC25A5,SGK1,MYO19,SEC22B,ARSG,SPAG5,RHPN2,ARHGEF10,SLC25A1,MCU,GHITM,BBC3,SMG1,RTEL1,CARMIL3,CUL9,EML2,AURKA,SPHK1,SSH3,NAV3,TAC1,KDR,MLLT11,MLST8,RAB5A,NOTCH2,FCHSD1,DRD2,CNTRL,SMC4,SEMA5A,ECT2,MCOLN1,RGS4,LIMK1,TRIM28,ATG12,CD47,CGNL1
GO: Biological Process	GO:1903998	regulation of eating behavior		7.38E-03	1.00E+00	1.49E-01	1.00E+00	3	16	SLC24A4,NPY,OPRK1
GO: Biological Process	GO:0060043	regulation of cardiac muscle cell proliferation		7.46E-03	1.00E+00	1.49E-01	1.00E+00	6	67	CDK9,CITED2,FGF9,WNT2,FOXP1,ZFPM2
GO: Biological Process	GO:0045744	negative regulation of G protein-coupled receptor signaling pathway		7.46E-03	1.00E+00	1.49E-01	1.00E+00	6	67	NECAB2,ARR3,NPY,DRD2,RGS4,MRAP2
GO: Biological Process	GO:2000243	positive regulation of reproductive process		7.51E-03	1.00E+00	1.49E-01	1.00E+00	9	133	ANKRD31,CITED2,FGF9,VEGFA,CYP51A1,AURKA,TAC1,CACNA1H,ZFPM2
GO: Biological Process	GO:1903510	mucopolysaccharide metabolic process		7.54E-03	1.00E+00	1.49E-01	1.00E+00	8	110	NDST2,ST3GAL3,IDUA,NAGLU,ITIH3,GLB1,ABCC5,HAS3
GO: Biological Process	GO:0060420	regulation of heart growth		7.54E-03	1.00E+00	1.49E-01	1.00E+00	8	110	CDK9,CITED2,FGF9,WNT2,FOXP1,CCN4,RGS4,ZFPM2
GO: Biological Process	GO:0006029	proteoglycan metabolic process		7.54E-03	1.00E+00	1.49E-01	1.00E+00	8	110	HS6ST2,NDST2,IDUA,HS6ST3,NAGLU,GLB1,HS3ST4,MAN1C1
GO: Biological Process	GO:0010232	vascular transport		7.56E-03	1.00E+00	1.49E-01	1.00E+00	7	88	SLC13A3,SLC2A1,ATP2A3,ABCC3,SLC38A3,ABCC5,SLC29A1
GO: Biological Process	GO:0001894	tissue homeostasis		7.59E-03	1.00E+00	1.49E-01	1.00E+00	19	398	MAK,ADAM8,ADORA1,VEGFA,IDUA,SLC2A1,IQCB1,DOT1L,SPP1,NAGLU,BARD1,CDH23,TNFRSF11A,SLC39A8,PCDH15,PRICKLE1,TERT,MCOLN1,EGFR
GO: Biological Process	GO:0006862	nucleotide transport		7.60E-03	1.00E+00	1.49E-01	1.00E+00	5	48	SLC25A5,ABCC5,SLC25A16,CD47,SLC29A1
GO: Biological Process	GO:0007626	locomotory behavior		7.67E-03	1.00E+00	1.49E-01	1.00E+00	18	370	FGF12,PSD2,SPG11,IDUA,SOD2,NAGLU,CDH23,C1QL1,PCDH15,DRD2,SLC26A2,PAK5,GRIN2A,RGS4,OPRK1,TH,MICALL2,RCAN2
GO: Biological Process	GO:0009117	nucleotide metabolic process		7.78E-03	1.00E+00	1.49E-01	1.00E+00	26	605	PDHA1,NT5C3A,PPCDC,GMPR2,NUDT9,PANK1,ADCY7,ELOVL1,XDH,NT5C3B,IDH3A,SLC25A1,ANTKMT,FITM2,DCK,NDUFB9,NDUFS8,DGUOK,DLAT,KIF5C,MLST8,NOS1,ADSS1,SLC25A16,EXOSC2,PDHX
GO: Biological Process	GO:0042692	muscle cell differentiation		7.82E-03	1.00E+00	1.49E-01	1.00E+00	28	666	CDK9,CFL2,PGM5,CHUK,ADRA1A,MYL9,FGF9,VEGFA,ITGA8,SPG11,IFRD1,FOXP1,ATP2A2,SOD2,MYL4,NAGLU,KDM6B,CCN4,NFATC4,ADAMTS15,CACNA1H,NOS1,CDON,ADSS1,CACNA1S,PRICKLE1,SELENON,RGS4
GO: Biological Process	GO:1903522	regulation of blood circulation		7.87E-03	1.00E+00	1.49E-01	1.00E+00	18	371	CHGA,ADORA1,ADRA1A,SCN2B,PKP2,VEGFA,HTR1A,MCU,ATP2A2,ATP2A3,MYL4,TAC1,CACNA1H,NOS1,DRD2,RGS4,TH,EGFR
GO: Biological Process	GO:0030705	cytoskeleton-dependent intracellular transport		8.07E-03	1.00E+00	1.49E-01	1.00E+00	13	235	MAK,CLN3,BORCS7,TRIM46,SFPQ,MYO19,SPG11,BICDL1,ARL3,NEFL,KIF5C,PRICKLE1,RASGRP1
GO: Biological Process	GO:0072521	purine-containing compound metabolic process		8.13E-03	1.00E+00	1.49E-01	1.00E+00	25	577	PDHA1,NT5C3A,PPCDC,GMPR2,NUDT9,PANK1,ADCY7,ELOVL1,XDH,IDH3A,SLC25A1,ANTKMT,FITM2,SPP1,DCK,NDUFB9,NDUFS8,DGUOK,DLAT,KIF5C,MLST8,NOS1,ADSS1,SLC25A16,PDHX
GO: Biological Process	GO:0060249	anatomical structure homeostasis		8.19E-03	1.00E+00	1.49E-01	1.00E+00	19	401	MAK,ADAM8,ADORA1,VEGFA,IDUA,SLC2A1,IQCB1,DOT1L,SPP1,NAGLU,BARD1,CDH23,TNFRSF11A,SLC39A8,PCDH15,PRICKLE1,TERT,MCOLN1,EGFR
GO: Biological Process	GO:0035384	thioester biosynthetic process		8.29E-03	1.00E+00	1.49E-01	1.00E+00	5	49	PDHA1,ELOVL1,SLC25A1,DLAT,PDHX
GO: Biological Process	GO:0071616	acyl-CoA biosynthetic process		8.29E-03	1.00E+00	1.49E-01	1.00E+00	5	49	PDHA1,ELOVL1,SLC25A1,DLAT,PDHX
GO: Biological Process	GO:0007616	long-term memory		8.29E-03	1.00E+00	1.49E-01	1.00E+00	5	49	SGK1,NFATC4,TAC1,DRD2,CAMK4
GO: Biological Process	GO:0032984	protein-containing complex disassembly		8.42E-03	1.00E+00	1.49E-01	1.00E+00	15	290	CFL2,SPTBN5,CLN3,MID1,HTR1A,SGK1,NCKAP5L,ATP2A2,DHX8,NAV3,VMP1,SEMA5A,MCOLN1,ARHGEF1,ATG12
GO: Biological Process	GO:0043066	negative regulation of apoptotic process		8.50E-03	1.00E+00	1.49E-01	1.00E+00	44	1178	PCP4,MPV17L,EYA2,ADAM8,CHUK,CITED2,ADORA1,AGO4,CLN3,HSF1,ALOX12,VEGFA,ATF5,SLC25A5,WFS1,SGK1,POR,SLC2A1,UFM1,GHITM,FOXP1,IL2RB,SOD2,GABRA5,SPP1,PSENEN,BARD1,AURKA,NEFL,NFATC4,SPHK1,SCG2,KDR,MLST8,NOS1,NOTCH2,TSC22D3,PAK5,SEMA5A,TERT,TFAP2B,EGFR,RORC,LTK
GO: Biological Process	GO:0051952	regulation of amine transport		8.64E-03	1.00E+00	1.49E-01	1.00E+00	9	136	PCP4,CHGA,ADORA1,HTR1A,RAB3B,SLC38A3,DRD2,RGS4,OPRK1
GO: Biological Process	GO:0030202	heparin metabolic process		8.79E-03	1.00E+00	1.49E-01	1.00E+00	3	17	NDST2,IDUA,NAGLU
GO: Biological Process	GO:0006836	neurotransmitter transport		9.00E-03	1.00E+00	1.49E-01	1.00E+00	14	265	SLC18B1,UNC13B,RPH3A,CADPS2,ATP2A2,GABRA2,SPHK1,RAB3B,NOS1,RAB5A,NPY,DRD2,TH,SLC29A1
GO: Biological Process	GO:0036293	response to decreased oxygen levels		9.05E-03	1.00E+00	1.49E-01	1.00E+00	19	405	ADAM8,CITED2,ADORA1,HSF1,VEGFA,OGT,SLC2A1,BBC3,SOD2,TRIM11,ZFP36L1,KDR,MLST8,NOS1,DRD2,TERT,TH,PDLIM1,SLC29A1
GO: Biological Process	GO:0006812	monoatomic cation transport		9.06E-03	1.00E+00	1.49E-01	1.00E+00	46	1248	TMEM74,SLC18B1,ADORA1,ADRA1A,SLC24A4,SCN2B,PKD1,PKP2,FGF12,ATP6V1C2,KCNT1,SLC25A5,WFS1,SGK1,SLC13A3,SPG11,PLCH2,MCU,GHITM,ANTKMT,IKBKB,ATP2A2,ATP2A3,BBC3,SMDT1,FXYD5,CDH23,SLC30A3,SLC39A8,KCNJ13,CACNA1H,NOS1,SLC38A3,VMP1,CACNA1S,DRD2,ABCC5,GRIN2A,GRIN2C,SELENON,MCOLN1,RGS4,KCNH3,OPRK1,CD63,SLC38A6
GO: Biological Process	GO:0006753	nucleoside phosphate metabolic process		9.13E-03	1.00E+00	1.49E-01	1.00E+00	26	613	PDHA1,NT5C3A,PPCDC,GMPR2,NUDT9,PANK1,ADCY7,ELOVL1,XDH,NT5C3B,IDH3A,SLC25A1,ANTKMT,FITM2,DCK,NDUFB9,NDUFS8,DGUOK,DLAT,KIF5C,MLST8,NOS1,ADSS1,SLC25A16,EXOSC2,PDHX
GO: Biological Process	GO:0007015	actin filament organization		9.20E-03	1.00E+00	1.49E-01	1.00E+00	23	523	CFL2,SPTBN5,FER,MYO19,RHPN2,ARHGEF10,MCU,TAGLN3,TTC17,CARMIL3,SSH3,PCDH15,TAC1,MLST8,FCHSD1,SEMA5A,RGS4,LIMK1,MICALL2,PDLIM1,ARHGEF1,CD47,CGNL1
GO: Biological Process	GO:1903828	negative regulation of protein localization		9.21E-03	1.00E+00	1.49E-01	1.00E+00	15	293	CDK9,MFHAS1,CHGA,DERL3,BMP8A,UBE2J1,OGT,IDUA,UFM1,CYP51A1,BARD1,ASTN2,NOS1,DRD2,MRAP2
GO: Biological Process	GO:0048496	maintenance of animal organ identity		9.24E-03	1.00E+00	1.49E-01	1.00E+00	2	6	PKP2,IQCB1
GO: Biological Process	GO:0032898	neurotrophin production		9.24E-03	1.00E+00	1.49E-01	1.00E+00	2	6	ADORA1,NPY
GO: Biological Process	GO:0060266	negative regulation of respiratory burst involved in inflammatory response		9.24E-03	1.00E+00	1.49E-01	1.00E+00	2	6	RPS19,DUSP10
GO: Biological Process	GO:0036324	vascular endothelial growth factor receptor-2 signaling pathway		9.24E-03	1.00E+00	1.49E-01	1.00E+00	2	6	VEGFA,KDR
GO: Biological Process	GO:0098961	dendritic transport of ribonucleoprotein complex		9.24E-03	1.00E+00	1.49E-01	1.00E+00	2	6	SFPQ,KIF5C
GO: Biological Process	GO:0098963	dendritic transport of messenger ribonucleoprotein complex		9.24E-03	1.00E+00	1.49E-01	1.00E+00	2	6	SFPQ,KIF5C
GO: Biological Process	GO:0010730	negative regulation of hydrogen peroxide biosynthetic process		9.24E-03	1.00E+00	1.49E-01	1.00E+00	2	6	MPV17L,CYCS
GO: Biological Process	GO:0038033	positive regulation of endothelial cell chemotaxis by VEGF-activated vascular endothelial growth factor receptor signaling pathway		9.24E-03	1.00E+00	1.49E-01	1.00E+00	2	6	VEGFA,KDR
GO: Biological Process	GO:1990079	cartilage homeostasis		9.24E-03	1.00E+00	1.49E-01	1.00E+00	2	6	IDUA,SLC39A8
GO: Biological Process	GO:1904016	response to Thyroglobulin triiodothyronine		9.24E-03	1.00E+00	1.49E-01	1.00E+00	2	6	SLC2A1,GLB1
GO: Biological Process	GO:0070291	N-acylethanolamine metabolic process		9.24E-03	1.00E+00	1.49E-01	1.00E+00	2	6	GDPD3,GDPD1
GO: Biological Process	GO:0070245	positive regulation of thymocyte apoptotic process		9.24E-03	1.00E+00	1.49E-01	1.00E+00	2	6	ADAM8,BBC3
GO: Biological Process	GO:1904000	positive regulation of eating behavior		9.24E-03	1.00E+00	1.49E-01	1.00E+00	2	6	NPY,OPRK1
GO: Biological Process	GO:0032461	positive regulation of protein oligomerization		9.24E-03	1.00E+00	1.49E-01	1.00E+00	2	6	BBC3,TRIM11
GO: Biological Process	GO:1904636	response to ionomycin		9.24E-03	1.00E+00	1.49E-01	1.00E+00	2	6	FOXP1,NFATC4
GO: Biological Process	GO:1904637	cellular response to ionomycin		9.24E-03	1.00E+00	1.49E-01	1.00E+00	2	6	FOXP1,NFATC4
GO: Biological Process	GO:1903233	regulation of calcium ion-dependent exocytosis of neurotransmitter		9.24E-03	1.00E+00	1.49E-01	1.00E+00	2	6	UNC13B,ATP2A2
GO: Biological Process	GO:0015853	adenine transport		9.24E-03	1.00E+00	1.49E-01	1.00E+00	2	6	SLC25A5,SLC29A1
GO: Biological Process	GO:0006820	monoatomic anion transport		9.24E-03	1.00E+00	1.49E-01	1.00E+00	11	187	CLCN1,CLCN2,SLC26A11,GABRA2,GABRA5,ABCC3,SLC39A8,ANO4,SLC26A2,GLRA3,ABCC5
GO: Biological Process	GO:0051129	negative regulation of cellular component organization		9.27E-03	1.00E+00	1.49E-01	1.00E+00	35	894	MAK,MPV17L,ABCA7,SPTBN5,MID1,RBM14,HSF1,PIP4P2,VEGFA,TRIM46,SFPQ,NECAB2,SLC25A5,SGK1,SEC22B,BICDL1,IFRD1,RHPN2,DNAJC15,GHITM,IKBKB,SORL1,RTEL1,SPP1,EML2,PRAG1,TRIM11,NFATC4,SSH3,DGUOK,NAV3,RAB29,SEMA5A,CD47,CGNL1
GO: Biological Process	GO:0002028	regulation of sodium ion transport		9.27E-03	1.00E+00	1.49E-01	1.00E+00	8	114	SCN2B,PKP2,FGF12,SGK1,IKBKB,FXYD5,NOS1,DRD2
GO: Biological Process	GO:0034101	erythrocyte homeostasis		9.28E-03	1.00E+00	1.49E-01	1.00E+00	14	266	MFHAS1,RPS19,CITED2,FER,VEGFA,SLC25A5,ACIN1,SPARC,ANKLE1,KDM6B,RCOR1,ZFP36L1,ABCC5,TERT
GO: Biological Process	GO:0043069	negative regulation of programmed cell death		9.28E-03	1.00E+00	1.49E-01	1.00E+00	45	1217	PCP4,MPV17L,EYA2,ADAM8,SLC7A11,CHUK,CITED2,ADORA1,AGO4,CLN3,HSF1,ALOX12,VEGFA,ATF5,SLC25A5,WFS1,SGK1,POR,SLC2A1,UFM1,GHITM,FOXP1,IL2RB,SOD2,GABRA5,SPP1,PSENEN,BARD1,AURKA,NEFL,NFATC4,SPHK1,SCG2,KDR,MLST8,NOS1,NOTCH2,TSC22D3,PAK5,SEMA5A,TERT,TFAP2B,EGFR,RORC,LTK
GO: Biological Process	GO:0007266	Rho protein signal transduction		9.29E-03	1.00E+00	1.49E-01	1.00E+00	10	162	NET1,CHUK,ADRA1A,ARHGAP20,ARHGEF10,EPS8L1,PRAG1,MCF2L,LIMK1,ARHGEF1
GO: Biological Process	GO:0015748	organophosphate ester transport		9.29E-03	1.00E+00	1.49E-01	1.00E+00	10	162	ABCA7,PITPNM2,SLC25A5,ANO4,VMP1,PRELID3B,ABCC5,SLC25A16,CD47,SLC29A1
GO: Biological Process	GO:0007605	sensory perception of sound		9.32E-03	1.00E+00	1.49E-01	1.00E+00	12	213	WFS1,SOD2,GABRA5,LHFPL4,CDH23,EML2,NDUFB9,COCH,PCDH15,SLC26A2,PKHD1L1,TH
GO: Biological Process	GO:0006970	response to osmotic stress		9.46E-03	1.00E+00	1.49E-01	1.00E+00	9	138	CLN3,SLC2A1,MKNK1,NFAT5,SST,ZFP36L1,MLST8,TSC22D3,TH
GO: Biological Process	GO:0033157	regulation of intracellular protein transport		9.48E-03	1.00E+00	1.49E-01	1.00E+00	15	294	ZDHHC2,DERL3,UBE2J1,OGT,UFM1,BBC3,SORL1,BARD1,HPS4,RAB29,UACA,CAMK4,ECT2,MICALL2,TRIM28
GO: Biological Process	GO:0098655	monoatomic cation transmembrane transport		9.56E-03	1.00E+00	1.49E-01	1.00E+00	39	1024	TMEM74,SLC18B1,ADRA1A,SLC24A4,SCN2B,PKD1,FGF12,ATP6V1C2,KCNT1,SLC25A5,SLC13A3,PLCH2,MCU,GHITM,ANTKMT,IKBKB,ATP2A2,ATP2A3,BBC3,SMDT1,FXYD5,SLC30A3,SLC39A8,KCNJ13,CACNA1H,NOS1,VMP1,CACNA1S,DRD2,ABCC5,GRIN2A,GRIN2C,SELENON,MCOLN1,RGS4,KCNH3,OPRK1,CD63,SLC38A6
GO: Biological Process	GO:0021517	ventral spinal cord development		9.56E-03	1.00E+00	1.49E-01	1.00E+00	7	92	ABT1,SFPQ,HTR1A,FOXP1,INSM1,NOS1,TH
GO: Biological Process	GO:0030261	chromosome condensation		9.80E-03	1.00E+00	1.49E-01	1.00E+00	5	51	AKAP8L,ACIN1,CNTRL,SMC4,H1-0
GO: Biological Process	GO:0007214	gamma-aminobutyric acid signaling pathway		9.80E-03	1.00E+00	1.49E-01	1.00E+00	4	33	HTR1A,GABRA2,GABRA5,CELSR3
GO: Biological Process	GO:0034755	iron ion transmembrane transport		9.80E-03	1.00E+00	1.49E-01	1.00E+00	4	33	SLC39A8,NOS1,ABCC5,MCOLN1
GO: Biological Process	GO:0098771	inorganic ion homeostasis		9.81E-03	1.00E+00	1.49E-01	1.00E+00	28	678	CHGA,ADORA1,CLCN2,SLC24A4,CLN3,WFS1,SGK1,PLCH2,MCU,GHITM,ATP2A2,ATP2A3,BBC3,SOD2,SPP1,SMDT1,NAGLU,CDH23,SLC30A3,SLC39A8,TAC1,KDR,NOS1,NPY,DRD2,SELENON,MCOLN1,EGFR
GO: Biological Process	GO:0034032	purine nucleoside bisphosphate metabolic process		9.89E-03	1.00E+00	1.49E-01	1.00E+00	9	139	PDHA1,PPCDC,PANK1,ELOVL1,SLC25A1,FITM2,DLAT,SLC25A16,PDHX
GO: Biological Process	GO:0033865	nucleoside bisphosphate metabolic process		9.89E-03	1.00E+00	1.49E-01	1.00E+00	9	139	PDHA1,PPCDC,PANK1,ELOVL1,SLC25A1,FITM2,DLAT,SLC25A16,PDHX
GO: Biological Process	GO:0033875	ribonucleoside bisphosphate metabolic process		9.89E-03	1.00E+00	1.49E-01	1.00E+00	9	139	PDHA1,PPCDC,PANK1,ELOVL1,SLC25A1,FITM2,DLAT,SLC25A16,PDHX
GO: Biological Process	GO:0042754	negative regulation of circadian rhythm		1.04E-02	1.00E+00	1.49E-01	1.00E+00	3	18	ADORA1,SFPQ,DRD2
GO: Biological Process	GO:0035675	neuromast hair cell development		1.04E-02	1.00E+00	1.49E-01	1.00E+00	3	18	INSM1,CDH23,MCOLN1
GO: Biological Process	GO:0006855	xenobiotic transmembrane transport		1.04E-02	1.00E+00	1.49E-01	1.00E+00	3	18	ABCC3,ABCC5,SLC29A1
GO: Biological Process	GO:0098908	regulation of neuronal action potential		1.04E-02	1.00E+00	1.49E-01	1.00E+00	3	18	FGF12,RAPGEF4,OPRK1
GO: Biological Process	GO:0045472	response to ether		1.04E-02	1.00E+00	1.49E-01	1.00E+00	3	18	FOXP1,NFATC4,TH
GO: Biological Process	GO:0045124	regulation of bone resorption		1.05E-02	1.00E+00	1.49E-01	1.00E+00	6	72	ADAM8,VEGFA,IDUA,SPP1,TNFRSF11A,EGFR
GO: Biological Process	GO:0001504	neurotransmitter uptake		1.06E-02	1.00E+00	1.49E-01	1.00E+00	5	52	SLC18B1,RAB3B,NOS1,DRD2,SLC29A1
GO: Biological Process	GO:1902903	regulation of supramolecular fiber organization		1.07E-02	1.00E+00	1.49E-01	1.00E+00	20	441	CFL2,SPTBN5,MID1,FER,HTR1A,SGK1,RHPN2,ARHGEF10,CARMIL3,EML2,SSH3,NAV3,TAC1,MLST8,FCHSD1,SEMA5A,RGS4,LIMK1,CD47,CGNL1
GO: Biological Process	GO:0098662	inorganic cation transmembrane transport		1.08E-02	1.00E+00	1.49E-01	1.00E+00	38	1000	SLC18B1,ADRA1A,SLC24A4,SCN2B,PKD1,FGF12,ATP6V1C2,KCNT1,SLC25A5,SLC13A3,PLCH2,MCU,GHITM,ANTKMT,ATP2A2,ATP2A3,BBC3,SMDT1,FXYD5,SLC30A3,SLC39A8,KCNJ13,CACNA1H,NOS1,SLC38A3,VMP1,CACNA1S,DRD2,ABCC5,GRIN2A,GRIN2C,SELENON,MCOLN1,RGS4,KCNH3,OPRK1,CD63,SLC38A6
GO: Biological Process	GO:0003159	morphogenesis of an endothelium		1.09E-02	1.00E+00	1.49E-01	1.00E+00	4	34	ALOX12,FOXP1,KDR,EGFR
GO: Biological Process	GO:1900273	positive regulation of long-term synaptic potentiation		1.09E-02	1.00E+00	1.49E-01	1.00E+00	4	34	ZDHHC2,NOS1,DRD2,NRGN
GO: Biological Process	GO:0009162	deoxyribonucleoside monophosphate metabolic process		1.09E-02	1.00E+00	1.49E-01	1.00E+00	4	34	NT5C3A,XDH,DCK,DGUOK
GO: Biological Process	GO:0061154	endothelial tube morphogenesis		1.09E-02	1.00E+00	1.49E-01	1.00E+00	4	34	ALOX12,FOXP1,KDR,EGFR
GO: Biological Process	GO:0045471	response to ethanol		1.09E-02	1.00E+00	1.49E-01	1.00E+00	10	166	ADCY7,SOD2,TNFRSF11A,DRD2,GLRA3,GRIN2A,RGS4,OPRK1,TH,SDF4
GO: Biological Process	GO:0043473	pigmentation		1.11E-02	1.00E+00	1.49E-01	1.00E+00	12	218	TYR,SOD2,SPARC,PSENEN,INPP5B,HPS4,KCNJ13,RAB29,DRD2,TH,CD63,LTK
GO: Biological Process	GO:0046686	response to cadmium ion		1.12E-02	1.00E+00	1.49E-01	1.00E+00	6	73	CHUK,HSF1,SOD2,SLC39A8,TERT,EGFR
GO: Biological Process	GO:0071248	cellular response to metal ion		1.12E-02	1.00E+00	1.49E-01	1.00E+00	13	245	ADCY7,CHUK,CPNE6,HSF1,SLC39A8,NFATC4,CACNA1H,GLRA3,GRIN2A,ECT2,MCOLN1,TH,EGFR
GO: Biological Process	GO:0090257	regulation of muscle system process		1.13E-02	1.00E+00	1.49E-01	1.00E+00	16	328	CDK9,CHGA,ADORA1,ADRA1A,MYL9,PKP2,FOXP1,ATP2A2,CCN4,SPHK1,TRIM63,CACNA1H,NOS1,CACNA1S,SELENON,RGS4
GO: Biological Process	GO:0098657	import into cell		1.13E-02	1.00E+00	1.49E-01	1.00E+00	15	300	SLC7A11,SLC18B1,SLC24A4,SLC2A1,SLC39A8,KCNJ13,CACNA1H,RAB3B,NOS1,SLC38A3,CACNA1S,DRD2,RGS4,KCNH3,SLC29A1
GO: Biological Process	GO:0003018	vascular process in circulatory system		1.14E-02	1.00E+00	1.49E-01	1.00E+00	17	357	CHGA,ADORA1,ADRA1A,VEGFA,HTR1A,SLC13A3,SLC2A1,ATP2A3,SOD2,ABCC3,KDR,NOS1,SLC38A3,NTS,ABCC5,EGFR,SLC29A1
GO: Biological Process	GO:0009126	purine nucleoside monophosphate metabolic process		1.15E-02	1.00E+00	1.49E-01	1.00E+00	5	53	GMPR2,XDH,DCK,DGUOK,ADSS1
GO: Biological Process	GO:1902414	protein localization to cell junction		1.18E-02	1.00E+00	1.49E-01	1.00E+00	9	143	ZDHHC2,OGT,LHFPL4,KIF5C,RAPGEF4,GRIN2A,GRIN2C,NETO2,CGNL1
GO: Biological Process	GO:0007417	central nervous system development		1.19E-02	1.00E+00	1.49E-01	1.00E+00	57	1637	RPS19,ABT1,PLXNB2,SLC7A11,CHUK,CITED2,PKD1,SECISBP2,FGF9,MOBP,SFPQ,HTR1A,ATF5,WNT2,WNT9B,ITGA8,ID3,SPG11,BCAN,SLC2A1,UFM1,BICDL1,RAB18,TAGLN3,FOXP1,GABRA5,KLHL17,KIF21B,INSM1,NAGLU,NARS1,KDM6B,NEFL,SPHK1,VPS51,CPLANE1,NOS1,SLC38A3,NPY,CDON,DRD2,NRGN,TSC22D3,PRICKLE1,SEMA5A,GRIN2A,GRIN2C,GTDC1,EXOSC2,RGS4,TSPAN2,RHEB,TH,INA,EGFR,SDF4,DUSP10
GO: Biological Process	GO:0007033	vacuole organization		1.19E-02	1.00E+00	1.49E-01	1.00E+00	13	247	CLN3,SPG11,SEC22B,IDUA,ARSG,ATP2A2,NAGLU,HPS4,RAB5A,ATG16L2,VMP1,MCOLN1,ATG12
GO: Biological Process	GO:0042311	vasodilation		1.19E-02	1.00E+00	1.49E-01	1.00E+00	6	74	ADORA1,VEGFA,SOD2,KDR,NOS1,EGFR
GO: Biological Process	GO:0090382	phagosome maturation		1.21E-02	1.00E+00	1.49E-01	1.00E+00	4	35	CLN3,UNC13B,SPG11,MCOLN1
GO: Biological Process	GO:0098696	regulation of neurotransmitter receptor localization to postsynaptic specialization membrane		1.21E-02	1.00E+00	1.49E-01	1.00E+00	3	19	OGT,RAPGEF4,NETO2
GO: Biological Process	GO:2001028	positive regulation of endothelial cell chemotaxis		1.21E-02	1.00E+00	1.49E-01	1.00E+00	3	19	VEGFA,KDR,SEMA5A
GO: Biological Process	GO:0015936	coenzyme A metabolic process		1.21E-02	1.00E+00	1.49E-01	1.00E+00	3	19	PPCDC,PANK1,SLC25A16
GO: Biological Process	GO:0006264	mitochondrial DNA replication		1.21E-02	1.00E+00	1.49E-01	1.00E+00	3	19	POLG,SLC25A16,LIG3
GO: Biological Process	GO:0046834	lipid phosphorylation		1.21E-02	1.00E+00	1.49E-01	1.00E+00	3	19	DGKA,SPHK1,DGKK
GO: Biological Process	GO:0015711	organic anion transport		1.21E-02	1.00E+00	1.49E-01	1.00E+00	22	506	SLC7A11,ADORA1,CLN3,HTR1A,SLC25A5,SLC13A3,SLC2A1,SLC25A1,ABCC3,TNFRSF11A,SLC39A8,SLC16A11,SLC38A3,CA4,DRD2,SLC26A2,ABCC5,SLC25A16,RGS4,CD47,SLC29A1,SLC38A6
GO: Biological Process	GO:0044272	sulfur compound biosynthetic process		1.23E-02	1.00E+00	1.49E-01	1.00E+00	10	169	PDHA1,HS6ST2,NDST2,ELOVL1,ST3GAL3,SLC25A1,HS6ST3,DLAT,HS3ST4,PDHX
GO: Biological Process	GO:0097553	calcium ion transmembrane import into cytosol		1.23E-02	1.00E+00	1.49E-01	1.00E+00	13	248	ADRA1A,SLC24A4,PLCH2,GHITM,BBC3,CACNA1H,NOS1,CACNA1S,DRD2,GRIN2A,GRIN2C,SELENON,MCOLN1
GO: Biological Process	GO:0070201	regulation of establishment of protein localization		1.24E-02	1.00E+00	1.49E-01	1.00E+00	29	722	ZDHHC2,CHGA,ADAM8,SLC7A11,CLN3,DERL3,BMP8A,UNC13B,UBE2J1,OGT,IDUA,UFM1,MCU,BBC3,SORL1,CYP51A1,BARD1,HPS4,RAB29,NOS1,DRD2,UACA,CAMK4,RAPGEF4,ECT2,TFAP2B,MICALL2,EGFR,TRIM28
GO: Biological Process	GO:0010970	transport along microtubule		1.24E-02	1.00E+00	1.49E-01	1.00E+00	11	195	MAK,CLN3,BORCS7,TRIM46,SFPQ,SPG11,BICDL1,ARL3,NEFL,KIF5C,RASGRP1
GO: Biological Process	GO:0042745	circadian sleep/wake cycle		1.24E-02	1.00E+00	1.49E-01	1.00E+00	5	54	ADORA1,NPY,DRD2,TH,EGFR
GO: Biological Process	GO:1903115	regulation of actin filament-based movement		1.24E-02	1.00E+00	1.49E-01	1.00E+00	5	54	ADORA1,PKP2,ATP2A2,CACNA1H,NOS1
GO: Biological Process	GO:0070252	actin-mediated cell contraction		1.24E-02	1.00E+00	1.49E-01	1.00E+00	8	120	ADORA1,SCN2B,PKP2,FGF12,PARVA,ATP2A2,CACNA1H,NOS1
GO: Biological Process	GO:0030199	collagen fibril organization		1.27E-02	1.00E+00	1.49E-01	1.00E+00	6	75	COL5A2,COL5A3,P3H4,COLGALT2,BMP1,PXDN
GO: Biological Process	GO:0048842	positive regulation of axon extension involved in axon guidance		1.27E-02	1.00E+00	1.49E-01	1.00E+00	2	7	VEGFA,SEMA5A
GO: Biological Process	GO:1905446	regulation of mitochondrial ATP synthesis coupled electron transport		1.27E-02	1.00E+00	1.49E-01	1.00E+00	2	7	DNAJC15,GHITM
GO: Biological Process	GO:1904457	positive regulation of neuronal action potential		1.27E-02	1.00E+00	1.49E-01	1.00E+00	2	7	RAPGEF4,OPRK1
GO: Biological Process	GO:0051582	positive regulation of neurotransmitter uptake		1.27E-02	1.00E+00	1.49E-01	1.00E+00	2	7	RAB3B,DRD2
GO: Biological Process	GO:0051261	protein depolymerization		1.28E-02	1.00E+00	1.49E-01	1.00E+00	9	145	CFL2,SPTBN5,MID1,HTR1A,SGK1,NCKAP5L,NAV3,SEMA5A,ARHGEF1
GO: Biological Process	GO:0006163	purine nucleotide metabolic process		1.31E-02	1.00E+00	1.49E-01	1.00E+00	23	540	PDHA1,PPCDC,GMPR2,NUDT9,PANK1,ADCY7,ELOVL1,XDH,IDH3A,SLC25A1,ANTKMT,FITM2,DCK,NDUFB9,NDUFS8,DGUOK,DLAT,KIF5C,MLST8,NOS1,ADSS1,SLC25A16,PDHX
GO: Biological Process	GO:1905039	carboxylic acid transmembrane transport		1.32E-02	1.00E+00	1.49E-01	1.00E+00	10	171	SLC7A11,CLN3,SLC13A3,SLC2A1,SLC25A1,SLC16A11,SLC38A3,ABCC5,RGS4,SLC38A6
GO: Biological Process	GO:0010821	regulation of mitochondrion organization		1.32E-02	1.00E+00	1.49E-01	1.00E+00	10	171	MPV17L,SLC25A5,MYO19,SLC25A1,MCU,GHITM,BBC3,AURKA,KDR,MLLT11
GO: Biological Process	GO:0090140	regulation of mitochondrial fission		1.33E-02	1.00E+00	1.49E-01	1.00E+00	4	36	MYO19,MCU,AURKA,KDR
GO: Biological Process	GO:0110053	regulation of actin filament organization		1.33E-02	1.00E+00	1.49E-01	1.00E+00	15	306	CFL2,SPTBN5,FER,RHPN2,ARHGEF10,CARMIL3,SSH3,TAC1,MLST8,FCHSD1,SEMA5A,RGS4,LIMK1,CD47,CGNL1
GO: Biological Process	GO:0014075	response to amine		1.34E-02	1.00E+00	1.49E-01	1.00E+00	5	55	GLDC,DRD2,GRIN2A,RGS4,TH
GO: Biological Process	GO:0051495	positive regulation of cytoskeleton organization		1.35E-02	1.00E+00	1.49E-01	1.00E+00	12	224	CFL2,FER,HTR1A,SPAG5,ARHGEF10,NAV3,TAC1,MLST8,FCHSD1,SEMA5A,LIMK1,CD47
GO: Biological Process	GO:0032386	regulation of intracellular transport		1.35E-02	1.00E+00	1.49E-01	1.00E+00	19	422	ZDHHC2,DERL3,TRIM46,UBE2J1,OGT,AKAP8L,UFM1,SPAG5,BBC3,SORL1,BARD1,HPS4,RAB29,UACA,CAMK4,ECT2,MCOLN1,MICALL2,TRIM28
GO: Biological Process	GO:1903825	organic acid transmembrane transport		1.37E-02	1.00E+00	1.49E-01	1.00E+00	10	172	SLC7A11,CLN3,SLC13A3,SLC2A1,SLC25A1,SLC16A11,SLC38A3,ABCC5,RGS4,SLC38A6
GO: Biological Process	GO:0050768	negative regulation of neurogenesis		1.38E-02	1.00E+00	1.49E-01	1.00E+00	11	198	TRIM46,ATF5,IFRD1,SORL1,DNAJB11,SPP1,TRIM11,NFATC4,SEMA5A,TERT,DUSP10
GO: Biological Process	GO:0048640	negative regulation of developmental growth		1.39E-02	1.00E+00	1.49E-01	1.00E+00	9	147	CITED2,TRIM46,IFRD1,FOXP1,RAI1,SPP1,SEMA5A,RGS4,DUSP10
GO: Biological Process	GO:0051988	regulation of attachment of spindle microtubules to kinetochore		1.39E-02	1.00E+00	1.49E-01	1.00E+00	3	20	KNSTRN,SPAG5,ECT2
GO: Biological Process	GO:0051956	negative regulation of amino acid transport		1.39E-02	1.00E+00	1.49E-01	1.00E+00	3	20	ADORA1,HTR1A,RGS4
GO: Biological Process	GO:0007076	mitotic chromosome condensation		1.39E-02	1.00E+00	1.49E-01	1.00E+00	3	20	AKAP8L,CNTRL,SMC4
GO: Biological Process	GO:0070243	regulation of thymocyte apoptotic process		1.39E-02	1.00E+00	1.49E-01	1.00E+00	3	20	ADAM8,BBC3,RORC
GO: Biological Process	GO:0006085	acetyl-CoA biosynthetic process		1.39E-02	1.00E+00	1.49E-01	1.00E+00	3	20	PDHA1,DLAT,PDHX
GO: Biological Process	GO:0055117	regulation of cardiac muscle contraction		1.40E-02	1.00E+00	1.49E-01	1.00E+00	7	99	CHGA,ADORA1,ADRA1A,PKP2,ATP2A2,CACNA1H,NOS1
GO: Biological Process	GO:0009150	purine ribonucleotide metabolic process		1.42E-02	1.00E+00	1.49E-01	1.00E+00	19	424	PDHA1,PPCDC,GMPR2,NUDT9,PANK1,ADCY7,ELOVL1,XDH,SLC25A1,ANTKMT,FITM2,NDUFB9,NDUFS8,DGUOK,DLAT,KIF5C,ADSS1,SLC25A16,PDHX
GO: Biological Process	GO:0019637	organophosphate metabolic process		1.42E-02	1.00E+00	1.49E-01	1.00E+00	40	1084	PDHA1,NT5C3A,PPCDC,GMPR2,NUDT9,PANK1,ADCY7,PIGH,CLN3,PIP4P2,PITPNM2,ISYNA1,GDPD3,ELOVL1,XDH,NT5C3B,IDH3A,SLC25A1,PLCH2,ANTKMT,FITM2,GDPD1,SMG1,PLPP5,INPP5B,DGKA,DCK,NDUFB9,NDUFS8,DGUOK,DLAT,KIF5C,MLST8,NOS1,ADSS1,SLC25A16,EXOSC2,PDHX,PLPP6,ETNK2
GO: Biological Process	GO:0051224	negative regulation of protein transport		1.42E-02	1.00E+00	1.49E-01	1.00E+00	11	199	CHGA,DERL3,BMP8A,UBE2J1,OGT,IDUA,UFM1,CYP51A1,BARD1,NOS1,DRD2
GO: Biological Process	GO:0014855	striated muscle cell proliferation		1.42E-02	1.00E+00	1.49E-01	1.00E+00	8	123	CDK9,CITED2,FGF9,WNT2,FOXP1,SELENON,ZFPM2,PAXBP1
GO: Biological Process	GO:0070192	chromosome organization involved in meiotic cell cycle		1.43E-02	1.00E+00	1.49E-01	1.00E+00	6	77	ANKRD31,AGO4,PSMC3IP,P3H4,NDC1,SMC4
GO: Biological Process	GO:1900746	regulation of vascular endothelial growth factor signaling pathway		1.46E-02	1.00E+00	1.49E-01	1.00E+00	4	37	CADM4,VEGFA,XDH,CD63
GO: Biological Process	GO:0001890	placenta development		1.47E-02	1.00E+00	1.49E-01	1.00E+00	11	200	LDOC1,CITED2,PKD1,HSF1,WNT2,SPP1,ZFP36L1,NOTCH2,EGFR,TRIM28,ETNK2
GO: Biological Process	GO:0060048	cardiac muscle contraction		1.48E-02	1.00E+00	1.49E-01	1.00E+00	10	174	CHGA,ADORA1,ADRA1A,SCN2B,PKP2,FGF12,ATP2A2,MYL4,CACNA1H,NOS1
GO: Biological Process	GO:0007005	mitochondrion organization		1.49E-02	1.00E+00	1.49E-01	1.00E+00	26	639	MPV17L,EYA2,TMEM223,OGT,SLC25A5,MYO19,POLG,DNAJC15,SLC25A1,MCU,GHITM,BBC3,SOD2,NDUFB9,NDUFS8,AURKA,HPS4,KDR,MLLT11,RAB29,SLC25A16,SELENON,TERT,LIG3,MICALL2,ATG12
GO: Biological Process	GO:0048666	neuron development		1.49E-02	1.00E+00	1.49E-01	1.00E+00	58	1691	PCP4,MATN2,CSMD3,PLXNB2,SLITRK1,CPNE6,CLN3,SECISBP2,VEGFA,TRIM46,LRP12,SFPQ,ATF5,SGK1,SPG11,BCAN,BICDL1,ARL3,IFRD1,FOXP1,IKBKB,SOD2,GABRA5,SPP1,INSM1,NAGLU,CDH23,PRAG1,C1QL1,AURKA,NEFL,NFATC4,SPHK1,GLE1,DGUOK,PCDH15,KDR,KIF5C,RAB29,NOS1,NPY,NOTCH2,DRD2,PRICKLE1,SLC26A2,RAPGEF4,SEMA5A,MCOLN1,RGS4,OPCML,TSPAN2,TH,LIMK1,INA,CELSR3,MICALL2,EGFR,LTK
GO: Biological Process	GO:0006468	protein phosphorylation		1.50E-02	1.00E+00	1.49E-01	1.00E+00	61	1794	PCP4,CDK9,MAK,CADM4,RPS6KB2,CHGA,ADAM8,PLXNB2,TLR8,CHUK,ADORA1,ADRA1A,CLN3,PKD1,FER,FGF9,BMP8A,HSF1,VEGFA,OGT,SGK1,WNT9B,XDH,MKNK1,ARR3,IKBKB,CMC4,DIRAS2,SORL1,SMG1,INSM1,TNFRSF11A,PRAG1,AURKA,TRIM11,SPHK1,DGUOK,KDR,MLST8,TAF7,CCNI,NOS1,NOTCH2,CDON,PPP4R1,DRD2,CAMK4,DUSP3,PAK5,ECT2,SMG8,RASGRP1,LIMK1,CELSR3,EGFR,TRIM28,RORC,DUSP10,LTK,TRIB1,RSKR
GO: Biological Process	GO:0030048	actin filament-based movement		1.51E-02	1.00E+00	1.49E-01	1.00E+00	9	149	ADORA1,SCN2B,PKP2,FGF12,MYO19,PARVA,ATP2A2,CACNA1H,NOS1
GO: Biological Process	GO:1990845	adaptive thermogenesis		1.54E-02	1.00E+00	1.49E-01	1.00E+00	10	175	ACADL,BMP8A,HSF1,VEGFA,OGT,SLC25A5,SORL1,KDM6B,STAT6,RHEB
GO: Biological Process	GO:0007059	chromosome segregation		1.55E-02	1.00E+00	1.49E-01	1.00E+00	21	488	ANKRD31,HJURP,AGO4,PSMC3IP,KLHDC8B,SLC25A5,KNSTRN,AKAP8L,P3H4,SPAG5,NDC1,ARHGEF10,ANKLE1,AURKA,MMS19,TOP3B,PRICKLE1,CNTRL,SMC4,MZT1,ECT2
GO: Biological Process	GO:0015844	monoamine transport		1.56E-02	1.00E+00	1.49E-01	1.00E+00	8	125	PCP4,CHGA,SLC18B1,HTR1A,RAB3B,NOS1,DRD2,OPRK1
GO: Biological Process	GO:0097494	regulation of vesicle size		1.59E-02	1.00E+00	1.49E-01	1.00E+00	3	21	BORCS7,RAB3B,RAB5A
GO: Biological Process	GO:0002031	G protein-coupled receptor internalization		1.59E-02	1.00E+00	1.49E-01	1.00E+00	3	21	NECAB2,ARR3,DRD2
GO: Biological Process	GO:0009894	regulation of catabolic process		1.60E-02	1.00E+00	1.49E-01	1.00E+00	44	1225	ZDHHC2,ADAM8,ADORA1,ADRA1A,AGO4,SNX32,CLN3,PKD1,SECISBP2,ATP6V1C2,HSF1,VEGFA,TRAF7,OGT,SLC25A5,WFS1,NT5C3B,SEC22B,IDUA,ARSG,MTCL2,SNRNP70,SORL1,KLHL17,CYP51A1,BARD1,PHAX,AURKA,TRIM11,ZFP36L1,KDR,MLST8,PCBP4,TUT4,PRICKLE1,PPP1R3B,DEPP1,GRIN2A,GRIN2C,EXOSC2,RHEB,EGFR,ATG12,TRIB1
GO: Biological Process	GO:0001975	response to amphetamine		1.60E-02	1.00E+00	1.49E-01	1.00E+00	4	38	DRD2,GRIN2A,RGS4,TH
GO: Biological Process	GO:0015012	heparan sulfate proteoglycan biosynthetic process		1.60E-02	1.00E+00	1.49E-01	1.00E+00	4	38	HS6ST2,NDST2,HS6ST3,HS3ST4
GO: Biological Process	GO:0043094	cellular metabolic compound salvage		1.60E-02	1.00E+00	1.49E-01	1.00E+00	4	38	GMPR2,DCK,DGUOK,ADSS1
GO: Biological Process	GO:0007218	neuropeptide signaling pathway		1.63E-02	1.00E+00	1.49E-01	1.00E+00	8	126	SCG5,SORCS3,SORL1,TAC1,NPY,NTS,OPRK1,NXPH3
GO: Biological Process	GO:0099565	chemical synaptic transmission, postsynaptic		1.63E-02	1.00E+00	1.49E-01	1.00E+00	9	151	ADORA1,UNC13B,DRD2,GLRA3,GRIN2A,GRIN2C,RGS4,NETO2,SLC29A1
GO: Biological Process	GO:0055017	cardiac muscle tissue growth		1.63E-02	1.00E+00	1.49E-01	1.00E+00	9	151	CDK9,CITED2,ADRA1A,FGF9,WNT2,FOXP1,CCN4,RGS4,ZFPM2
GO: Biological Process	GO:0023057	negative regulation of signaling		1.65E-02	1.00E+00	1.49E-01	1.00E+00	60	1769	USP18,FSTL3,MFHAS1,CADM4,MPV17L,TRAIP,CHGA,EYA2,ABCA7,CHUK,ADORA1,ADRA1A,BEND6,SLC24A4,FGF9,BMP8A,VEGFA,NECAB2,OGT,SLC25A5,WFS1,XDH,HDAC7,ARR3,FRZB,GHITM,SORCS3,FOXP1,SOD2,SORL1,RNF115,GRAMD4,SLC39A8,AURKA,PXDN,NFATC4,SCG2,PCBP4,NOS1,NPY,CDON,DRD2,UACA,PRICKLE1,DUSP3,PAK5,RAPGEF4,TERT,RGS4,OPRK1,EGFR,TLE2,TLE4,CD47,ELF1,DUSP10,CGNL1,MRAP2,TRIB1,SHISA3
GO: Biological Process	GO:0001569	branching involved in blood vessel morphogenesis		1.65E-02	1.00E+00	1.49E-01	1.00E+00	5	58	HS6ST2,VEGFA,NFATC4,KDR,SEMA5A
GO: Biological Process	GO:0051954	positive regulation of amine transport		1.65E-02	1.00E+00	1.49E-01	1.00E+00	5	58	PCP4,RAB3B,SLC38A3,DRD2,OPRK1
GO: Biological Process	GO:0003254	regulation of membrane depolarization		1.65E-02	1.00E+00	1.49E-01	1.00E+00	5	58	SCN2B,FGF12,ALOX12,KDR,MLLT11
GO: Biological Process	GO:0038084	vascular endothelial growth factor signaling pathway		1.65E-02	1.00E+00	1.49E-01	1.00E+00	5	58	CADM4,VEGFA,XDH,KDR,CD63
GO: Biological Process	GO:0070588	calcium ion transmembrane transport		1.65E-02	1.00E+00	1.49E-01	1.00E+00	19	431	ADRA1A,SLC24A4,PKD1,PLCH2,MCU,GHITM,ATP2A2,ATP2A3,BBC3,SMDT1,CACNA1H,NOS1,VMP1,CACNA1S,DRD2,GRIN2A,GRIN2C,SELENON,MCOLN1
GO: Biological Process	GO:0098813	nuclear chromosome segregation		1.65E-02	1.00E+00	1.49E-01	1.00E+00	17	372	ANKRD31,AGO4,PSMC3IP,KLHDC8B,KNSTRN,AKAP8L,P3H4,SPAG5,NDC1,ARHGEF10,ANKLE1,AURKA,PRICKLE1,CNTRL,SMC4,MZT1,ECT2
GO: Biological Process	GO:0050954	sensory perception of mechanical stimulus		1.66E-02	1.00E+00	1.49E-01	1.00E+00	13	258	WFS1,SOD2,GABRA5,LHFPL4,CDH23,EML2,NDUFB9,COCH,PCDH15,SLC26A2,GRIN2A,PKHD1L1,TH
GO: Biological Process	GO:0048880	sensory system development		1.66E-02	1.00E+00	1.49E-01	1.00E+00	35	932	CADM4,HS6ST2,SLC7A11,CITED2,SPTBN5,CLCN2,FGF9,HSF1,VEGFA,COL5A2,WFS1,WNT2,WNT9B,BICDL1,RAB18,NFAT5,INSM1,NAGLU,CDH23,PXDN,GLE1,KDR,TMEM231,NOTCH2,CDON,CACNA1S,DRD2,PRICKLE1,SLC26A2,CANX,MCOLN1,EXOSC2,TFAP2B,TH,EGFR
GO: Biological Process	GO:0042321	negative regulation of circadian sleep/wake cycle, sleep		1.67E-02	1.00E+00	1.49E-01	1.00E+00	2	8	ADORA1,DRD2
GO: Biological Process	GO:0106071	positive regulation of adenylate cyclase-activating G protein-coupled receptor signaling pathway		1.67E-02	1.00E+00	1.49E-01	1.00E+00	2	8	NOS1,MRAP2
GO: Biological Process	GO:0060268	negative regulation of respiratory burst		1.67E-02	1.00E+00	1.49E-01	1.00E+00	2	8	RPS19,DUSP10
GO: Biological Process	GO:0043504	mitochondrial DNA repair		1.67E-02	1.00E+00	1.49E-01	1.00E+00	2	8	SLC25A16,LIG3
GO: Biological Process	GO:1901509	regulation of endothelial tube morphogenesis		1.67E-02	1.00E+00	1.49E-01	1.00E+00	2	8	ALOX12,FOXP1
GO: Biological Process	GO:0046122	purine deoxyribonucleoside metabolic process		1.67E-02	1.00E+00	1.49E-01	1.00E+00	2	8	XDH,DGUOK
GO: Biological Process	GO:0045110	intermediate filament bundle assembly		1.67E-02	1.00E+00	1.49E-01	1.00E+00	2	8	PKP2,NEFL
GO: Biological Process	GO:0032459	regulation of protein oligomerization		1.67E-02	1.00E+00	1.49E-01	1.00E+00	2	8	BBC3,TRIM11
GO: Biological Process	GO:1990384	hyaloid vascular plexus regression		1.67E-02	1.00E+00	1.49E-01	1.00E+00	2	8	DRD2,TH
GO: Biological Process	GO:1904950	negative regulation of establishment of protein localization		1.68E-02	1.00E+00	1.49E-01	1.00E+00	11	204	CHGA,DERL3,BMP8A,UBE2J1,OGT,IDUA,UFM1,CYP51A1,BARD1,NOS1,DRD2
GO: Biological Process	GO:1902905	positive regulation of supramolecular fiber organization		1.68E-02	1.00E+00	1.49E-01	1.00E+00	11	204	CFL2,FER,HTR1A,ARHGEF10,NAV3,TAC1,MLST8,FCHSD1,SEMA5A,LIMK1,CD47
GO: Biological Process	GO:0030534	adult behavior		1.68E-02	1.00E+00	1.49E-01	1.00E+00	11	204	SLC7A11,SLITRK1,FGF12,IDUA,NAGLU,CDH23,PCDH15,NOS1,NPY,DRD2,OPRK1
GO: Biological Process	GO:0009416	response to light stimulus		1.69E-02	1.00E+00	1.49E-01	1.00E+00	19	432	RNF168,SLC7A11,ABCA7,TYR,SLC24A4,WFS1,SGK1,IDUA,NFATC4,DLAT,NPY,DRD2,UACA,NTS,SEMA5A,GRIN2A,TH,EGFR,SDF4
GO: Biological Process	GO:0048285	organelle fission		1.69E-02	1.00E+00	1.49E-01	1.00E+00	24	584	ANKRD31,AGO4,PSMC3IP,HSF1,KLHDC8B,KNSTRN,MYO19,AKAP8L,P3H4,SPAG5,NDC1,ARHGEF10,MCU,CUL9,ANKLE1,PEX11B,AURKA,SPHK1,KDR,DRD2,PRICKLE1,CNTRL,SMC4,MZT1
GO: Biological Process	GO:0010038	response to metal ion		1.69E-02	1.00E+00	1.49E-01	1.00E+00	20	462	ADCY7,CHUK,CPNE6,HSF1,ANXA11,XDH,SOD2,SLC30A3,SLC39A8,NFATC4,PCDH15,CACNA1H,DRD2,GLRA3,GRIN2A,ECT2,TERT,MCOLN1,TH,EGFR
GO: Biological Process	GO:0010648	negative regulation of cell communication		1.70E-02	1.00E+00	1.49E-01	1.00E+00	60	1772	USP18,FSTL3,MFHAS1,CADM4,MPV17L,TRAIP,CHGA,EYA2,ABCA7,CHUK,ADORA1,ADRA1A,BEND6,SLC24A4,FGF9,BMP8A,VEGFA,NECAB2,OGT,SLC25A5,WFS1,XDH,HDAC7,ARR3,FRZB,GHITM,SORCS3,FOXP1,SOD2,SORL1,RNF115,GRAMD4,SLC39A8,AURKA,PXDN,NFATC4,SCG2,PCBP4,NOS1,NPY,CDON,DRD2,UACA,PRICKLE1,DUSP3,PAK5,RAPGEF4,TERT,RGS4,OPRK1,EGFR,TLE2,TLE4,CD47,ELF1,DUSP10,CGNL1,MRAP2,TRIB1,SHISA3
GO: Biological Process	GO:0021510	spinal cord development		1.71E-02	1.00E+00	1.49E-01	1.00E+00	10	178	ABT1,PKD1,SFPQ,HTR1A,FOXP1,INSM1,NEFL,NOS1,EXOSC2,TH
GO: Biological Process	GO:1902547	regulation of cellular response to vascular endothelial growth factor stimulus		1.75E-02	1.00E+00	1.49E-01	1.00E+00	4	39	CADM4,VEGFA,XDH,CD63
GO: Biological Process	GO:0033081	regulation of T cell differentiation in thymus		1.75E-02	1.00E+00	1.49E-01	1.00E+00	4	39	ADAM8,ANKLE1,CAMK4,RASGRP1
GO: Biological Process	GO:0007588	excretion		1.77E-02	1.00E+00	1.49E-01	1.00E+00	5	59	ADORA1,ADRA1A,CLN3,TAC1,DRD2
GO: Biological Process	GO:0060079	excitatory postsynaptic potential		1.77E-02	1.00E+00	1.49E-01	1.00E+00	8	128	ADORA1,DRD2,GLRA3,GRIN2A,GRIN2C,RGS4,NETO2,SLC29A1
GO: Biological Process	GO:0006816	calcium ion transport		1.78E-02	1.00E+00	1.49E-01	1.00E+00	23	556	ADRA1A,SLC24A4,PKD1,WFS1,SPG11,PLCH2,MCU,GHITM,ATP2A2,ATP2A3,BBC3,SMDT1,CDH23,CACNA1H,NOS1,VMP1,CACNA1S,DRD2,GRIN2A,GRIN2C,SELENON,MCOLN1,RGS4
GO: Biological Process	GO:0050806	positive regulation of synaptic transmission		1.79E-02	1.00E+00	1.49E-01	1.00E+00	12	233	ZDHHC2,ADORA1,ADRA1A,NFATC4,SPHK1,TAC1,NOS1,DRD2,NRGN,GRIN2A,GRIN2C,EGFR
GO: Biological Process	GO:0051961	negative regulation of nervous system development		1.80E-02	1.00E+00	1.49E-01	1.00E+00	11	206	TRIM46,ATF5,IFRD1,SORL1,DNAJB11,SPP1,TRIM11,NFATC4,SEMA5A,TERT,DUSP10
GO: Biological Process	GO:0061377	mammary gland lobule development		1.81E-02	1.00E+00	1.49E-01	1.00E+00	3	22	CHUK,VEGFA,TNFRSF11A
GO: Biological Process	GO:1990798	pancreas regeneration		1.81E-02	1.00E+00	1.49E-01	1.00E+00	3	22	WFS1,FITM2,NOTCH2
GO: Biological Process	GO:0006851	mitochondrial calcium ion transmembrane transport		1.81E-02	1.00E+00	1.49E-01	1.00E+00	3	22	MCU,GHITM,SMDT1
GO: Biological Process	GO:0009083	branched-chain amino acid catabolic process		1.81E-02	1.00E+00	1.49E-01	1.00E+00	3	22	BCAT2,BCKDHB,MCCC1
GO: Biological Process	GO:0090141	positive regulation of mitochondrial fission		1.81E-02	1.00E+00	1.49E-01	1.00E+00	3	22	MCU,AURKA,KDR
GO: Biological Process	GO:1901881	positive regulation of protein depolymerization		1.81E-02	1.00E+00	1.49E-01	1.00E+00	3	22	CFL2,HTR1A,SEMA5A
GO: Biological Process	GO:0060749	mammary gland alveolus development		1.81E-02	1.00E+00	1.49E-01	1.00E+00	3	22	CHUK,VEGFA,TNFRSF11A
GO: Biological Process	GO:0045655	regulation of monocyte differentiation		1.81E-02	1.00E+00	1.49E-01	1.00E+00	3	22	ACIN1,FOXP1,ZFP36L1
GO: Biological Process	GO:0032388	positive regulation of intracellular transport		1.84E-02	1.00E+00	1.49E-01	1.00E+00	12	234	ZDHHC2,TRIM46,SPAG5,BBC3,SORL1,HPS4,RAB29,UACA,CAMK4,ECT2,MICALL2,TRIM28
GO: Biological Process	GO:0043523	regulation of neuron apoptotic process		1.87E-02	1.00E+00	1.49E-01	1.00E+00	16	348	PCP4,ADAM8,CLN3,VEGFA,TRAF7,WFS1,BBC3,SOD2,GABRA5,PSENEN,NEFL,NFATC4,KDR,NOS1,TERT,TFAP2B
GO: Biological Process	GO:0021537	telencephalon development		1.87E-02	1.00E+00	1.49E-01	1.00E+00	16	348	SLC7A11,SECISBP2,ATF5,BCAN,SLC2A1,FOXP1,KIF21B,NARS1,KDM6B,NEFL,NPY,CDON,DRD2,NRGN,TH,EGFR
GO: Biological Process	GO:0010035	response to inorganic substance		1.87E-02	1.00E+00	1.49E-01	1.00E+00	29	747	NET1,ADCY7,CHUK,ADORA1,CPNE6,HSF1,ANXA11,XDH,FOXP1,NFAT5,SOD2,KDM6B,SLC30A3,SLC39A8,STAT6,NEFL,NFATC4,SPHK1,PCDH15,KDR,CACNA1H,DRD2,GLRA3,GRIN2A,ECT2,TERT,MCOLN1,TH,EGFR
GO: Biological Process	GO:0007215	glutamate receptor signaling pathway		1.89E-02	1.00E+00	1.49E-01	1.00E+00	5	60	CLN3,NECAB2,GRID1,GRIN2A,GRIN2C
GO: Biological Process	GO:0010463	mesenchymal cell proliferation		1.89E-02	1.00E+00	1.49E-01	1.00E+00	5	60	FGF9,VEGFA,WNT2,FOXP1,KDR
GO: Biological Process	GO:0051146	striated muscle cell differentiation		1.90E-02	1.00E+00	1.49E-01	1.00E+00	21	498	CFL2,PGM5,CHUK,ADRA1A,MYL9,VEGFA,SPG11,FOXP1,MYL4,NAGLU,KDM6B,CCN4,ADAMTS15,CACNA1H,NOS1,CDON,ADSS1,CACNA1S,PRICKLE1,SELENON,RGS4
GO: Biological Process	GO:0035924	cellular response to vascular endothelial growth factor stimulus		1.90E-02	1.00E+00	1.49E-01	1.00E+00	6	82	CADM4,VEGFA,XDH,SPHK1,KDR,CD63
GO: Biological Process	GO:0060976	coronary vasculature development		1.90E-02	1.00E+00	1.49E-01	1.00E+00	6	82	FGF9,VEGFA,CPLANE1,PRICKLE1,CNTRL,ZFPM2
GO: Biological Process	GO:0045187	regulation of circadian sleep/wake cycle, sleep		1.90E-02	1.00E+00	1.49E-01	1.00E+00	4	40	ADORA1,NPY,DRD2,EGFR
GO: Biological Process	GO:0048169	regulation of long-term neuronal synaptic plasticity		1.90E-02	1.00E+00	1.49E-01	1.00E+00	4	40	KDR,RAB5A,DRD2,GRIN2A
GO: Biological Process	GO:0035150	regulation of tube size		1.91E-02	1.00E+00	1.49E-01	1.00E+00	11	208	CHGA,ADORA1,ADRA1A,VEGFA,HTR1A,WNT9B,SOD2,KDR,NOS1,NTS,EGFR
GO: Biological Process	GO:0043502	regulation of muscle adaptation		1.93E-02	1.00E+00	1.49E-01	1.00E+00	8	130	CDK9,ADRA1A,FOXP1,ATP2A2,CCN4,TRIM63,SELENON,RGS4
GO: Biological Process	GO:0048729	tissue morphogenesis		1.95E-02	1.00E+00	1.49E-01	1.00E+00	41	1141	PDLIM7,HS6ST2,MATN1,EYA2,RREB1,ADAM8,PLXNB2,CHUK,CITED2,MGP,PKD1,FER,PKP2,ALOX12,VEGFA,WNT2,WNT9B,ITGA8,BTBD7,MCU,FRZB,FOXP1,ATP2A2,SPARC,INPP5B,NAGLU,GCNT1,KDM6B,NFATC4,PCDH15,ASTN2,KDR,CPLANE1,RAB5A,NOTCH2,PRICKLE1,SEMA5A,ZFPM2,CELSR3,EGFR,TRIM28
GO: Biological Process	GO:0045927	positive regulation of growth		1.96E-02	1.00E+00	1.49E-01	1.00E+00	16	350	CPNE6,FGF9,HSF1,VEGFA,WFS1,SGK1,WNT2,CCN4,SPHK1,MLST8,DRD2,SEMA5A,EXOSC2,ZFPM2,LIMK1,EGFR
GO: Biological Process	GO:0043279	response to alkaloid		2.01E-02	1.00E+00	1.49E-01	1.00E+00	8	131	ADRA1A,NOS1,CACNA1S,DRD2,SELENON,RGS4,OPRK1,TH
GO: Biological Process	GO:0009261	ribonucleotide catabolic process		2.02E-02	1.00E+00	1.49E-01	1.00E+00	5	61	NT5C3A,GMPR2,NUDT9,XDH,FITM2
GO: Biological Process	GO:0019722	calcium-mediated signaling		2.02E-02	1.00E+00	1.49E-01	1.00E+00	13	265	SLC24A4,NECAB2,MCU,NFAT5,ATP2A2,NFATC4,SPHK1,KDR,GRIN2A,GRIN2C,SELENON,MCOLN1,RCAN2
GO: Biological Process	GO:0006397	mRNA processing		2.03E-02	1.00E+00	1.49E-01	1.00E+00	23	563	CDK9,MFAP1,PRPF40B,RBM14,HSF1,SFPQ,RNPC3,RBM39,AKAP8L,AAR2,RPUSD2,ACIN1,LSM2,SNRNP70,SNRPN,BARD1,DHX8,ZFP36L1,PCBP4,RBM28,PAXBP1,RBM5,SRRM2
GO: Biological Process	GO:0044782	cilium organization		2.03E-02	1.00E+00	1.49E-01	1.00E+00	23	563	MAK,TMEM216,ITGA8,ARL3,YIF1B,TBC1D31,IQCB1,PARVA,TTC17,TTLL3,INPP5B,SEPTIN6,AURKA,PCDH15,WDR90,TMEM231,CPLANE1,RAB29,DNHD1,CLXN,PRICKLE1,CNTRL,CELSR3
GO: Biological Process	GO:0051168	nuclear export		2.03E-02	1.00E+00	1.49E-01	1.00E+00	10	183	PKD1,NXF1,AKAP8L,RANBP3L,SMG1,BARD1,ANKLE1,PHAX,GLE1,CAMK4
GO: Biological Process	GO:0071456	cellular response to hypoxia		2.03E-02	1.00E+00	1.49E-01	1.00E+00	10	183	ADAM8,CITED2,VEGFA,OGT,BBC3,ZFP36L1,MLST8,DRD2,TERT,SLC29A1
GO: Biological Process	GO:0006525	arginine metabolic process		2.04E-02	1.00E+00	1.49E-01	1.00E+00	3	23	CLN3,SLC39A8,NOS1
GO: Biological Process	GO:0000966	RNA 5'-end processing		2.04E-02	1.00E+00	1.49E-01	1.00E+00	3	23	RPP21,ABT1,RPP40
GO: Biological Process	GO:0048148	behavioral response to cocaine		2.04E-02	1.00E+00	1.49E-01	1.00E+00	3	23	NOS1,DRD2,OPRK1
GO: Biological Process	GO:0051580	regulation of neurotransmitter uptake		2.04E-02	1.00E+00	1.49E-01	1.00E+00	3	23	RAB3B,NOS1,DRD2
GO: Biological Process	GO:0001889	liver development		2.06E-02	1.00E+00	1.49E-01	1.00E+00	15	323	CITED2,PKD1,RNPC3,WNT2,FRZB,SOD2,NAGLU,SEPTIN6,AURKA,NAV3,NOS1,NOTCH2,PRICKLE1,EGFR,TRIB1
GO: Biological Process	GO:2000352	negative regulation of endothelial cell apoptotic process		2.07E-02	1.00E+00	1.49E-01	1.00E+00	4	41	SCG2,KDR,SEMA5A,TERT
GO: Biological Process	GO:0097254	renal tubular secretion		2.07E-02	1.00E+00	1.49E-01	1.00E+00	4	41	ADORA1,CLN3,TAC1,DRD2
GO: Biological Process	GO:0099645	neurotransmitter receptor localization to postsynaptic specialization membrane		2.07E-02	1.00E+00	1.49E-01	1.00E+00	4	41	OGT,LHFPL4,RAPGEF4,NETO2
GO: Biological Process	GO:0099633	protein localization to postsynaptic specialization membrane		2.07E-02	1.00E+00	1.49E-01	1.00E+00	4	41	OGT,LHFPL4,RAPGEF4,NETO2
GO: Biological Process	GO:0044273	sulfur compound catabolic process		2.07E-02	1.00E+00	1.49E-01	1.00E+00	4	41	IDUA,FITM2,NAGLU,GLB1
GO: Biological Process	GO:2000020	positive regulation of male gonad development		2.11E-02	1.00E+00	1.49E-01	1.00E+00	2	9	CITED2,ZFPM2
GO: Biological Process	GO:0120180	cell-substrate junction disassembly		2.11E-02	1.00E+00	1.49E-01	1.00E+00	2	9	PRICKLE1,DUSP3
GO: Biological Process	GO:0120181	focal adhesion disassembly		2.11E-02	1.00E+00	1.49E-01	1.00E+00	2	9	PRICKLE1,DUSP3
GO: Biological Process	GO:0017185	peptidyl-lysine hydroxylation		2.11E-02	1.00E+00	1.49E-01	1.00E+00	2	9	P3H3,P3H4
GO: Biological Process	GO:0051940	regulation of catecholamine uptake involved in synaptic transmission		2.11E-02	1.00E+00	1.49E-01	1.00E+00	2	9	RAB3B,DRD2
GO: Biological Process	GO:0016240	autophagosome membrane docking		2.11E-02	1.00E+00	1.49E-01	1.00E+00	2	9	ATP2A2,VMP1
GO: Biological Process	GO:2001137	positive regulation of endocytic recycling		2.11E-02	1.00E+00	1.49E-01	1.00E+00	2	9	ZDHHC2,SORL1
GO: Biological Process	GO:1903935	response to sodium arsenite		2.11E-02	1.00E+00	1.49E-01	1.00E+00	2	9	HSF1,NEFL
GO: Biological Process	GO:1904153	negative regulation of retrograde protein transport, ER to cytosol		2.11E-02	1.00E+00	1.49E-01	1.00E+00	2	9	DERL3,UBE2J1
GO: Biological Process	GO:0009414	response to water deprivation		2.11E-02	1.00E+00	1.49E-01	1.00E+00	2	9	NFAT5,TH
GO: Biological Process	GO:0038089	positive regulation of cell migration by vascular endothelial growth factor signaling pathway		2.11E-02	1.00E+00	1.49E-01	1.00E+00	2	9	VEGFA,KDR
GO: Biological Process	GO:0080144	intracellular amino acid homeostasis		2.11E-02	1.00E+00	1.49E-01	1.00E+00	2	9	SLC7A11,SLC38A3
GO: Biological Process	GO:1990456	mitochondrion-endoplasmic reticulum membrane tethering		2.11E-02	1.00E+00	1.49E-01	1.00E+00	2	9	ATP2A2,VMP1
GO: Biological Process	GO:0051584	regulation of dopamine uptake involved in synaptic transmission		2.11E-02	1.00E+00	1.49E-01	1.00E+00	2	9	RAB3B,DRD2
GO: Biological Process	GO:0015858	nucleoside transport		2.11E-02	1.00E+00	1.49E-01	1.00E+00	2	9	ADORA1,SLC29A1
GO: Biological Process	GO:2000179	positive regulation of neural precursor cell proliferation		2.12E-02	1.00E+00	1.49E-01	1.00E+00	6	84	VEGFA,BCAN,INSM1,NOTCH2,CDON,DRD2
GO: Biological Process	GO:0051057	positive regulation of small GTPase mediated signal transduction		2.12E-02	1.00E+00	1.49E-01	1.00E+00	6	84	NET1,PRAG1,MCF2L,NOTCH2,CDON,RASGRP1
GO: Biological Process	GO:0007623	circadian rhythm		2.13E-02	1.00E+00	1.49E-01	1.00E+00	13	267	ADORA1,SFPQ,OGT,ATF5,ID3,RAI1,NAGLU,TNFRSF11A,NPY,DRD2,TH,EGFR,RORC
GO: Biological Process	GO:0007018	microtubule-based movement		2.14E-02	1.00E+00	1.49E-01	1.00E+00	21	504	CFAP251,MAK,CLN3,BORCS7,TRIM46,SFPQ,SPG11,BICDL1,ARL3,YIF1B,KIF21B,TTLL3,INPP5B,NEFL,GLE1,TAC1,CACNA1H,KIF5C,DNHD1,CLXN,RASGRP1
GO: Biological Process	GO:0016071	mRNA metabolic process		2.15E-02	1.00E+00	1.49E-01	1.00E+00	33	885	CDK9,MFAP1,AGO4,PRPF40B,RBM14,SECISBP2,HSF1,VEGFA,SFPQ,RNPC3,NT5C3B,RBM39,AKAP8L,AAR2,RPUSD2,ACIN1,LSM2,SNRNP70,SNRPN,SMG1,DNAJB11,BARD1,DHX8,ZFP36L1,TAF7,PCBP4,TUT4,RBM28,EXOSC2,SMG8,PAXBP1,RBM5,SRRM2
GO: Biological Process	GO:0007129	homologous chromosome pairing at meiosis		2.15E-02	1.00E+00	1.49E-01	1.00E+00	5	62	ANKRD31,AGO4,PSMC3IP,P3H4,NDC1
GO: Biological Process	GO:0055001	muscle cell development		2.18E-02	1.00E+00	1.49E-01	1.00E+00	17	384	CFL2,PGM5,ADRA1A,MYL9,VEGFA,SPG11,FOXP1,ATP2A2,MYL4,NAGLU,CCN4,NFATC4,ADSS1,CACNA1S,PRICKLE1,SELENON,RGS4
GO: Biological Process	GO:0030203	glycosaminoglycan metabolic process		2.18E-02	1.00E+00	1.49E-01	1.00E+00	8	133	NDST2,ST3GAL3,IDUA,NAGLU,ITIH3,GLB1,ABCC5,HAS3
GO: Biological Process	GO:0055082	intracellular chemical homeostasis		2.18E-02	1.00E+00	1.49E-01	1.00E+00	33	886	CHGA,SLC7A11,ADORA1,SLC24A4,CLN3,UNC13B,OGT,WFS1,SGK1,UFM1,PLCH2,MCU,GHITM,FITM2,ATP2A2,ATP2A3,BBC3,SOD2,SPP1,SMDT1,NAGLU,CDH23,SLC30A3,SLC39A8,NOS1,SLC38A3,NPY,DRD2,SELENON,MCOLN1,OPRK1,TH,SLC29A1
GO: Biological Process	GO:0046850	regulation of bone remodeling		2.23E-02	1.00E+00	1.49E-01	1.00E+00	6	85	ADAM8,VEGFA,IDUA,SPP1,TNFRSF11A,EGFR
GO: Biological Process	GO:0046839	phospholipid dephosphorylation		2.24E-02	1.00E+00	1.49E-01	1.00E+00	4	42	PIP4P2,PLPP5,INPP5B,PLPP6
GO: Biological Process	GO:1901605	alpha-amino acid metabolic process		2.26E-02	1.00E+00	1.49E-01	1.00E+00	12	241	RIMKLA,NOXRED1,SLC7A11,TYR,CLN3,BCAT2,MCCC1,SLC39A8,GLDC,NOS1,ADSS1,TH
GO: Biological Process	GO:0046849	bone remodeling		2.26E-02	1.00E+00	1.49E-01	1.00E+00	8	134	ADAM8,VEGFA,IDUA,P3H4,SPP1,TNFRSF11A,NOTCH2,EGFR
GO: Biological Process	GO:0043500	muscle adaptation		2.28E-02	1.00E+00	1.49E-01	1.00E+00	9	160	CDK9,ADRA1A,FOXP1,ATP2A2,CCN4,TRIM63,CACNA1S,SELENON,RGS4
GO: Biological Process	GO:0010043	response to zinc ion		2.29E-02	1.00E+00	1.49E-01	1.00E+00	5	63	SOD2,SLC30A3,GLRA3,GRIN2A,TH
GO: Biological Process	GO:0097475	motor neuron migration		2.29E-02	1.00E+00	1.49E-01	1.00E+00	3	24	VEGFA,PRICKLE1,CELSR3
GO: Biological Process	GO:0106070	regulation of adenylate cyclase-activating G protein-coupled receptor signaling pathway		2.29E-02	1.00E+00	1.49E-01	1.00E+00	3	24	NOS1,NPY,MRAP2
GO: Biological Process	GO:0051900	regulation of mitochondrial depolarization		2.29E-02	1.00E+00	1.49E-01	1.00E+00	3	24	ALOX12,KDR,MLLT11
GO: Biological Process	GO:0046040	IMP metabolic process		2.29E-02	1.00E+00	1.49E-01	1.00E+00	3	24	GMPR2,XDH,ADSS1
GO: Biological Process	GO:0001976	nervous system process involved in regulation of systemic arterial blood pressure		2.29E-02	1.00E+00	1.49E-01	1.00E+00	3	24	ADRA1A,SOD2,DRD2
GO: Biological Process	GO:0009151	purine deoxyribonucleotide metabolic process		2.29E-02	1.00E+00	1.49E-01	1.00E+00	3	24	XDH,DCK,DGUOK
GO: Biological Process	GO:0009158	ribonucleoside monophosphate catabolic process		2.29E-02	1.00E+00	1.49E-01	1.00E+00	3	24	NT5C3A,GMPR2,XDH
GO: Biological Process	GO:0018279	protein N-linked glycosylation via asparagine		2.29E-02	1.00E+00	1.49E-01	1.00E+00	3	24	DERL3,UBE2J1,OST4
GO: Biological Process	GO:0009611	response to wounding		2.29E-02	1.00E+00	1.49E-01	1.00E+00	29	760	CDK9,CADM4,MATN2,RREB1,SLC7A11,F13A1,MYL9,ALOX12,VEGFA,SFPQ,ID3,SOD2,SPP1,NAGLU,DGKA,AURKA,CCN4,NEFL,ZFP36L1,HPS4,KDR,C5,NOTCH2,DRD2,GRIN2A,GRIN2C,EGFR,DGKK,ELK3
GO: Biological Process	GO:0090316	positive regulation of intracellular protein transport		2.32E-02	1.00E+00	1.49E-01	1.00E+00	10	187	ZDHHC2,BBC3,SORL1,HPS4,RAB29,UACA,CAMK4,ECT2,MICALL2,TRIM28
GO: Biological Process	GO:0006520	amino acid metabolic process		2.33E-02	1.00E+00	1.49E-01	1.00E+00	15	328	RIMKLA,NOXRED1,SLC7A11,TYR,AARS2,CLN3,NARS1,BCAT2,BCKDHB,MCCC1,SLC39A8,GLDC,NOS1,ADSS1,TH
GO: Biological Process	GO:0086003	cardiac muscle cell contraction		2.35E-02	1.00E+00	1.49E-01	1.00E+00	6	86	ADORA1,SCN2B,PKP2,FGF12,ATP2A2,CACNA1H
GO: Biological Process	GO:0010822	positive regulation of mitochondrion organization		2.35E-02	1.00E+00	1.49E-01	1.00E+00	6	86	SLC25A5,MCU,BBC3,AURKA,KDR,MLLT11
GO: Biological Process	GO:1902476	chloride transmembrane transport		2.35E-02	1.00E+00	1.49E-01	1.00E+00	7	110	CLCN1,CLCN2,GABRA2,GABRA5,ANO4,SLC26A2,GLRA3
GO: Biological Process	GO:0035249	synaptic transmission, glutamatergic		2.35E-02	1.00E+00	1.49E-01	1.00E+00	8	135	ADORA1,CLN3,UNC13B,DRD2,GRID1,GRIN2A,GRIN2C,EGFR
GO: Biological Process	GO:0040007	growth		2.38E-02	1.00E+00	1.49E-01	1.00E+00	50	1461	CDK9,NET1,MATN1,SLITRK1,CITED2,CPNE6,ADRA1A,FGF9,HSF1,VEGFA,TRIM46,LRP12,ATF5,WFS1,SGK1,WNT2,POR,SPG11,BCAN,IFRD1,FRZB,FOXP1,BBC3,RAI1,SPP1,INSM1,KDM6B,AURKA,CCN4,ZFP36L1,SPHK1,PCDH15,KDR,MLST8,NOS1,NOTCH2,DRD2,PRICKLE1,PAK5,SEMA5A,SELENON,EXOSC2,RGS4,ZFPM2,LIMK1,EGFR,TRIM28,ETNK2,DUSP10,MRAP2
GO: Biological Process	GO:1902074	response to salt		2.38E-02	1.00E+00	1.49E-01	1.00E+00	20	479	ADCY7,CPNE6,ADRA1A,HSF1,ANXA11,NFAT5,SOD2,NEFL,NFATC4,GLDC,PCDH15,CACNA1H,NOS1,DRD2,ECT2,MCOLN1,RGS4,OPRK1,TH,EGFR
GO: Biological Process	GO:0061008	hepaticobiliary system development		2.38E-02	1.00E+00	1.49E-01	1.00E+00	15	329	CITED2,PKD1,RNPC3,WNT2,FRZB,SOD2,NAGLU,SEPTIN6,AURKA,NAV3,NOS1,NOTCH2,PRICKLE1,EGFR,TRIB1
GO: Biological Process	GO:0051960	regulation of nervous system development		2.40E-02	1.00E+00	1.49E-01	1.00E+00	26	667	PLXNB2,SLITRK1,VEGFA,TRIM46,ATF5,SGK1,WNT2,BCAN,IFRD1,SORL1,DNAJB11,SPP1,NEFL,TRIM11,NFATC4,KDR,NOS1,NOTCH2,CDON,DRD2,SEMA5A,TERT,RHEB,LIMK1,EGFR,DUSP10
GO: Biological Process	GO:0070925	organelle assembly		2.42E-02	1.00E+00	1.49E-01	1.00E+00	44	1259	MAK,CFL2,TMEM216,RPS19,ABT1,PGM5,MYL9,CLN3,RBM14,TRAF7,ITGA8,SPG11,SEC22B,ARSG,SPAG5,ARL3,YIF1B,TBC1D31,ARHGEF10,IQCB1,PARVA,FITM2,ATP2A2,MYL4,TTLL3,INPP5B,SEPTIN6,AURKA,HPS4,PCDH15,WDR90,TMEM231,CPLANE1,RAB29,RAB5A,ATG16L2,VMP1,DNHD1,CLXN,PRICKLE1,CNTRL,MZT1,CELSR3,ATG12
GO: Biological Process	GO:0050802	circadian sleep/wake cycle, sleep		2.42E-02	1.00E+00	1.49E-01	1.00E+00	4	43	ADORA1,NPY,DRD2,EGFR
GO: Biological Process	GO:1990806	ligand-gated ion channel signaling pathway		2.42E-02	1.00E+00	1.49E-01	1.00E+00	4	43	CLN3,GRID1,GRIN2A,GRIN2C
GO: Biological Process	GO:2000463	positive regulation of excitatory postsynaptic potential		2.42E-02	1.00E+00	1.49E-01	1.00E+00	4	43	GRIN2A,GRIN2C,RGS4,NETO2
GO: Biological Process	GO:0097345	mitochondrial outer membrane permeabilization		2.42E-02	1.00E+00	1.49E-01	1.00E+00	4	43	MPV17L,EYA2,SLC25A5,BBC3
GO: Biological Process	GO:0021522	spinal cord motor neuron differentiation		2.43E-02	1.00E+00	1.49E-01	1.00E+00	5	64	ABT1,SFPQ,HTR1A,INSM1,TH
GO: Biological Process	GO:0043393	regulation of protein binding		2.43E-02	1.00E+00	1.49E-01	1.00E+00	13	272	LDOC1,BTBD1,PKD1,HSF1,ATP2A2,ATP2A3,SORL1,AURKA,NFATC4,CDON,TERT,TRIM28,CYCS
GO: Biological Process	GO:0051403	stress-activated MAPK cascade		2.45E-02	1.00E+00	1.49E-01	1.00E+00	14	301	MFHAS1,MID1,FGF12,VEGFA,XDH,IKBKB,ZFP36L1,SPHK1,DUSP3,OPRK1,RASGRP1,EGFR,DUSP10,TRIB1
GO: Biological Process	GO:0048512	circadian behavior		2.47E-02	1.00E+00	1.49E-01	1.00E+00	6	87	ADORA1,NAGLU,NPY,DRD2,TH,EGFR
GO: Biological Process	GO:0002763	positive regulation of myeloid leukocyte differentiation		2.47E-02	1.00E+00	1.49E-01	1.00E+00	6	87	HSF1,ACIN1,TNFRSF11A,ZFP36L1,NOTCH2,TRIB1
GO: Biological Process	GO:0031589	cell-substrate adhesion		2.53E-02	1.00E+00	1.49E-01	1.00E+00	18	421	NET1,RREB1,ADAM8,PKD1,FER,PKP2,VEGFA,ITGA8,COL5A3,BCAN,SNED1,PARVA,SPP1,KDR,NPY,DUSP3,MICALL2,CD63
GO: Biological Process	GO:0016241	regulation of macroautophagy		2.54E-02	1.00E+00	1.49E-01	1.00E+00	9	163	SNX32,CLN3,ATP6V1C2,SLC25A5,SEC22B,ARSG,KDR,RHEB,ATG12
GO: Biological Process	GO:0060419	heart growth		2.54E-02	1.00E+00	1.49E-01	1.00E+00	9	163	CDK9,CITED2,ADRA1A,FGF9,WNT2,FOXP1,CCN4,RGS4,ZFPM2
GO: Biological Process	GO:0098661	inorganic anion transmembrane transport		2.54E-02	1.00E+00	1.49E-01	1.00E+00	8	137	CLCN1,CLCN2,SLC26A11,GABRA2,GABRA5,ANO4,SLC26A2,GLRA3
GO: Biological Process	GO:0071361	cellular response to ethanol		2.56E-02	1.00E+00	1.49E-01	1.00E+00	3	25	ADCY7,SOD2,GLRA3
GO: Biological Process	GO:0000045	autophagosome assembly		2.57E-02	1.00E+00	1.49E-01	1.00E+00	7	112	SEC22B,ARSG,ATP2A2,RAB5A,ATG16L2,VMP1,ATG12
GO: Biological Process	GO:0046888	negative regulation of hormone secretion		2.57E-02	1.00E+00	1.49E-01	1.00E+00	7	112	CHGA,ADORA1,BMP8A,NOS1,NPY,DRD2,OPRK1
GO: Biological Process	GO:1903839	positive regulation of mRNA 3'-UTR binding		2.57E-02	1.00E+00	1.49E-01	1.00E+00	1	1	CDK9
GO: Biological Process	GO:0043602	nitrate catabolic process		2.57E-02	1.00E+00	1.49E-01	1.00E+00	1	1	POR
GO: Biological Process	GO:1903811	L-asparagine import across plasma membrane		2.57E-02	1.00E+00	1.49E-01	1.00E+00	1	1	SLC38A3
GO: Biological Process	GO:1903837	regulation of mRNA 3'-UTR binding		2.57E-02	1.00E+00	1.49E-01	1.00E+00	1	1	CDK9
GO: Biological Process	GO:0048572	short-day photoperiodism		2.57E-02	1.00E+00	1.49E-01	1.00E+00	1	1	NPY
GO: Biological Process	GO:0042413	carnitine catabolic process		2.57E-02	1.00E+00	1.49E-01	1.00E+00	1	1	ACADL
GO: Biological Process	GO:0072287	metanephric distal tubule morphogenesis		2.57E-02	1.00E+00	1.49E-01	1.00E+00	1	1	PKD1
GO: Biological Process	GO:1903704	negative regulation of siRNA processing		2.57E-02	1.00E+00	1.49E-01	1.00E+00	1	1	TERT
GO: Biological Process	GO:0036255	response to methylamine		2.57E-02	1.00E+00	1.49E-01	1.00E+00	1	1	GLDC
GO: Biological Process	GO:2000399	negative regulation of thymocyte aggregation		2.57E-02	1.00E+00	1.49E-01	1.00E+00	1	1	ADAM8
GO: Biological Process	GO:2000398	regulation of thymocyte aggregation		2.57E-02	1.00E+00	1.49E-01	1.00E+00	1	1	ADAM8
GO: Biological Process	GO:1903620	positive regulation of transdifferentiation		2.57E-02	1.00E+00	1.49E-01	1.00E+00	1	1	TERT
GO: Biological Process	GO:1903618	regulation of transdifferentiation		2.57E-02	1.00E+00	1.49E-01	1.00E+00	1	1	TERT
GO: Biological Process	GO:0120179	adherens junction disassembly		2.57E-02	1.00E+00	1.49E-01	1.00E+00	1	1	FER
GO: Biological Process	GO:2000415	positive regulation of fibronectin-dependent thymocyte migration		2.57E-02	1.00E+00	1.49E-01	1.00E+00	1	1	ADAM8
GO: Biological Process	GO:2000413	regulation of fibronectin-dependent thymocyte migration		2.57E-02	1.00E+00	1.49E-01	1.00E+00	1	1	ADAM8
GO: Biological Process	GO:2000431	regulation of cytokinesis, actomyosin contractile ring assembly		2.57E-02	1.00E+00	1.49E-01	1.00E+00	1	1	ECT2
GO: Biological Process	GO:0036351	histone H2A-K13 ubiquitination		2.57E-02	1.00E+00	1.49E-01	1.00E+00	1	1	RNF168
GO: Biological Process	GO:0036352	histone H2A-K15 ubiquitination		2.57E-02	1.00E+00	1.49E-01	1.00E+00	1	1	RNF168
GO: Biological Process	GO:1904843	cellular response to nitroglycerin		2.57E-02	1.00E+00	1.49E-01	1.00E+00	1	1	HSF1
GO: Biological Process	GO:1902247	geranylgeranyl diphosphate catabolic process		2.57E-02	1.00E+00	1.49E-01	1.00E+00	1	1	PLPP6
GO: Biological Process	GO:0030211	heparin catabolic process		2.57E-02	1.00E+00	1.49E-01	1.00E+00	1	1	IDUA
GO: Biological Process	GO:1902997	negative regulation of neurofibrillary tangle assembly		2.57E-02	1.00E+00	1.49E-01	1.00E+00	1	1	SORL1
GO: Biological Process	GO:1902955	positive regulation of early endosome to recycling endosome transport		2.57E-02	1.00E+00	1.49E-01	1.00E+00	1	1	SORL1
GO: Biological Process	GO:0061864	basement membrane constituent secretion		2.57E-02	1.00E+00	1.49E-01	1.00E+00	1	1	PRICKLE1
GO: Biological Process	GO:0061865	polarized secretion of basement membrane proteins in epithelium		2.57E-02	1.00E+00	1.49E-01	1.00E+00	1	1	PRICKLE1
GO: Biological Process	GO:0061875	negative regulation of hepatic stellate cell contraction		2.57E-02	1.00E+00	1.49E-01	1.00E+00	1	1	NOS1
GO: Biological Process	GO:0090389	phagosome-lysosome fusion involved in apoptotic cell clearance		2.57E-02	1.00E+00	1.49E-01	1.00E+00	1	1	SPG11
GO: Biological Process	GO:0090384	phagosome-lysosome docking		2.57E-02	1.00E+00	1.49E-01	1.00E+00	1	1	CLN3
GO: Biological Process	GO:0046210	nitric oxide catabolic process		2.57E-02	1.00E+00	1.49E-01	1.00E+00	1	1	POR
GO: Biological Process	GO:0106385	dIMP salvage		2.57E-02	1.00E+00	1.49E-01	1.00E+00	1	1	DGUOK
GO: Biological Process	GO:0106384	dGMP salvage		2.57E-02	1.00E+00	1.49E-01	1.00E+00	1	1	DCK
GO: Biological Process	GO:0003233	bulbus arteriosus morphogenesis		2.57E-02	1.00E+00	1.49E-01	1.00E+00	1	1	CADM4
GO: Biological Process	GO:0003234	bulbus arteriosus formation		2.57E-02	1.00E+00	1.49E-01	1.00E+00	1	1	CADM4
GO: Biological Process	GO:0072681	fibronectin-dependent thymocyte migration		2.57E-02	1.00E+00	1.49E-01	1.00E+00	1	1	ADAM8
GO: Biological Process	GO:0072680	extracellular matrix-dependent thymocyte migration		2.57E-02	1.00E+00	1.49E-01	1.00E+00	1	1	ADAM8
GO: Biological Process	GO:1905042	negative regulation of epithelium regeneration		2.57E-02	1.00E+00	1.49E-01	1.00E+00	1	1	DUSP10
GO: Biological Process	GO:1905070	anterior visceral endoderm cell migration		2.57E-02	1.00E+00	1.49E-01	1.00E+00	1	1	PRICKLE1
GO: Biological Process	GO:0006843	mitochondrial citrate transmembrane transport		2.57E-02	1.00E+00	1.49E-01	1.00E+00	1	1	SLC25A1
GO: Biological Process	GO:1901494	regulation of cysteine metabolic process		2.57E-02	1.00E+00	1.49E-01	1.00E+00	1	1	SLC7A11
GO: Biological Process	GO:1902769	regulation of choline O-acetyltransferase activity		2.57E-02	1.00E+00	1.49E-01	1.00E+00	1	1	SORL1
GO: Biological Process	GO:1902771	positive regulation of choline O-acetyltransferase activity		2.57E-02	1.00E+00	1.49E-01	1.00E+00	1	1	SORL1
GO: Biological Process	GO:0000709	meiotic joint molecule formation		2.57E-02	1.00E+00	1.49E-01	1.00E+00	1	1	PSMC3IP
GO: Biological Process	GO:0000708	meiotic strand invasion		2.57E-02	1.00E+00	1.49E-01	1.00E+00	1	1	PSMC3IP
GO: Biological Process	GO:0016268	O-glycan processing, core 2		2.57E-02	1.00E+00	1.49E-01	1.00E+00	1	1	GCNT1
GO: Biological Process	GO:0001985	negative regulation of heart rate involved in baroreceptor response to increased systemic arterial blood pressure		2.57E-02	1.00E+00	1.49E-01	1.00E+00	1	1	ADRA1A
GO: Biological Process	GO:2001306	lipoxin B4 biosynthetic process		2.57E-02	1.00E+00	1.49E-01	1.00E+00	1	1	ALOX12
GO: Biological Process	GO:0003069	acetylcholine-mediated vasodilation involved in regulation of systemic arterial blood pressure		2.57E-02	1.00E+00	1.49E-01	1.00E+00	1	1	SOD2
GO: Biological Process	GO:1900089	negative regulation of inositol biosynthetic process		2.57E-02	1.00E+00	1.49E-01	1.00E+00	1	1	ISYNA1
GO: Biological Process	GO:1900088	regulation of inositol biosynthetic process		2.57E-02	1.00E+00	1.49E-01	1.00E+00	1	1	ISYNA1
GO: Biological Process	GO:1900079	regulation of arginine biosynthetic process		2.57E-02	1.00E+00	1.49E-01	1.00E+00	1	1	CLN3
GO: Biological Process	GO:0000732	DNA strand displacement		2.57E-02	1.00E+00	1.49E-01	1.00E+00	1	1	RTEL1
GO: Biological Process	GO:0140924	L-kynurenine transmembrane transport		2.57E-02	1.00E+00	1.49E-01	1.00E+00	1	1	SLC7A11
GO: Biological Process	GO:0048773	erythrophore differentiation		2.57E-02	1.00E+00	1.49E-01	1.00E+00	1	1	SOD2
GO: Biological Process	GO:0070367	negative regulation of hepatocyte differentiation		2.57E-02	1.00E+00	1.49E-01	1.00E+00	1	1	FRZB
GO: Biological Process	GO:1990256	signal clustering		2.57E-02	1.00E+00	1.49E-01	1.00E+00	1	1	SEMA5A
GO: Biological Process	GO:0034642	mitochondrion migration along actin filament		2.57E-02	1.00E+00	1.49E-01	1.00E+00	1	1	MYO19
GO: Biological Process	GO:0045339	farnesyl diphosphate catabolic process		2.57E-02	1.00E+00	1.49E-01	1.00E+00	1	1	PLPP6
GO: Biological Process	GO:0045344	negative regulation of MHC class I biosynthetic process		2.57E-02	1.00E+00	1.49E-01	1.00E+00	1	1	TAF7
GO: Biological Process	GO:0010780	meiotic DNA double-strand break formation involved in reciprocal meiotic recombination		2.57E-02	1.00E+00	1.49E-01	1.00E+00	1	1	ANKRD31
GO: Biological Process	GO:0010774	meiotic strand invasion involved in reciprocal meiotic recombination		2.57E-02	1.00E+00	1.49E-01	1.00E+00	1	1	PSMC3IP
GO: Biological Process	GO:0034729	histone H3-K79 methylation		2.57E-02	1.00E+00	1.49E-01	1.00E+00	1	1	DOT1L
GO: Biological Process	GO:0046707	IDP metabolic process		2.57E-02	1.00E+00	1.49E-01	1.00E+00	1	1	NUDT9
GO: Biological Process	GO:0046709	IDP catabolic process		2.57E-02	1.00E+00	1.49E-01	1.00E+00	1	1	NUDT9
GO: Biological Process	GO:0033488	cholesterol biosynthetic process via 24,25-dihydrolanosterol		2.57E-02	1.00E+00	1.49E-01	1.00E+00	1	1	CYP51A1
GO: Biological Process	GO:1901962	S-adenosyl-L-methionine transmembrane transport		2.57E-02	1.00E+00	1.49E-01	1.00E+00	1	1	SLC25A26
GO: Biological Process	GO:1905364	regulation of endosomal vesicle fusion		2.57E-02	1.00E+00	1.49E-01	1.00E+00	1	1	SPHK1
GO: Biological Process	GO:0003429	growth plate cartilage chondrocyte morphogenesis		2.57E-02	1.00E+00	1.49E-01	1.00E+00	1	1	MATN1
GO: Biological Process	GO:0046521	sphingoid catabolic process		2.57E-02	1.00E+00	1.49E-01	1.00E+00	1	1	SPHK1
GO: Biological Process	GO:0003414	chondrocyte morphogenesis involved in endochondral bone morphogenesis		2.57E-02	1.00E+00	1.49E-01	1.00E+00	1	1	MATN1
GO: Biological Process	GO:1902163	negative regulation of DNA damage response, signal transduction by p53 class mediator resulting in transcription of p21 class mediator		2.57E-02	1.00E+00	1.49E-01	1.00E+00	1	1	PCBP4
GO: Biological Process	GO:1903442	response to lipoic acid		2.57E-02	1.00E+00	1.49E-01	1.00E+00	1	1	GLDC
GO: Biological Process	GO:0048075	positive regulation of eye pigmentation		2.57E-02	1.00E+00	1.49E-01	1.00E+00	1	1	HPS4
GO: Biological Process	GO:0070731	cGMP transport		2.57E-02	1.00E+00	1.49E-01	1.00E+00	1	1	ABCC5
GO: Biological Process	GO:0006181	dGMP biosynthetic process		2.57E-02	1.00E+00	1.49E-01	1.00E+00	1	1	DCK
GO: Biological Process	GO:2000691	negative regulation of cardiac muscle cell myoblast differentiation		2.57E-02	1.00E+00	1.49E-01	1.00E+00	1	1	PRICKLE1
GO: Biological Process	GO:0048132	female germ-line stem cell asymmetric division		2.57E-02	1.00E+00	1.49E-01	1.00E+00	1	1	CNTRL
GO: Biological Process	GO:1903341	regulation of meiotic DNA double-strand break formation		2.57E-02	1.00E+00	1.49E-01	1.00E+00	1	1	ANKRD31
GO: Biological Process	GO:1903343	positive regulation of meiotic DNA double-strand break formation		2.57E-02	1.00E+00	1.49E-01	1.00E+00	1	1	ANKRD31
GO: Biological Process	GO:0006288	base-excision repair, DNA ligation		2.57E-02	1.00E+00	1.49E-01	1.00E+00	1	1	LIG3
GO: Biological Process	GO:0097080	plasma membrane selenite transport		2.57E-02	1.00E+00	1.49E-01	1.00E+00	1	1	SLC39A8
GO: Biological Process	GO:1990559	mitochondrial coenzyme A transmembrane transport		2.57E-02	1.00E+00	1.49E-01	1.00E+00	1	1	SLC25A16
GO: Biological Process	GO:1990540	mitochondrial manganese ion transmembrane transport		2.57E-02	1.00E+00	1.49E-01	1.00E+00	1	1	SLC39A8
GO: Biological Process	GO:1990543	mitochondrial S-adenosyl-L-methionine transmembrane transport		2.57E-02	1.00E+00	1.49E-01	1.00E+00	1	1	SLC25A26
GO: Biological Process	GO:1990546	mitochondrial tricarboxylic acid transmembrane transport		2.57E-02	1.00E+00	1.49E-01	1.00E+00	1	1	SLC25A1
GO: Biological Process	GO:0051415	microtubule nucleation by interphase microtubule organizing center		2.57E-02	1.00E+00	1.49E-01	1.00E+00	1	1	MZT1
GO: Biological Process	GO:0051413	response to cortisone		2.57E-02	1.00E+00	1.49E-01	1.00E+00	1	1	GLB1
GO: Biological Process	GO:0015779	glucuronoside transport		2.57E-02	1.00E+00	1.49E-01	1.00E+00	1	1	ABCC3
GO: Biological Process	GO:0140196	positive regulation of adenylate cyclase-activating adrenergic receptor signaling pathway involved in heart process		2.57E-02	1.00E+00	1.49E-01	1.00E+00	1	1	NOS1
GO: Biological Process	GO:1904535	positive regulation of telomeric loop disassembly		2.57E-02	1.00E+00	1.49E-01	1.00E+00	1	1	RTEL1
GO: Biological Process	GO:0032244	positive regulation of nucleoside transport		2.57E-02	1.00E+00	1.49E-01	1.00E+00	1	1	ADORA1
GO: Biological Process	GO:0086030	adenylate cyclase-activating adrenergic receptor signaling pathway involved in cardiac muscle relaxation		2.57E-02	1.00E+00	1.49E-01	1.00E+00	1	1	CHGA
GO: Biological Process	GO:1904389	rod bipolar cell differentiation		2.57E-02	1.00E+00	1.49E-01	1.00E+00	1	1	NAGLU
GO: Biological Process	GO:0015805	S-adenosyl-L-methionine transport		2.57E-02	1.00E+00	1.49E-01	1.00E+00	1	1	SLC25A26
GO: Biological Process	GO:0002575	basophil chemotaxis		2.57E-02	1.00E+00	1.49E-01	1.00E+00	1	1	VEGFA
GO: Biological Process	GO:1990778	protein localization to cell periphery		2.58E-02	1.00E+00	1.49E-01	1.00E+00	18	422	ZDHHC2,CNPY4,CLN3,PKP2,FYB2,OGT,ARL3,IKBKB,SORL1,LHFPL4,RAB29,RAB3B,RAPGEF4,GRIN2A,GRIN2C,EGFR,NETO2,MRAP2
GO: Biological Process	GO:0060136	embryonic process involved in female pregnancy		2.59E-02	1.00E+00	1.49E-01	1.00E+00	2	10	CITED2,HSF1
GO: Biological Process	GO:0000447	endonucleolytic cleavage in ITS1 to separate SSU-rRNA from 5.8S rRNA and LSU-rRNA from tricistronic rRNA transcript (SSU-rRNA, 5.8S rRNA, LSU-rRNA)		2.59E-02	1.00E+00	1.49E-01	1.00E+00	2	10	ABT1,RPP40
GO: Biological Process	GO:0060264	regulation of respiratory burst involved in inflammatory response		2.59E-02	1.00E+00	1.49E-01	1.00E+00	2	10	RPS19,DUSP10
GO: Biological Process	GO:0042421	norepinephrine biosynthetic process		2.59E-02	1.00E+00	1.49E-01	1.00E+00	2	10	INSM1,TH
GO: Biological Process	GO:0042439	ethanolamine-containing compound metabolic process		2.59E-02	1.00E+00	1.49E-01	1.00E+00	2	10	GDPD3,GDPD1
GO: Biological Process	GO:0017085	response to insecticide		2.59E-02	1.00E+00	1.49E-01	1.00E+00	2	10	SCN2B,TH
GO: Biological Process	GO:0006551	leucine metabolic process		2.59E-02	1.00E+00	1.49E-01	1.00E+00	2	10	BCAT2,MCCC1
GO: Biological Process	GO:0031441	negative regulation of mRNA 3'-end processing		2.59E-02	1.00E+00	1.49E-01	1.00E+00	2	10	CDK9,BARD1
GO: Biological Process	GO:1902965	regulation of protein localization to early endosome		2.59E-02	1.00E+00	1.49E-01	1.00E+00	2	10	VEGFA,SORL1
GO: Biological Process	GO:1902966	positive regulation of protein localization to early endosome		2.59E-02	1.00E+00	1.49E-01	1.00E+00	2	10	VEGFA,SORL1
GO: Biological Process	GO:0035562	negative regulation of chromatin binding		2.59E-02	1.00E+00	1.49E-01	1.00E+00	2	10	NFATC4,BTAF1
GO: Biological Process	GO:0072674	multinuclear osteoclast differentiation		2.59E-02	1.00E+00	1.49E-01	1.00E+00	2	10	ADAM8,TNFRSF11A
GO: Biological Process	GO:0046035	CMP metabolic process		2.59E-02	1.00E+00	1.49E-01	1.00E+00	2	10	NT5C3A,DCK
GO: Biological Process	GO:0006868	glutamine transport		2.59E-02	1.00E+00	1.49E-01	1.00E+00	2	10	SLC38A3,SLC38A6
GO: Biological Process	GO:0046038	GMP catabolic process		2.59E-02	1.00E+00	1.49E-01	1.00E+00	2	10	GMPR2,XDH
GO: Biological Process	GO:0050957	equilibrioception		2.59E-02	1.00E+00	1.49E-01	1.00E+00	2	10	CDH23,PCDH15
GO: Biological Process	GO:0106104	regulation of glutamate receptor clustering		2.59E-02	1.00E+00	1.49E-01	1.00E+00	2	10	ZDHHC2,SLC7A11
GO: Biological Process	GO:1990264	peptidyl-tyrosine dephosphorylation involved in inactivation of protein kinase activity		2.59E-02	1.00E+00	1.49E-01	1.00E+00	2	10	DUSP3,DUSP10
GO: Biological Process	GO:1904717	regulation of AMPA glutamate receptor clustering		2.59E-02	1.00E+00	1.49E-01	1.00E+00	2	10	ZDHHC2,SLC7A11
GO: Biological Process	GO:0070862	negative regulation of protein exit from endoplasmic reticulum		2.59E-02	1.00E+00	1.49E-01	1.00E+00	2	10	DERL3,UBE2J1
GO: Biological Process	GO:0086023	adenylate cyclase-activating adrenergic receptor signaling pathway involved in heart process		2.59E-02	1.00E+00	1.49E-01	1.00E+00	2	10	CHGA,NOS1
GO: Biological Process	GO:0007270	neuron-neuron synaptic transmission		2.59E-02	1.00E+00	1.49E-01	1.00E+00	2	10	DRD2,CAMK4
GO: Biological Process	GO:0099538	synaptic signaling via neuropeptide		2.59E-02	1.00E+00	1.49E-01	1.00E+00	2	10	VGF,NPY
GO: Biological Process	GO:0031077	post-embryonic camera-type eye development		2.59E-02	1.00E+00	1.49E-01	1.00E+00	2	10	VEGFA,KDR
GO: Biological Process	GO:0086004	regulation of cardiac muscle cell contraction		2.61E-02	1.00E+00	1.49E-01	1.00E+00	4	44	ADORA1,PKP2,ATP2A2,CACNA1H
GO: Biological Process	GO:0008277	regulation of G protein-coupled receptor signaling pathway		2.63E-02	1.00E+00	1.49E-01	1.00E+00	9	164	CHGA,SLC24A4,NECAB2,ARR3,NOS1,NPY,DRD2,RGS4,MRAP2
GO: Biological Process	GO:0032886	regulation of microtubule-based process		2.64E-02	1.00E+00	1.49E-01	1.00E+00	14	304	MID1,PKD1,RBM14,TRIM46,HTR1A,ATF5,SGK1,SPAG5,EML2,AURKA,GLE1,NAV3,TAC1,CLXN
GO: Biological Process	GO:0010720	positive regulation of cell development		2.64E-02	1.00E+00	1.49E-01	1.00E+00	25	641	ADAM8,PLXNB2,SLITRK1,HSF1,VEGFA,SGK1,WNT2,BCAN,ACIN1,CYP51A1,TNFRSF11A,AURKA,NEFL,ZFP36L1,KDR,NOTCH2,CDON,DRD2,SEMA5A,RHEB,RASGRP1,LIMK1,EGFR,DUSP10,TRIB1
GO: Biological Process	GO:0045132	meiotic chromosome segregation		2.64E-02	1.00E+00	1.49E-01	1.00E+00	8	138	ANKRD31,AGO4,PSMC3IP,P3H4,NDC1,ANKLE1,AURKA,SMC4
GO: Biological Process	GO:0060047	heart contraction		2.64E-02	1.00E+00	1.49E-01	1.00E+00	17	393	CHGA,ADORA1,ADRA1A,SCN2B,PKP2,FGF12,VEGFA,MCU,ATP2A2,ATP2A3,MYL4,TAC1,CACNA1H,NOS1,DRD2,RGS4,TH
GO: Biological Process	GO:0034446	substrate adhesion-dependent cell spreading		2.68E-02	1.00E+00	1.49E-01	1.00E+00	7	113	NET1,RREB1,FER,PKP2,ITGA8,PARVA,MICALL2
GO: Biological Process	GO:0001654	eye development		2.70E-02	1.00E+00	1.49E-01	1.00E+00	31	836	CADM4,HS6ST2,SLC7A11,CITED2,SPTBN5,CLCN2,FGF9,HSF1,VEGFA,COL5A2,WFS1,WNT2,WNT9B,BICDL1,RAB18,NFAT5,INSM1,NAGLU,PXDN,GLE1,KDR,TMEM231,NOTCH2,CDON,CACNA1S,DRD2,PRICKLE1,EXOSC2,TFAP2B,TH,EGFR
GO: Biological Process	GO:0050801	monoatomic ion homeostasis		2.70E-02	1.00E+00	1.49E-01	1.00E+00	29	771	CHGA,ADORA1,CLCN2,SLC24A4,CLN3,WFS1,SGK1,PLCH2,MCU,GHITM,ATP2A2,ATP2A3,BBC3,SOD2,SPP1,SMDT1,NAGLU,CDH23,SLC30A3,SLC39A8,TAC1,KDR,NOS1,NPY,CA4,DRD2,SELENON,MCOLN1,EGFR
GO: Biological Process	GO:0031109	microtubule polymerization or depolymerization		2.72E-02	1.00E+00	1.49E-01	1.00E+00	9	165	MID1,HTR1A,SGK1,NCKAP5L,EML2,NAV3,TTC28,MZT1,ARHGEF1
GO: Biological Process	GO:0036294	cellular response to decreased oxygen levels		2.72E-02	1.00E+00	1.49E-01	1.00E+00	10	192	ADAM8,CITED2,VEGFA,OGT,BBC3,ZFP36L1,MLST8,DRD2,TERT,SLC29A1
GO: Biological Process	GO:0032941	secretion by tissue		2.73E-02	1.00E+00	1.49E-01	1.00E+00	5	66	ADORA1,TAC1,PRICKLE1,OPRK1,EGFR
GO: Biological Process	GO:0045494	photoreceptor cell maintenance		2.73E-02	1.00E+00	1.49E-01	1.00E+00	5	66	MAK,SLC2A1,IQCB1,CDH23,PCDH15
GO: Biological Process	GO:0009100	glycoprotein metabolic process		2.76E-02	1.00E+00	1.49E-01	1.00E+00	19	456	HS6ST2,ABCA7,AARS2,DERL3,UBE2J1,NECAB2,OGT,NDST2,ST3GAL3,IDUA,ST6GALNAC4,HS6ST3,OST4,NAGLU,GCNT1,SLC39A8,GLB1,HS3ST4,MAN1C1
GO: Biological Process	GO:0002761	regulation of myeloid leukocyte differentiation		2.80E-02	1.00E+00	1.49E-01	1.00E+00	10	193	FSTL3,ADAM8,HSF1,ACIN1,FOXP1,TNFRSF11A,ZFP36L1,NOTCH2,CAMK4,TRIB1
GO: Biological Process	GO:0042749	regulation of circadian sleep/wake cycle		2.81E-02	1.00E+00	1.49E-01	1.00E+00	4	45	ADORA1,NPY,DRD2,EGFR
GO: Biological Process	GO:0150063	visual system development		2.82E-02	1.00E+00	1.49E-01	1.00E+00	31	839	CADM4,HS6ST2,SLC7A11,CITED2,SPTBN5,CLCN2,FGF9,HSF1,VEGFA,COL5A2,WFS1,WNT2,WNT9B,BICDL1,RAB18,NFAT5,INSM1,NAGLU,PXDN,GLE1,KDR,TMEM231,NOTCH2,CDON,CACNA1S,DRD2,PRICKLE1,EXOSC2,TFAP2B,TH,EGFR
GO: Biological Process	GO:0045637	regulation of myeloid cell differentiation		2.83E-02	1.00E+00	1.49E-01	1.00E+00	14	307	FSTL3,HMGB3,RPS19,ADAM8,HSF1,ACIN1,FOXP1,TNFRSF11A,RCOR1,H4C16,ZFP36L1,NOTCH2,CAMK4,TRIB1
GO: Biological Process	GO:0050665	hydrogen peroxide biosynthetic process		2.84E-02	1.00E+00	1.49E-01	1.00E+00	3	26	MPV17L,SOD2,CYCS
GO: Biological Process	GO:0048886	neuromast hair cell differentiation		2.84E-02	1.00E+00	1.49E-01	1.00E+00	3	26	INSM1,CDH23,MCOLN1
GO: Biological Process	GO:0050931	pigment cell differentiation		2.86E-02	1.00E+00	1.49E-01	1.00E+00	6	90	TYR,SOD2,HPS4,KCNJ13,CD63,LTK
GO: Biological Process	GO:0007622	rhythmic behavior		2.86E-02	1.00E+00	1.49E-01	1.00E+00	6	90	ADORA1,NAGLU,NPY,DRD2,TH,EGFR
GO: Biological Process	GO:0000398	mRNA splicing, via spliceosome		2.88E-02	1.00E+00	1.49E-01	1.00E+00	16	367	MFAP1,PRPF40B,RBM14,SFPQ,RNPC3,RBM39,AAR2,ACIN1,LSM2,SNRNP70,SNRPN,DHX8,PCBP4,PAXBP1,RBM5,SRRM2
GO: Biological Process	GO:0000377	RNA splicing, via transesterification reactions with bulged adenosine as nucleophile		2.88E-02	1.00E+00	1.49E-01	1.00E+00	16	367	MFAP1,PRPF40B,RBM14,SFPQ,RNPC3,RBM39,AAR2,ACIN1,LSM2,SNRNP70,SNRPN,DHX8,PCBP4,PAXBP1,RBM5,SRRM2
GO: Biological Process	GO:0006611	protein export from nucleus		2.89E-02	1.00E+00	1.49E-01	1.00E+00	5	67	PKD1,RANBP3L,BARD1,ANKLE1,CAMK4
GO: Biological Process	GO:1902692	regulation of neuroblast proliferation		2.89E-02	1.00E+00	1.49E-01	1.00E+00	5	67	VEGFA,BCAN,NOTCH2,CDON,DRD2
GO: Biological Process	GO:0099171	presynaptic modulation of chemical synaptic transmission		2.89E-02	1.00E+00	1.49E-01	1.00E+00	5	67	ADRA1A,UNC13B,HTR1A,DRD2,GLRA3
GO: Biological Process	GO:0007520	myoblast fusion		2.89E-02	1.00E+00	1.49E-01	1.00E+00	5	67	ADAMTS15,CACNA1H,NOS1,CDON,CACNA1S
GO: Biological Process	GO:0031644	regulation of nervous system process		2.91E-02	1.00E+00	1.49E-01	1.00E+00	11	222	ADORA1,FGF12,UNC13B,TAC1,NOS1,RAPGEF4,GRIN2A,GRIN2C,RGS4,OPRK1,NETO2
GO: Biological Process	GO:0007265	Ras protein signal transduction		2.93E-02	1.00E+00	1.49E-01	1.00E+00	17	398	NET1,CADM4,CHUK,ADRA1A,ARHGAP20,PSD2,OGT,ARHGEF10,EPS8L1,PRAG1,MCF2L,NOTCH2,RAPGEF4,RASGRP1,LIMK1,TRIM28,ARHGEF1
GO: Biological Process	GO:0003013	circulatory system process		2.94E-02	1.00E+00	1.49E-01	1.00E+00	31	842	CHGA,ADORA1,ADRA1A,SCN2B,PKP2,FGF12,VEGFA,HTR1A,SGK1,NDST2,SLC13A3,SLC2A1,MCU,ATP2A2,ATP2A3,SOD2,ABCC3,MYL4,TAC1,KDR,CACNA1H,NOS1,SLC38A3,NPY,DRD2,NTS,ABCC5,RGS4,TH,EGFR,SLC29A1
GO: Biological Process	GO:0009101	glycoprotein biosynthetic process		2.94E-02	1.00E+00	1.49E-01	1.00E+00	16	368	HS6ST2,ABCA7,AARS2,DERL3,UBE2J1,NECAB2,OGT,NDST2,ST3GAL3,ST6GALNAC4,HS6ST3,OST4,GCNT1,SLC39A8,HS3ST4,MAN1C1
GO: Biological Process	GO:0001659	temperature homeostasis		2.98E-02	1.00E+00	1.49E-01	1.00E+00	10	195	ACADL,ADORA1,HSF1,VEGFA,OGT,TNFRSF11A,KDM6B,STAT6,DRD2,RHEB
GO: Biological Process	GO:0033059	cellular pigmentation		2.99E-02	1.00E+00	1.49E-01	1.00E+00	6	91	TYR,INPP5B,HPS4,KCNJ13,RAB29,CD63
GO: Biological Process	GO:0009123	nucleoside monophosphate metabolic process		2.99E-02	1.00E+00	1.49E-01	1.00E+00	6	91	NT5C3A,GMPR2,XDH,DCK,DGUOK,ADSS1
GO: Biological Process	GO:0000768	syncytium formation by plasma membrane fusion		2.99E-02	1.00E+00	1.49E-01	1.00E+00	6	91	ADAM8,ADAMTS15,CACNA1H,NOS1,CDON,CACNA1S
GO: Biological Process	GO:0140253	cell-cell fusion		2.99E-02	1.00E+00	1.49E-01	1.00E+00	6	91	ADAM8,ADAMTS15,CACNA1H,NOS1,CDON,CACNA1S
GO: Biological Process	GO:0006941	striated muscle contraction		3.00E-02	1.00E+00	1.49E-01	1.00E+00	11	223	CHGA,ADORA1,ADRA1A,SCN2B,PKP2,FGF12,ATP2A2,MYL4,CACNA1H,NOS1,CACNA1S
GO: Biological Process	GO:0048588	developmental cell growth		3.01E-02	1.00E+00	1.49E-01	1.00E+00	16	369	CPNE6,ADRA1A,VEGFA,TRIM46,SPG11,BCAN,IFRD1,FOXP1,SPP1,AURKA,CCN4,NOS1,PRICKLE1,SEMA5A,RGS4,LIMK1
GO: Biological Process	GO:0071276	cellular response to cadmium ion		3.01E-02	1.00E+00	1.49E-01	1.00E+00	4	46	CHUK,HSF1,SLC39A8,EGFR
GO: Biological Process	GO:0042220	response to cocaine		3.06E-02	1.00E+00	1.49E-01	1.00E+00	5	68	ADRA1A,NOS1,DRD2,RGS4,OPRK1
GO: Biological Process	GO:1900271	regulation of long-term synaptic potentiation		3.06E-02	1.00E+00	1.49E-01	1.00E+00	5	68	ZDHHC2,ADORA1,NOS1,DRD2,NRGN
GO: Biological Process	GO:0051028	mRNA transport		3.06E-02	1.00E+00	1.49E-01	1.00E+00	8	142	HSF1,NXF1,AKAP8L,NDC1,SMG1,ZFP36L1,GLE1,KIF5C
GO: Biological Process	GO:0006022	aminoglycan metabolic process		3.06E-02	1.00E+00	1.49E-01	1.00E+00	8	142	NDST2,ST3GAL3,IDUA,NAGLU,ITIH3,GLB1,ABCC5,HAS3
GO: Biological Process	GO:0046883	regulation of hormone secretion		3.07E-02	1.00E+00	1.49E-01	1.00E+00	16	370	CHGA,ADORA1,BMP8A,HTR1A,SCG5,UFM1,MCU,SPP1,TAC1,NOS1,NPY,DRD2,RAPGEF4,TFAP2B,OPRK1,EGFR
GO: Biological Process	GO:1903530	regulation of secretion by cell		3.10E-02	1.00E+00	1.49E-01	1.00E+00	30	813	PCP4,CHGA,ADAM8,ADORA1,FER,BMP8A,UNC13B,HTR1A,SCG5,IDUA,RPH3A,UFM1,MCU,CADPS2,ATP2A2,SPP1,CYP51A1,TNFRSF11A,SPHK1,TAC1,CACNA1H,RAB3B,NOS1,RAB5A,NPY,DRD2,RAPGEF4,TFAP2B,OPRK1,EGFR
GO: Biological Process	GO:0072173	metanephric tubule morphogenesis		3.11E-02	1.00E+00	1.49E-01	1.00E+00	2	11	PKD1,WNT9B
GO: Biological Process	GO:0060159	regulation of dopamine receptor signaling pathway		3.11E-02	1.00E+00	1.49E-01	1.00E+00	2	11	DRD2,RGS4
GO: Biological Process	GO:0060290	transdifferentiation		3.11E-02	1.00E+00	1.49E-01	1.00E+00	2	11	INSM1,TERT
GO: Biological Process	GO:0090037	positive regulation of protein kinase C signaling		3.11E-02	1.00E+00	1.49E-01	1.00E+00	2	11	ADRA1A,VEGFA
GO: Biological Process	GO:0044857	plasma membrane raft organization		3.11E-02	1.00E+00	1.49E-01	1.00E+00	2	11	ABCA7,CLN3
GO: Biological Process	GO:0060052	neurofilament cytoskeleton organization		3.11E-02	1.00E+00	1.49E-01	1.00E+00	2	11	NEFL,INA
GO: Biological Process	GO:0071362	cellular response to ether		3.11E-02	1.00E+00	1.49E-01	1.00E+00	2	11	FOXP1,NFATC4
GO: Biological Process	GO:0060452	positive regulation of cardiac muscle contraction		3.11E-02	1.00E+00	1.49E-01	1.00E+00	2	11	CHGA,ADRA1A
GO: Biological Process	GO:0000820	regulation of glutamine family amino acid metabolic process		3.11E-02	1.00E+00	1.49E-01	1.00E+00	2	11	SLC7A11,CLN3
GO: Biological Process	GO:0006013	mannose metabolic process		3.11E-02	1.00E+00	1.49E-01	1.00E+00	2	11	MAN2C1,MAN1C1
GO: Biological Process	GO:0033603	positive regulation of dopamine secretion		3.11E-02	1.00E+00	1.49E-01	1.00E+00	2	11	PCP4,OPRK1
GO: Biological Process	GO:0046877	regulation of saliva secretion		3.11E-02	1.00E+00	1.49E-01	1.00E+00	2	11	TAC1,OPRK1
GO: Biological Process	GO:0032342	aldosterone biosynthetic process		3.11E-02	1.00E+00	1.49E-01	1.00E+00	2	11	CLCN2,CACNA1H
GO: Biological Process	GO:0016082	synaptic vesicle priming		3.13E-02	1.00E+00	1.49E-01	1.00E+00	3	27	UNC13B,RPH3A,CADPS2
GO: Biological Process	GO:0001502	cartilage condensation		3.13E-02	1.00E+00	1.49E-01	1.00E+00	3	27	MGP,PKD1,BMP1
GO: Biological Process	GO:0009125	nucleoside monophosphate catabolic process		3.13E-02	1.00E+00	1.49E-01	1.00E+00	3	27	NT5C3A,GMPR2,XDH
GO: Biological Process	GO:0070242	thymocyte apoptotic process		3.13E-02	1.00E+00	1.49E-01	1.00E+00	3	27	ADAM8,BBC3,RORC
GO: Biological Process	GO:0070861	regulation of protein exit from endoplasmic reticulum		3.13E-02	1.00E+00	1.49E-01	1.00E+00	3	27	DERL3,UBE2J1,SORL1
GO: Biological Process	GO:0010611	regulation of cardiac muscle hypertrophy		3.14E-02	1.00E+00	1.49E-01	1.00E+00	6	92	CDK9,ADRA1A,FOXP1,CCN4,TRIM63,RGS4
GO: Biological Process	GO:0000375	RNA splicing, via transesterification reactions		3.14E-02	1.00E+00	1.49E-01	1.00E+00	16	371	MFAP1,PRPF40B,RBM14,SFPQ,RNPC3,RBM39,AAR2,ACIN1,LSM2,SNRNP70,SNRPN,DHX8,PCBP4,PAXBP1,RBM5,SRRM2
GO: Biological Process	GO:0090407	organophosphate biosynthetic process		3.14E-02	1.00E+00	1.49E-01	1.00E+00	25	652	PDHA1,PPCDC,GMPR2,PANK1,ADCY7,PIGH,CLN3,PITPNM2,ISYNA1,ELOVL1,SLC25A1,ANTKMT,FITM2,SMG1,DGKA,DCK,NDUFB9,NDUFS8,DGUOK,DLAT,NOS1,ADSS1,SLC25A16,PDHX,ETNK2
GO: Biological Process	GO:0060291	long-term synaptic potentiation		3.17E-02	1.00E+00	1.49E-01	1.00E+00	8	143	ZDHHC2,ADORA1,NFATC4,NOS1,DRD2,NRGN,GRIN2A,GRIN2C
GO: Biological Process	GO:0018958	phenol-containing compound metabolic process		3.17E-02	1.00E+00	1.49E-01	1.00E+00	8	143	SLC7A11,TYR,HTR1A,INSM1,NPY,DRD2,GRIN2A,TH
GO: Biological Process	GO:0051402	neuron apoptotic process		3.18E-02	1.00E+00	1.49E-01	1.00E+00	17	402	PCP4,ADAM8,CLN3,VEGFA,TRAF7,WFS1,SPG11,BBC3,SOD2,GABRA5,PSENEN,NEFL,NFATC4,KDR,NOS1,TERT,TFAP2B
GO: Biological Process	GO:0001964	startle response		3.23E-02	1.00E+00	1.49E-01	1.00E+00	4	47	PCDH15,DRD2,GRIN2A,GRIN2C
GO: Biological Process	GO:0022410	circadian sleep/wake cycle process		3.23E-02	1.00E+00	1.49E-01	1.00E+00	4	47	ADORA1,NPY,DRD2,EGFR
GO: Biological Process	GO:0032924	activin receptor signaling pathway		3.23E-02	1.00E+00	1.49E-01	1.00E+00	5	69	FSTL3,NET1,CITED2,FGF9,RAB5A
GO: Biological Process	GO:0097352	autophagosome maturation		3.23E-02	1.00E+00	1.49E-01	1.00E+00	5	69	CLN3,ATP2A2,VMP1,MCOLN1,ATG12
GO: Biological Process	GO:0009161	ribonucleoside monophosphate metabolic process		3.23E-02	1.00E+00	1.49E-01	1.00E+00	5	69	NT5C3A,GMPR2,XDH,DCK,ADSS1
GO: Biological Process	GO:1903829	positive regulation of protein localization		3.24E-02	1.00E+00	1.49E-01	1.00E+00	23	590	ZDHHC2,CDK9,CNPY4,ADAM8,ABCA7,CLN3,VEGFA,UNC13B,NECAB2,OGT,MCU,BBC3,SORL1,HPS4,RAB29,UACA,CAMK4,RAPGEF4,ECT2,TERT,MICALL2,EGFR,TRIM28
GO: Biological Process	GO:0031098	stress-activated protein kinase signaling cascade		3.26E-02	1.00E+00	1.49E-01	1.00E+00	14	313	MFHAS1,MID1,FGF12,VEGFA,XDH,IKBKB,ZFP36L1,SPHK1,DUSP3,OPRK1,RASGRP1,EGFR,DUSP10,TRIB1
GO: Biological Process	GO:0033002	muscle cell proliferation		3.28E-02	1.00E+00	1.49E-01	1.00E+00	15	343	CDK9,CITED2,FGF9,ALOX12,VEGFA,WNT2,FOXP1,SOD2,CCN4,SELENON,TERT,ZFPM2,PAXBP1,EGFR,TRIB1
GO: Biological Process	GO:0006942	regulation of striated muscle contraction		3.29E-02	1.00E+00	1.49E-01	1.00E+00	7	118	CHGA,ADORA1,ADRA1A,PKP2,ATP2A2,CACNA1H,NOS1
GO: Biological Process	GO:0070301	cellular response to hydrogen peroxide		3.29E-02	1.00E+00	1.49E-01	1.00E+00	7	118	NET1,HSF1,FOXP1,KDM6B,STAT6,SPHK1,ECT2
GO: Biological Process	GO:0055080	monoatomic cation homeostasis		3.29E-02	1.00E+00	1.49E-01	1.00E+00	28	752	CHGA,ADORA1,SLC24A4,CLN3,WFS1,SGK1,PLCH2,MCU,GHITM,ATP2A2,ATP2A3,BBC3,SOD2,SPP1,SMDT1,NAGLU,CDH23,SLC30A3,SLC39A8,TAC1,KDR,NOS1,NPY,CA4,DRD2,SELENON,MCOLN1,EGFR
GO: Biological Process	GO:0045598	regulation of fat cell differentiation		3.31E-02	1.00E+00	1.49E-01	1.00E+00	9	171	RREB1,VEGFA,FRZB,SOD2,CCN4,ZFP36L1,ZFPM2,RORC,DUSP10
GO: Biological Process	GO:0007420	brain development		3.39E-02	1.00E+00	1.49E-01	1.00E+00	42	1221	RPS19,PLXNB2,SLC7A11,SECISBP2,FGF9,SFPQ,ATF5,WNT2,WNT9B,ITGA8,BCAN,SLC2A1,UFM1,BICDL1,RAB18,FOXP1,GABRA5,KLHL17,KIF21B,NAGLU,NARS1,KDM6B,NEFL,SPHK1,VPS51,CPLANE1,SLC38A3,NPY,CDON,DRD2,NRGN,TSC22D3,PRICKLE1,SEMA5A,GRIN2A,GRIN2C,RGS4,TSPAN2,TH,INA,EGFR,SDF4
GO: Biological Process	GO:0055013	cardiac muscle cell development		3.40E-02	1.00E+00	1.49E-01	1.00E+00	8	145	ADRA1A,VEGFA,FOXP1,MYL4,NAGLU,CCN4,PRICKLE1,RGS4
GO: Biological Process	GO:0071470	cellular response to osmotic stress		3.41E-02	1.00E+00	1.49E-01	1.00E+00	5	70	CLN3,SLC2A1,NFAT5,ZFP36L1,MLST8
GO: Biological Process	GO:1903426	regulation of reactive oxygen species biosynthetic process		3.41E-02	1.00E+00	1.49E-01	1.00E+00	5	70	MPV17L,ALOX12,OGT,SOD2,CYCS
GO: Biological Process	GO:0001892	embryonic placenta development		3.42E-02	1.00E+00	1.49E-01	1.00E+00	7	119	CITED2,PKD1,HSF1,WNT2,ZFP36L1,EGFR,TRIM28
GO: Biological Process	GO:0048066	developmental pigmentation		3.42E-02	1.00E+00	1.49E-01	1.00E+00	7	119	TYR,SOD2,PSENEN,HPS4,KCNJ13,CD63,LTK
GO: Biological Process	GO:0009064	glutamine family amino acid metabolic process		3.43E-02	1.00E+00	1.49E-01	1.00E+00	6	94	RIMKLA,NOXRED1,SLC7A11,CLN3,SLC39A8,NOS1
GO: Biological Process	GO:0051276	chromosome organization		3.43E-02	1.00E+00	1.49E-01	1.00E+00	26	690	ANKRD31,HJURP,HMGB3,AGO4,PSMC3IP,SFPQ,KNSTRN,AKAP8L,P3H4,SPAG5,NDC1,ARHGEF10,ACIN1,DOT1L,SMG1,RTEL1,H4C16,TOP3B,PRICKLE1,CNTRL,SMC4,MZT1,SLC25A16,TERT,TRIM28,H1-0
GO: Biological Process	GO:0000466	maturation of 5.8S rRNA from tricistronic rRNA transcript (SSU-rRNA, 5.8S rRNA, LSU-rRNA)		3.44E-02	1.00E+00	1.49E-01	1.00E+00	3	28	ABT1,RPP40,EXOSC2
GO: Biological Process	GO:2001026	regulation of endothelial cell chemotaxis		3.44E-02	1.00E+00	1.49E-01	1.00E+00	3	28	VEGFA,KDR,SEMA5A
GO: Biological Process	GO:0035813	regulation of renal sodium excretion		3.44E-02	1.00E+00	1.49E-01	1.00E+00	3	28	ADORA1,TAC1,DRD2
GO: Biological Process	GO:0003015	heart process		3.45E-02	1.00E+00	1.49E-01	1.00E+00	17	406	CHGA,ADORA1,ADRA1A,SCN2B,PKP2,FGF12,VEGFA,MCU,ATP2A2,ATP2A3,MYL4,TAC1,CACNA1H,NOS1,DRD2,RGS4,TH
GO: Biological Process	GO:0045333	cellular respiration		3.45E-02	1.00E+00	1.49E-01	1.00E+00	13	286	PDHA1,WFS1,IDH3A,DNAJC15,GHITM,ANTKMT,SOD2,NDUFB9,NDUFS8,NFATC4,DGUOK,DLAT,CYCS
GO: Biological Process	GO:0050686	negative regulation of mRNA processing		3.46E-02	1.00E+00	1.49E-01	1.00E+00	4	48	CDK9,ACIN1,BARD1,PCBP4
GO: Biological Process	GO:0050878	regulation of body fluid levels		3.46E-02	1.00E+00	1.49E-01	1.00E+00	19	468	SLC7A11,F13A1,CHUK,ADORA1,MYL9,ALOX12,VEGFA,WFS1,XDH,NFAT5,DGKA,HPS4,TAC1,DRD2,PRICKLE1,OPRK1,EGFR,DGKK,SLC29A1
GO: Biological Process	GO:0032535	regulation of cellular component size		3.46E-02	1.00E+00	1.49E-01	1.00E+00	19	468	CFL2,SPTBN5,CLN3,FER,BORCS7,VEGFA,TRIM46,OGT,IFRD1,SPP1,PEX11B,NEFL,SSH3,MLST8,RAB3B,RAB5A,FCHSD1,SEMA5A,LIMK1
GO: Biological Process	GO:0099111	microtubule-based transport		3.47E-02	1.00E+00	1.49E-01	1.00E+00	12	257	MAK,CLN3,BORCS7,TRIM46,SFPQ,SPG11,BICDL1,ARL3,NEFL,GLE1,KIF5C,RASGRP1
GO: Biological Process	GO:0009612	response to mechanical stimulus		3.49E-02	1.00E+00	1.49E-01	1.00E+00	14	316	TLR8,CHUK,CITED2,ADORA1,PKD1,SLC2A1,CDH23,TNFRSF11A,PCDH15,NOS1,DRD2,GRIN2A,OPRK1,CYCS
GO: Biological Process	GO:0048589	developmental growth		3.49E-02	1.00E+00	1.49E-01	1.00E+00	39	1122	CDK9,MATN1,SLITRK1,CITED2,CPNE6,ADRA1A,FGF9,HSF1,VEGFA,TRIM46,ATF5,WNT2,POR,SPG11,BCAN,IFRD1,FOXP1,RAI1,SPP1,INSM1,KDM6B,AURKA,CCN4,ZFP36L1,PCDH15,KDR,NOS1,NOTCH2,DRD2,PRICKLE1,SEMA5A,SELENON,RGS4,ZFPM2,LIMK1,TRIM28,ETNK2,DUSP10,MRAP2
GO: Biological Process	GO:0048878	chemical homeostasis		3.57E-02	1.00E+00	1.49E-01	1.00E+00	45	1328	CHGA,SLC7A11,ADORA1,CLCN2,SLC24A4,CLN3,PKP2,VEGFA,VGF,UNC13B,OGT,WFS1,SGK1,IDUA,UFM1,PLCH2,MCU,GHITM,NFAT5,FITM2,ATP2A2,ATP2A3,BBC3,SOD2,SPP1,SMDT1,NAGLU,CDH23,SLC30A3,SLC39A8,CCN4,TAC1,KDR,NOS1,SLC38A3,NPY,NOTCH2,CA4,DRD2,SELENON,MCOLN1,OPRK1,TH,EGFR,SLC29A1
GO: Biological Process	GO:0060038	cardiac muscle cell proliferation		3.59E-02	1.00E+00	1.49E-01	1.00E+00	6	95	CDK9,CITED2,FGF9,WNT2,FOXP1,ZFPM2
GO: Biological Process	GO:0006949	syncytium formation		3.59E-02	1.00E+00	1.49E-01	1.00E+00	6	95	ADAM8,ADAMTS15,CACNA1H,NOS1,CDON,CACNA1S
GO: Biological Process	GO:0140962	multicellular organismal-level chemical homeostasis		3.59E-02	1.00E+00	1.49E-01	1.00E+00	6	95	VEGFA,WFS1,NFAT5,SOD2,NAGLU,KDR
GO: Biological Process	GO:0006814	sodium ion transport		3.62E-02	1.00E+00	1.49E-01	1.00E+00	13	288	SLC24A4,SCN2B,PKP2,FGF12,SGK1,SLC13A3,IKBKB,FXYD5,CACNA1H,NOS1,SLC38A3,DRD2,SLC38A6
GO: Biological Process	GO:0048738	cardiac muscle tissue development		3.62E-02	1.00E+00	1.49E-01	1.00E+00	16	378	CDK9,CITED2,ADRA1A,PKP2,FGF9,VEGFA,WNT2,FOXP1,MYL4,NAGLU,KDM6B,CCN4,NOTCH2,PRICKLE1,RGS4,ZFPM2
GO: Biological Process	GO:0006282	regulation of DNA repair		3.63E-02	1.00E+00	1.49E-01	1.00E+00	11	230	CDK9,RNF168,EYA2,USP51,HSF1,RTEL1,BARD1,MMS19,TAF7,EGFR,TRIM28
GO: Biological Process	GO:0050684	regulation of mRNA processing		3.64E-02	1.00E+00	1.49E-01	1.00E+00	9	174	CDK9,HSF1,RBM39,ACIN1,SNRNP70,BARD1,ZFP36L1,PCBP4,RBM5
GO: Biological Process	GO:0046620	regulation of organ growth		3.65E-02	1.00E+00	1.49E-01	1.00E+00	8	147	CDK9,CITED2,FGF9,WNT2,FOXP1,CCN4,RGS4,ZFPM2
GO: Biological Process	GO:0043244	regulation of protein-containing complex disassembly		3.65E-02	1.00E+00	1.49E-01	1.00E+00	8	147	CFL2,SPTBN5,CLN3,MID1,HTR1A,NAV3,SEMA5A,ATG12
GO: Biological Process	GO:0051668	localization within membrane		3.65E-02	1.00E+00	1.49E-01	1.00E+00	30	825	ZDHHC2,CNPY4,SLC7A11,ADORA1,CLN3,PKP2,FYB2,NECAB2,HTR1A,OGT,SGTB,SPG11,ARL3,NDC1,YIF1B,IKBKB,BBC3,SORL1,LHFPL4,VPS51,RAB29,RAB3B,RAPGEF4,GLRA3,GRIN2A,GRIN2C,MICALL2,EGFR,NETO2,MRAP2
GO: Biological Process	GO:0032956	regulation of actin cytoskeleton organization		3.65E-02	1.00E+00	1.49E-01	1.00E+00	17	409	CFL2,SPTBN5,FER,RHPN2,ARHGEF10,CARMIL3,SSH3,TAC1,MLST8,NOTCH2,FCHSD1,SEMA5A,ECT2,RGS4,LIMK1,CD47,CGNL1
GO: Biological Process	GO:0060271	cilium assembly		3.66E-02	1.00E+00	1.49E-01	1.00E+00	21	534	MAK,TMEM216,ITGA8,ARL3,YIF1B,TBC1D31,IQCB1,PARVA,TTLL3,INPP5B,SEPTIN6,PCDH15,WDR90,TMEM231,CPLANE1,RAB29,DNHD1,CLXN,PRICKLE1,CNTRL,CELSR3
GO: Biological Process	GO:0090084	negative regulation of inclusion body assembly		3.67E-02	1.00E+00	1.49E-01	1.00E+00	2	12	HSF1,SORL1
GO: Biological Process	GO:0060013	righting reflex		3.67E-02	1.00E+00	1.49E-01	1.00E+00	2	12	CDH23,PCDH15
GO: Biological Process	GO:0061669	spontaneous neurotransmitter secretion		3.67E-02	1.00E+00	1.49E-01	1.00E+00	2	12	UNC13B,RPH3A
GO: Biological Process	GO:0046054	dGMP metabolic process		3.67E-02	1.00E+00	1.49E-01	1.00E+00	2	12	XDH,DCK
GO: Biological Process	GO:0006863	purine nucleobase transport		3.67E-02	1.00E+00	1.49E-01	1.00E+00	2	12	SLC25A5,SLC29A1
GO: Biological Process	GO:0010727	negative regulation of hydrogen peroxide metabolic process		3.67E-02	1.00E+00	1.49E-01	1.00E+00	2	12	MPV17L,CYCS
GO: Biological Process	GO:0090677	reversible differentiation		3.67E-02	1.00E+00	1.49E-01	1.00E+00	2	12	FGF9,SOD2
GO: Biological Process	GO:1903441	protein localization to ciliary membrane		3.67E-02	1.00E+00	1.49E-01	1.00E+00	2	12	ARL3,RAB29
GO: Biological Process	GO:1905941	positive regulation of gonad development		3.67E-02	1.00E+00	1.49E-01	1.00E+00	2	12	CITED2,ZFPM2
GO: Biological Process	GO:0045657	positive regulation of monocyte differentiation		3.67E-02	1.00E+00	1.49E-01	1.00E+00	2	12	ACIN1,ZFP36L1
GO: Biological Process	GO:0002536	respiratory burst involved in inflammatory response		3.67E-02	1.00E+00	1.49E-01	1.00E+00	2	12	RPS19,DUSP10
GO: Biological Process	GO:1900274	regulation of phospholipase C activity		3.69E-02	1.00E+00	1.49E-01	1.00E+00	4	49	ADRA1A,VEGFA,RASGRP1,EGFR
GO: Biological Process	GO:0033238	regulation of amine metabolic process		3.69E-02	1.00E+00	1.49E-01	1.00E+00	4	49	SLC7A11,CLN3,HTR1A,NPY
GO: Biological Process	GO:1902110	positive regulation of mitochondrial membrane permeability involved in apoptotic process		3.69E-02	1.00E+00	1.49E-01	1.00E+00	4	49	MPV17L,EYA2,SLC25A5,BBC3
GO: Biological Process	GO:0007595	lactation		3.69E-02	1.00E+00	1.49E-01	1.00E+00	4	49	CHUK,VEGFA,XDH,SLC29A1
GO: Biological Process	GO:0055086	nucleobase-containing small molecule metabolic process		3.70E-02	1.00E+00	1.49E-01	1.00E+00	26	695	PDHA1,NT5C3A,PPCDC,GMPR2,NUDT9,PANK1,ADCY7,ELOVL1,XDH,NT5C3B,IDH3A,SLC25A1,ANTKMT,FITM2,DCK,NDUFB9,NDUFS8,DGUOK,DLAT,KIF5C,MLST8,NOS1,ADSS1,SLC25A16,EXOSC2,PDHX
GO: Biological Process	GO:0070482	response to oxygen levels		3.72E-02	1.00E+00	1.49E-01	1.00E+00	19	472	ADAM8,CITED2,ADORA1,HSF1,VEGFA,OGT,SLC2A1,BBC3,SOD2,TRIM11,ZFP36L1,KDR,MLST8,NOS1,DRD2,TERT,TH,PDLIM1,SLC29A1
GO: Biological Process	GO:0043434	response to peptide hormone		3.72E-02	1.00E+00	1.49E-01	1.00E+00	21	535	CHUK,SLC24A4,FER,HSF1,VGF,OGT,SGK1,POR,SLC2A1,MTCL2,IKBKB,ATP2A2,SORL1,TNFRSF11A,GCNT1,STAT6,NEFL,ZFP36L1,NOS1,OPRK1,TH
GO: Biological Process	GO:0030324	lung development		3.74E-02	1.00E+00	1.49E-01	1.00E+00	12	260	SLC7A11,CLCN2,MGP,PKD1,FGF9,VEGFA,WNT2,FOXP1,SPARC,KDR,SELENON,ZFPM2
GO: Biological Process	GO:0050658	RNA transport		3.75E-02	1.00E+00	1.49E-01	1.00E+00	9	175	HSF1,NXF1,AKAP8L,NDC1,SMG1,PHAX,ZFP36L1,GLE1,KIF5C
GO: Biological Process	GO:0050657	nucleic acid transport		3.75E-02	1.00E+00	1.49E-01	1.00E+00	9	175	HSF1,NXF1,AKAP8L,NDC1,SMG1,PHAX,ZFP36L1,GLE1,KIF5C
GO: Biological Process	GO:0010310	regulation of hydrogen peroxide metabolic process		3.77E-02	1.00E+00	1.49E-01	1.00E+00	3	29	MPV17L,SOD2,CYCS
GO: Biological Process	GO:1900120	regulation of receptor binding		3.77E-02	1.00E+00	1.49E-01	1.00E+00	3	29	LDOC1,ATP2A2,ATP2A3
GO: Biological Process	GO:0009081	branched-chain amino acid metabolic process		3.77E-02	1.00E+00	1.49E-01	1.00E+00	3	29	BCAT2,BCKDHB,MCCC1
GO: Biological Process	GO:1903428	positive regulation of reactive oxygen species biosynthetic process		3.77E-02	1.00E+00	1.49E-01	1.00E+00	3	29	ALOX12,OGT,SOD2
GO: Biological Process	GO:0045596	negative regulation of cell differentiation		3.77E-02	1.00E+00	1.49E-01	1.00E+00	33	927	FSTL3,HMGB3,PKP2,FGF9,VEGFA,TRIM46,COL5A2,ATF5,ID3,XDH,HDAC7,IFRD1,RANBP3L,FRZB,IQCB1,FOXP1,SOD2,SORL1,DNAJB11,SPP1,CCN4,TRIM11,H4C16,ZFP36L1,NFATC4,PRICKLE1,SEMA5A,TERT,RGS4,ZFPM2,EGFR,DUSP10,TRIB1
GO: Biological Process	GO:0051588	regulation of neurotransmitter transport		3.77E-02	1.00E+00	1.49E-01	1.00E+00	8	148	UNC13B,ATP2A2,SPHK1,RAB3B,NOS1,RAB5A,NPY,DRD2
GO: Biological Process	GO:0000226	microtubule cytoskeleton organization		3.79E-02	1.00E+00	1.49E-01	1.00E+00	28	762	MID1,PKD1,RBM14,FER,TRIM46,HTR1A,ATF5,SGK1,KNSTRN,TOGARAM2,NCKAP5L,SPAG5,ARHGEF10,TTLL3,CUL9,EML2,CNTLN,AURKA,NEFL,IQCA1L,NAV3,MAP7D2,CLXN,TTC28,PRICKLE1,CNTRL,MZT1,ARHGEF1
GO: Biological Process	GO:0040008	regulation of growth		3.79E-02	1.00E+00	1.49E-01	1.00E+00	31	861	CDK9,NET1,CITED2,CPNE6,FGF9,HSF1,VEGFA,TRIM46,LRP12,WFS1,SGK1,WNT2,IFRD1,FRZB,FOXP1,BBC3,RAI1,SPP1,CCN4,SPHK1,MLST8,DRD2,PAK5,SEMA5A,EXOSC2,RGS4,ZFPM2,LIMK1,EGFR,DUSP10,MRAP2
GO: Biological Process	GO:0019932	second-messenger-mediated signaling		3.80E-02	1.00E+00	1.49E-01	1.00E+00	17	411	CHGA,SLC24A4,VEGFA,NECAB2,MCU,NFAT5,ATP2A2,NFATC4,SPHK1,KDR,NOS1,GRIN2A,GRIN2C,SELENON,MCOLN1,EGFR,RCAN2
GO: Biological Process	GO:0051966	regulation of synaptic transmission, glutamatergic		3.91E-02	1.00E+00	1.49E-01	1.00E+00	6	97	ADORA1,CLN3,DRD2,GRIN2A,GRIN2C,EGFR
GO: Biological Process	GO:0014743	regulation of muscle hypertrophy		3.91E-02	1.00E+00	1.49E-01	1.00E+00	6	97	CDK9,ADRA1A,FOXP1,CCN4,TRIM63,RGS4
GO: Biological Process	GO:0000266	mitochondrial fission		3.93E-02	1.00E+00	1.49E-01	1.00E+00	4	50	MYO19,MCU,AURKA,KDR
GO: Biological Process	GO:0009124	nucleoside monophosphate biosynthetic process		3.93E-02	1.00E+00	1.49E-01	1.00E+00	4	50	GMPR2,DCK,DGUOK,ADSS1
GO: Biological Process	GO:0031297	replication fork processing		3.93E-02	1.00E+00	1.49E-01	1.00E+00	4	50	CDK9,TRAIP,RTEL1,BARD1
GO: Biological Process	GO:0010996	response to auditory stimulus		3.93E-02	1.00E+00	1.49E-01	1.00E+00	4	50	ADORA1,DRD2,OPRK1,CYCS
GO: Biological Process	GO:0042176	regulation of protein catabolic process		3.95E-02	1.00E+00	1.49E-01	1.00E+00	17	413	ZDHHC2,ADAM8,PKD1,TRAF7,OGT,WFS1,SEC22B,SNRNP70,SORL1,CYP51A1,BARD1,AURKA,PRICKLE1,GRIN2A,GRIN2C,EGFR,TRIB1
GO: Biological Process	GO:0003206	cardiac chamber morphogenesis		3.99E-02	1.00E+00	1.49E-01	1.00E+00	9	177	CADM4,CITED2,PKP2,FGF9,WNT2,PARVA,NAGLU,NOTCH2,ZFPM2
GO: Biological Process	GO:0009968	negative regulation of signal transduction		4.01E-02	1.00E+00	1.49E-01	1.00E+00	53	1616	USP18,FSTL3,MFHAS1,CADM4,MPV17L,TRAIP,EYA2,ABCA7,CHUK,ADRA1A,BEND6,SLC24A4,FGF9,VEGFA,NECAB2,OGT,SLC25A5,WFS1,XDH,HDAC7,ARR3,FRZB,GHITM,FOXP1,SOD2,SORL1,RNF115,GRAMD4,SLC39A8,AURKA,PXDN,NFATC4,SCG2,PCBP4,NPY,CDON,DRD2,UACA,PRICKLE1,DUSP3,PAK5,TERT,RGS4,EGFR,TLE2,TLE4,CD47,ELF1,DUSP10,CGNL1,MRAP2,TRIB1,SHISA3
GO: Biological Process	GO:0048736	appendage development		4.06E-02	1.00E+00	1.49E-01	1.00E+00	13	293	PDLIM7,SLC7A11,FGF9,IDUA,NAGLU,BMP1,KCNJ13,TMEM231,CPLANE1,NOTCH2,PRICKLE1,BHLHA9,TFAP2B
GO: Biological Process	GO:0048638	regulation of developmental growth		4.07E-02	1.00E+00	1.49E-01	1.00E+00	19	477	CDK9,CITED2,CPNE6,FGF9,HSF1,VEGFA,TRIM46,WNT2,IFRD1,FOXP1,RAI1,SPP1,CCN4,DRD2,SEMA5A,RGS4,ZFPM2,LIMK1,DUSP10
GO: Biological Process	GO:0042058	regulation of epidermal growth factor receptor signaling pathway		4.08E-02	1.00E+00	1.49E-01	1.00E+00	6	98	ADORA1,FER,RNF115,SHKBP1,DUSP3,EGFR
GO: Biological Process	GO:0051236	establishment of RNA localization		4.11E-02	1.00E+00	1.49E-01	1.00E+00	9	178	HSF1,NXF1,AKAP8L,NDC1,SMG1,PHAX,ZFP36L1,GLE1,KIF5C
GO: Biological Process	GO:0042423	catecholamine biosynthetic process		4.11E-02	1.00E+00	1.49E-01	1.00E+00	3	30	TYR,INSM1,TH
GO: Biological Process	GO:0051882	mitochondrial depolarization		4.11E-02	1.00E+00	1.49E-01	1.00E+00	3	30	ALOX12,KDR,MLLT11
GO: Biological Process	GO:0032727	positive regulation of interferon-alpha production		4.11E-02	1.00E+00	1.49E-01	1.00E+00	3	30	TLR8,CHUK,TRIM11
GO: Biological Process	GO:0001573	ganglioside metabolic process		4.11E-02	1.00E+00	1.49E-01	1.00E+00	3	30	ST3GAL3,ST6GALNAC4,NAGLU
GO: Biological Process	GO:1903513	endoplasmic reticulum to cytosol transport		4.11E-02	1.00E+00	1.49E-01	1.00E+00	3	30	TMEM129,DERL3,UBE2J1
GO: Biological Process	GO:0009713	catechol-containing compound biosynthetic process		4.11E-02	1.00E+00	1.49E-01	1.00E+00	3	30	TYR,INSM1,TH
GO: Biological Process	GO:0030970	retrograde protein transport, ER to cytosol		4.11E-02	1.00E+00	1.49E-01	1.00E+00	3	30	TMEM129,DERL3,UBE2J1
GO: Biological Process	GO:0030323	respiratory tube development		4.12E-02	1.00E+00	1.49E-01	1.00E+00	12	264	SLC7A11,CLCN2,MGP,PKD1,FGF9,VEGFA,WNT2,FOXP1,SPARC,KDR,SELENON,ZFPM2
GO: Biological Process	GO:0051130	positive regulation of cellular component organization		4.14E-02	1.00E+00	1.49E-01	1.00E+00	47	1411	PCP4,ZDHHC2,CFL2,RREB1,PLXNB2,ABCA7,SLITRK1,CLN3,FER,HSF1,VEGFA,UNC13B,SFPQ,HTR1A,SLC25A5,SGK1,ARSG,SPAG5,ARHGEF10,MCU,IKBKB,IL2RB,BBC3,CAND1,RTEL1,EPS8L1,AURKA,NEFL,TRIM11,SPHK1,NAV3,TAC1,KDR,MLLT11,MLST8,FCHSD1,DRD2,DUSP3,SMC4,SEMA5A,MCOLN1,LIMK1,TRIM28,CD47,CD63,LTK,HAS3
GO: Biological Process	GO:0080135	regulation of cellular response to stress		4.15E-02	1.00E+00	1.49E-01	1.00E+00	31	868	CDK9,RNF168,MFHAS1,EYA2,SLC7A11,ABCA7,USP51,CLN3,MID1,HSF1,VEGFA,SFPQ,OGT,WFS1,XDH,FOXP1,SOD2,RTEL1,SPP1,BARD1,SPHK1,MMS19,TAF7,PCBP4,DRD2,DUSP3,OPRK1,RASGRP1,EGFR,TRIM28,DUSP10
GO: Biological Process	GO:0048732	gland development		4.16E-02	1.00E+00	1.49E-01	1.00E+00	27	736	RREB1,CHUK,CITED2,TYR,CLCN2,PKD1,VEGFA,RNPC3,WNT2,XDH,BTBD7,FRZB,SOD2,INSM1,NAGLU,TNFRSF11A,SEPTIN6,STAT6,AURKA,NAV3,NOS1,NOTCH2,DRD2,PRICKLE1,EGFR,TRIB1,SLC29A1
GO: Biological Process	GO:0050885	neuromuscular process controlling balance		4.18E-02	1.00E+00	1.49E-01	1.00E+00	5	74	CLN3,CDH23,NEFL,PCDH15,GRIN2C
GO: Biological Process	GO:0090317	negative regulation of intracellular protein transport		4.18E-02	1.00E+00	1.49E-01	1.00E+00	5	74	DERL3,UBE2J1,OGT,UFM1,BARD1
GO: Biological Process	GO:0055078	sodium ion homeostasis		4.18E-02	1.00E+00	1.49E-01	1.00E+00	5	74	ADORA1,SGK1,SPP1,TAC1,DRD2
GO: Biological Process	GO:1902686	mitochondrial outer membrane permeabilization involved in programmed cell death		4.18E-02	1.00E+00	1.49E-01	1.00E+00	4	51	MPV17L,EYA2,SLC25A5,BBC3
GO: Biological Process	GO:0031111	negative regulation of microtubule polymerization or depolymerization		4.18E-02	1.00E+00	1.49E-01	1.00E+00	4	51	MID1,SGK1,EML2,NAV3
GO: Biological Process	GO:0035296	regulation of tube diameter		4.21E-02	1.00E+00	1.49E-01	1.00E+00	10	207	CHGA,ADORA1,ADRA1A,VEGFA,HTR1A,SOD2,KDR,NOS1,NTS,EGFR
GO: Biological Process	GO:0097746	blood vessel diameter maintenance		4.21E-02	1.00E+00	1.49E-01	1.00E+00	10	207	CHGA,ADORA1,ADRA1A,VEGFA,HTR1A,SOD2,KDR,NOS1,NTS,EGFR
GO: Biological Process	GO:0072384	organelle transport along microtubule		4.25E-02	1.00E+00	1.49E-01	1.00E+00	6	99	CLN3,BORCS7,TRIM46,BICDL1,NEFL,RASGRP1
GO: Biological Process	GO:0072177	mesonephric duct development		4.27E-02	1.00E+00	1.49E-01	1.00E+00	2	13	PKD1,WNT9B
GO: Biological Process	GO:0006705	mineralocorticoid biosynthetic process		4.27E-02	1.00E+00	1.49E-01	1.00E+00	2	13	CLCN2,CACNA1H
GO: Biological Process	GO:2000018	regulation of male gonad development		4.27E-02	1.00E+00	1.49E-01	1.00E+00	2	13	CITED2,ZFPM2
GO: Biological Process	GO:0019732	antifungal humoral response		4.27E-02	1.00E+00	1.49E-01	1.00E+00	2	13	TAC1,NPY
GO: Biological Process	GO:0014816	skeletal muscle satellite cell differentiation		4.27E-02	1.00E+00	1.49E-01	1.00E+00	2	13	CDON,SELENON
GO: Biological Process	GO:0014854	response to inactivity		4.27E-02	1.00E+00	1.49E-01	1.00E+00	2	13	TRIM63,DRD2
GO: Biological Process	GO:0001682	tRNA 5'-leader removal		4.27E-02	1.00E+00	1.49E-01	1.00E+00	2	13	RPP21,RPP40
GO: Biological Process	GO:0051934	catecholamine uptake involved in synaptic transmission		4.27E-02	1.00E+00	1.49E-01	1.00E+00	2	13	RAB3B,DRD2
GO: Biological Process	GO:0035588	G protein-coupled purinergic receptor signaling pathway		4.27E-02	1.00E+00	1.49E-01	1.00E+00	2	13	ADORA1,NECAB2
GO: Biological Process	GO:0033089	positive regulation of T cell differentiation in thymus		4.27E-02	1.00E+00	1.49E-01	1.00E+00	2	13	ADAM8,RASGRP1
GO: Biological Process	GO:0071313	cellular response to caffeine		4.27E-02	1.00E+00	1.49E-01	1.00E+00	2	13	CACNA1S,SELENON
GO: Biological Process	GO:0001973	G protein-coupled adenosine receptor signaling pathway		4.27E-02	1.00E+00	1.49E-01	1.00E+00	2	13	ADORA1,NECAB2
GO: Biological Process	GO:0048671	negative regulation of collateral sprouting		4.27E-02	1.00E+00	1.49E-01	1.00E+00	2	13	IFRD1,SPP1
GO: Biological Process	GO:0043928	exonucleolytic catabolism of deadenylated mRNA		4.27E-02	1.00E+00	1.49E-01	1.00E+00	2	13	NT5C3B,EXOSC2
GO: Biological Process	GO:0009157	deoxyribonucleoside monophosphate biosynthetic process		4.27E-02	1.00E+00	1.49E-01	1.00E+00	2	13	DCK,DGUOK
GO: Biological Process	GO:0051583	dopamine uptake involved in synaptic transmission		4.27E-02	1.00E+00	1.49E-01	1.00E+00	2	13	RAB3B,DRD2
GO: Biological Process	GO:0015851	nucleobase transport		4.27E-02	1.00E+00	1.49E-01	1.00E+00	2	13	SLC25A5,SLC29A1
GO: Biological Process	GO:0046903	secretion		4.30E-02	1.00E+00	1.49E-01	1.00E+00	43	1277	PCP4,CHGA,ADAM8,CHUK,ADORA1,FER,BMP8A,VEGFA,VGF,UNC13B,HTR1A,SGK1,SCG5,XDH,IDUA,RPH3A,UFM1,MCU,CADPS2,ATP2A2,ABCC3,SPP1,CYP51A1,TNFRSF11A,SPHK1,SCG2,TAC1,CACNA1H,RAB3B,NOS1,RAB5A,SLC38A3,NPY,DRD2,PRICKLE1,CANX,RAPGEF4,TFAP2B,OPRK1,RASGRP1,EGFR,SDF4,SLC29A1
GO: Biological Process	GO:0071214	cellular response to abiotic stimulus		4.33E-02	1.00E+00	1.49E-01	1.00E+00	17	418	RNF168,NET1,TLR8,SLC24A4,CLN3,HSF1,SLC2A1,NFAT5,BBC3,BARD1,ZFP36L1,NFATC4,MLST8,NOS1,SLC38A3,ECT2,MCOLN1
GO: Biological Process	GO:0104004	cellular response to environmental stimulus		4.33E-02	1.00E+00	1.49E-01	1.00E+00	17	418	RNF168,NET1,TLR8,SLC24A4,CLN3,HSF1,SLC2A1,NFAT5,BBC3,BARD1,ZFP36L1,NFATC4,MLST8,NOS1,SLC38A3,ECT2,MCOLN1
GO: Biological Process	GO:0030166	proteoglycan biosynthetic process		4.39E-02	1.00E+00	1.49E-01	1.00E+00	5	75	HS6ST2,NDST2,HS6ST3,HS3ST4,MAN1C1
GO: Biological Process	GO:0002009	morphogenesis of an epithelium		4.40E-02	1.00E+00	1.49E-01	1.00E+00	34	973	PDLIM7,HS6ST2,RREB1,PLXNB2,CHUK,CITED2,MGP,PKD1,FER,PKP2,ALOX12,VEGFA,WNT2,WNT9B,BTBD7,MCU,FRZB,FOXP1,ATP2A2,SPARC,INPP5B,NAGLU,NFATC4,PCDH15,ASTN2,KDR,CPLANE1,RAB5A,NOTCH2,PRICKLE1,SEMA5A,CELSR3,EGFR,TRIM28
GO: Biological Process	GO:0006821	chloride transport		4.43E-02	1.00E+00	1.49E-01	1.00E+00	7	126	CLCN1,CLCN2,GABRA2,GABRA5,ANO4,SLC26A2,GLRA3
GO: Biological Process	GO:0071364	cellular response to epidermal growth factor stimulus		4.44E-02	1.00E+00	1.49E-01	1.00E+00	4	52	KNSTRN,ZFP36L1,DUSP3,EGFR
GO: Biological Process	GO:0001941	postsynaptic membrane organization		4.44E-02	1.00E+00	1.49E-01	1.00E+00	4	52	ZDHHC2,SLC7A11,HTR1A,LHFPL4
GO: Biological Process	GO:0009154	purine ribonucleotide catabolic process		4.44E-02	1.00E+00	1.49E-01	1.00E+00	4	52	GMPR2,NUDT9,XDH,FITM2
GO: Biological Process	GO:0045823	positive regulation of heart contraction		4.44E-02	1.00E+00	1.49E-01	1.00E+00	4	52	CHGA,ADRA1A,ATP2A2,RGS4
GO: Biological Process	GO:0071453	cellular response to oxygen levels		4.44E-02	1.00E+00	1.49E-01	1.00E+00	10	209	ADAM8,CITED2,VEGFA,OGT,BBC3,ZFP36L1,MLST8,DRD2,TERT,SLC29A1
GO: Biological Process	GO:0003205	cardiac chamber development		4.46E-02	1.00E+00	1.49E-01	1.00E+00	11	238	CADM4,CITED2,PKP2,FGF9,WNT2,PARVA,NAGLU,CPLANE1,NOTCH2,CNTRL,ZFPM2
GO: Biological Process	GO:0008217	regulation of blood pressure		4.46E-02	1.00E+00	1.49E-01	1.00E+00	11	238	CHGA,ADORA1,ADRA1A,SGK1,NDST2,SOD2,TAC1,KDR,NOS1,NPY,DRD2
GO: Biological Process	GO:0098743	cell aggregation		4.46E-02	1.00E+00	1.49E-01	1.00E+00	3	31	MGP,PKD1,BMP1
GO: Biological Process	GO:0035812	renal sodium excretion		4.46E-02	1.00E+00	1.49E-01	1.00E+00	3	31	ADORA1,TAC1,DRD2
GO: Biological Process	GO:0007423	sensory organ development		4.47E-02	1.00E+00	1.49E-01	1.00E+00	40	1178	CADM4,HS6ST2,EYA2,SLC7A11,CITED2,SPTBN5,CLCN2,FGF9,HSF1,VEGFA,COL5A2,WFS1,WNT2,WNT9B,ITGA8,BICDL1,RAB18,FRZB,NFAT5,GABRA5,SPARC,INSM1,NAGLU,CDH23,PXDN,GLE1,PCDH15,KDR,TMEM231,NOTCH2,CDON,CACNA1S,DRD2,PRICKLE1,SLC26A2,MCOLN1,EXOSC2,TFAP2B,TH,EGFR
GO: Biological Process	GO:2001056	positive regulation of cysteine-type endopeptidase activity		4.49E-02	1.00E+00	1.49E-01	1.00E+00	9	181	HSF1,ALOX12,XDH,ATP2A3,BBC3,GRAMD4,UACA,GRIN2A,CYCS
GO: Biological Process	GO:0007507	heart development		4.53E-02	1.00E+00	1.49E-01	1.00E+00	37	1077	CDK9,PDLIM7,CADM4,CITED2,ADRA1A,PKD1,PKP2,FGF9,FGF12,VEGFA,PSD2,WNT2,ID3,PARVA,FOXP1,TTC17,NFAT5,ATP2A2,SOD2,MYL4,NAGLU,KDM6B,SEPTIN6,CCN4,ZFP36L1,NFATC4,SEBOX,KDR,CPLANE1,NOTCH2,PRICKLE1,CNTRL,RGS4,ZFPM2,TH,EGFR,PDLIM1
GO: Biological Process	GO:0046579	positive regulation of Ras protein signal transduction		4.60E-02	1.00E+00	1.49E-01	1.00E+00	5	76	NET1,PRAG1,MCF2L,NOTCH2,RASGRP1
GO: Biological Process	GO:0045453	bone resorption		4.61E-02	1.00E+00	1.49E-01	1.00E+00	6	101	ADAM8,VEGFA,IDUA,SPP1,TNFRSF11A,EGFR
GO: Biological Process	GO:0010950	positive regulation of endopeptidase activity		4.69E-02	1.00E+00	1.49E-01	1.00E+00	10	211	HSF1,ALOX12,XDH,ATP2A3,BBC3,PSENEN,GRAMD4,UACA,GRIN2A,CYCS
GO: Biological Process	GO:0047496	vesicle transport along microtubule		4.71E-02	1.00E+00	1.49E-01	1.00E+00	4	53	CLN3,TRIM46,BICDL1,RASGRP1
GO: Biological Process	GO:0008340	determination of adult lifespan		4.71E-02	1.00E+00	1.49E-01	1.00E+00	4	53	POLG,BBC3,NAGLU,ANKLE1
GO: Biological Process	GO:0090659	walking behavior		4.71E-02	1.00E+00	1.49E-01	1.00E+00	4	53	SPG11,IDUA,PCDH15,DRD2
GO: Biological Process	GO:0045910	negative regulation of DNA recombination		4.71E-02	1.00E+00	1.49E-01	1.00E+00	4	53	RTEL1,ANKLE1,LIG3,H1-0
GO: Biological Process	GO:0000302	response to reactive oxygen species		4.74E-02	1.00E+00	1.49E-01	1.00E+00	12	270	NET1,MPV17L,CHUK,FER,HSF1,FOXP1,SOD2,KDM6B,STAT6,SPHK1,ECT2,EGFR
GO: Biological Process	GO:0048872	homeostasis of number of cells		4.75E-02	1.00E+00	1.49E-01	1.00E+00	21	550	MFHAS1,RPS19,SLC7A11,CITED2,FER,VEGFA,SLC25A5,ACIN1,IKBKB,CADPS2,SOD2,SPARC,ANKLE1,KDM6B,RCOR1,ZFP36L1,C5,TSC22D3,ABCC5,TERT,ZNF251
GO: Biological Process	GO:0003073	regulation of systemic arterial blood pressure		4.76E-02	1.00E+00	1.49E-01	1.00E+00	7	128	ADORA1,ADRA1A,NDST2,SOD2,TAC1,KDR,DRD2
GO: Biological Process	GO:0000902	cell morphogenesis		4.76E-02	1.00E+00	1.49E-01	1.00E+00	45	1356	MATN1,MATN2,RREB1,ADAM8,PLXNB2,SLITRK1,CPNE6,AGO4,CLN3,VEGFA,TRIM46,FLNB,SFPQ,SGK1,SPG11,BCAN,IDUA,IFRD1,PARVA,FOXP1,FITM2,SPARC,SPP1,CDH23,PALMD,PRAG1,AURKA,NEFL,COCH,NFATC4,PCDH15,KDR,KIF5C,NOS1,NOTCH2,DRD2,PRICKLE1,SEMA5A,ECT2,RGS4,LIMK1,INA,CELSR3,EGFR,ARHGEF1
GO: Biological Process	GO:0010721	negative regulation of cell development		4.76E-02	1.00E+00	1.49E-01	1.00E+00	16	392	FSTL3,HMGB3,VEGFA,TRIM46,ATF5,IFRD1,FRZB,SORL1,DNAJB11,SPP1,TRIM11,NFATC4,SEMA5A,TERT,DUSP10,TRIB1
GO: Biological Process	GO:0120162	positive regulation of cold-induced thermogenesis		4.80E-02	1.00E+00	1.49E-01	1.00E+00	6	102	ACADL,HSF1,VEGFA,OGT,KDM6B,STAT6
GO: Biological Process	GO:0048754	branching morphogenesis of an epithelial tube		4.81E-02	1.00E+00	1.49E-01	1.00E+00	10	212	HS6ST2,CITED2,MGP,PKD1,VEGFA,WNT2,WNT9B,NFATC4,KDR,SEMA5A
GO: Biological Process	GO:0032922	circadian regulation of gene expression		4.82E-02	1.00E+00	1.49E-01	1.00E+00	5	77	OGT,ID3,RAI1,DRD2,RORC
GO: Biological Process	GO:0010517	regulation of phospholipase activity		4.82E-02	1.00E+00	1.49E-01	1.00E+00	5	77	ADRA1A,VEGFA,VPS51,RASGRP1,EGFR
GO: Biological Process	GO:1902473	regulation of protein localization to synapse		4.83E-02	1.00E+00	1.49E-01	1.00E+00	3	32	OGT,RAPGEF4,NETO2
GO: Biological Process	GO:1901028	regulation of mitochondrial outer membrane permeabilization involved in apoptotic signaling pathway		4.83E-02	1.00E+00	1.49E-01	1.00E+00	3	32	MPV17L,SLC25A5,BBC3
GO: Biological Process	GO:0042059	negative regulation of epidermal growth factor receptor signaling pathway		4.83E-02	1.00E+00	1.49E-01	1.00E+00	3	32	RNF115,DUSP3,EGFR
GO: Biological Process	GO:0051969	regulation of transmission of nerve impulse		4.83E-02	1.00E+00	1.49E-01	1.00E+00	3	32	FGF12,RAPGEF4,OPRK1
GO: Biological Process	GO:0032891	negative regulation of organic acid transport		4.83E-02	1.00E+00	1.49E-01	1.00E+00	3	32	ADORA1,HTR1A,RGS4
GO: Biological Process	GO:0006837	serotonin transport		4.83E-02	1.00E+00	1.49E-01	1.00E+00	3	32	SLC18B1,HTR1A,NOS1
GO: Biological Process	GO:1902683	regulation of receptor localization to synapse		4.83E-02	1.00E+00	1.49E-01	1.00E+00	3	32	OGT,RAPGEF4,NETO2
GO: Biological Process	GO:0032042	mitochondrial DNA metabolic process		4.83E-02	1.00E+00	1.49E-01	1.00E+00	3	32	POLG,SLC25A16,LIG3
GO: Biological Process	GO:0019082	viral protein processing		4.83E-02	1.00E+00	1.49E-01	1.00E+00	3	32	ST3GAL3,ST6GALNAC4,CANX
GO: Biological Process	GO:0002029	desensitization of G protein-coupled receptor signaling pathway		4.83E-02	1.00E+00	1.49E-01	1.00E+00	3	32	NECAB2,ARR3,DRD2
GO: Biological Process	GO:0051590	positive regulation of neurotransmitter transport		4.83E-02	1.00E+00	1.49E-01	1.00E+00	3	32	SPHK1,RAB3B,DRD2
GO: Biological Process	GO:0043269	regulation of monoatomic ion transport		4.84E-02	1.00E+00	1.49E-01	1.00E+00	27	747	TMEM74,ADORA1,CLCN1,CLCN2,SCN2B,PKP2,FGF12,HTR1A,WFS1,SGK1,SPG11,ANTKMT,IKBKB,FXYD5,KCNJ13,CACNA1H,NOS1,VMP1,CACNA1S,DRD2,GRIN2A,GRIN2C,SELENON,RGS4,KCNH3,OPRK1,CD63
GO: Biological Process	GO:0006310	DNA recombination		4.85E-02	1.00E+00	1.49E-01	1.00E+00	15	362	ANKRD31,RNF168,HMGB3,USP51,PSMC3IP,SFPQ,FOXP1,RTEL1,BARD1,ANKLE1,STAT6,AP5Z1,MMS19,LIG3,H1-0
GO: Biological Process	GO:2000253	positive regulation of feeding behavior		4.90E-02	1.00E+00	1.49E-01	1.00E+00	2	14	NPY,OPRK1
GO: Biological Process	GO:0051971	positive regulation of transmission of nerve impulse		4.90E-02	1.00E+00	1.49E-01	1.00E+00	2	14	RAPGEF4,OPRK1
GO: Biological Process	GO:0003183	mitral valve morphogenesis		4.90E-02	1.00E+00	1.49E-01	1.00E+00	2	14	NAGLU,ZFPM2
GO: Biological Process	GO:0090385	phagosome-lysosome fusion		4.90E-02	1.00E+00	1.49E-01	1.00E+00	2	14	CLN3,SPG11
GO: Biological Process	GO:1902884	positive regulation of response to oxidative stress		4.90E-02	1.00E+00	1.49E-01	1.00E+00	2	14	FOXP1,SELENON
GO: Biological Process	GO:0098935	dendritic transport		4.90E-02	1.00E+00	1.49E-01	1.00E+00	2	14	SFPQ,KIF5C
GO: Biological Process	GO:1905668	positive regulation of protein localization to endosome		4.90E-02	1.00E+00	1.49E-01	1.00E+00	2	14	VEGFA,SORL1
GO: Biological Process	GO:1904152	regulation of retrograde protein transport, ER to cytosol		4.90E-02	1.00E+00	1.49E-01	1.00E+00	2	14	DERL3,UBE2J1
GO: Biological Process	GO:0009437	carnitine metabolic process		4.90E-02	1.00E+00	1.49E-01	1.00E+00	2	14	ACADL,POR
GO: Biological Process	GO:0051610	serotonin uptake		4.90E-02	1.00E+00	1.49E-01	1.00E+00	2	14	SLC18B1,NOS1
GO: Biological Process	GO:0097113	AMPA glutamate receptor clustering		4.90E-02	1.00E+00	1.49E-01	1.00E+00	2	14	ZDHHC2,SLC7A11
GO: Biological Process	GO:0006287	base-excision repair, gap-filling		4.90E-02	1.00E+00	1.49E-01	1.00E+00	2	14	POLG,LIG3
GO: Biological Process	GO:0032341	aldosterone metabolic process		4.90E-02	1.00E+00	1.49E-01	1.00E+00	2	14	CLCN2,CACNA1H
GO: Biological Process	GO:0043045	post-fertilization epigenetic regulation of gene expression		4.90E-02	1.00E+00	1.49E-01	1.00E+00	2	14	ZFP57,TRIM28
GO: Biological Process	GO:0030198	extracellular matrix organization		4.94E-02	1.00E+00	1.49E-01	1.00E+00	16	394	MATN1,MATN2,ADAM8,COL5A2,ITGA8,COL5A3,IDUA,P3H4,COLGALT2,SLC39A8,BMP1,PXDN,ADAMTS15,PRICKLE1,SEMA5A,HAS3
GO: Biological Process	GO:0051222	positive regulation of protein transport		4.94E-02	1.00E+00	1.49E-01	1.00E+00	16	394	ZDHHC2,ADAM8,CLN3,UNC13B,MCU,BBC3,SORL1,HPS4,RAB29,UACA,CAMK4,RAPGEF4,ECT2,MICALL2,EGFR,TRIM28
GO: Biological Process	GO:0051046	regulation of secretion		4.95E-02	1.00E+00	1.49E-01	1.00E+00	31	882	PCP4,CHGA,ADAM8,ADORA1,FER,BMP8A,UNC13B,HTR1A,SGK1,SCG5,IDUA,RPH3A,UFM1,MCU,CADPS2,ATP2A2,SPP1,CYP51A1,TNFRSF11A,SPHK1,TAC1,CACNA1H,RAB3B,NOS1,RAB5A,NPY,DRD2,RAPGEF4,TFAP2B,OPRK1,EGFR
GO: Biological Process	GO:0030490	maturation of SSU-rRNA		4.99E-02	1.00E+00	1.49E-01	1.00E+00	4	54	RPS19,ABT1,RPP40,WDR3
GO: Biological Process	GO:0035794	positive regulation of mitochondrial membrane permeability		4.99E-02	1.00E+00	1.49E-01	1.00E+00	4	54	MPV17L,EYA2,SLC25A5,BBC3
GO: Biological Process	GO:0051602	response to electrical stimulus		4.99E-02	1.00E+00	1.49E-01	1.00E+00	4	54	SOD2,TRIM63,PRICKLE1,TH
GO: Biological Process	GO:0061049	cell growth involved in cardiac muscle cell development		4.99E-02	1.00E+00	1.49E-01	1.00E+00	4	54	ADRA1A,FOXP1,CCN4,RGS4
GO: Biological Process	GO:0042982	amyloid precursor protein metabolic process		4.99E-02	1.00E+00	1.49E-01	1.00E+00	6	103	ABCA7,CLN3,NECAB2,SORL1,PSENEN,NAGLU
GO: Cellular Component	GO:0098982	GABA-ergic synapse		1.04E-05	7.37E-03	7.37E-03	5.27E-02	14	136	SLITRK1,ADRA1A,HTR1A,OGT,BCAN,GABRA2,GABRA5,LHFPL4,SST,NPY,DRD2,CAMK4,GLRA3,GRID1
GO: Cellular Component	GO:0005883	neurofilament		2.50E-04	1.78E-01	7.49E-02	5.35E-01	4	13	PCP4,NEFL,CLDN11,INA
GO: Cellular Component	GO:0045211	postsynaptic membrane		4.44E-04	3.16E-01	7.49E-02	5.35E-01	21	362	SLITRK1,ADORA1,ADRA1A,ITGA8,RPH3A,SORCS3,CADPS2,GABRA2,GABRA5,LHFPL4,CACNA1H,RAB5A,DRD2,NRGN,CANX,GLRA3,GRID1,GRIN2A,GRIN2C,OPRK1,NETO2
GO: Cellular Component	GO:0045202	synapse		6.06E-04	4.31E-01	7.49E-02	5.35E-01	70	1855	ZDHHC2,RPS19,SLC18B1,SLITRK1,ADORA1,ADRA1A,CLN3,SCN2B,FGF12,VGF,UNC13B,HTR1A,PSD2,OGT,WFS1,POLG,ITGA8,SPG11,SEC22B,BCAN,RPH3A,SLC2A1,RAB18,ARR3,SORCS3,CADPS2,ATP2A2,GABRA2,GABRA5,KLHL17,SPARC,LHFPL4,PSENEN,CDH23,PALMD,SST,SLC30A3,SEPTIN6,C1QL1,AURKA,NEFL,SPHK1,PCDH15,TAC1,CACNA1H,KIF5C,RAB3B,NOS1,RAB5A,NPY,FCHSD1,CACNA1S,DRD2,NRGN,CAMK4,CANX,PAK5,NTS,RAPGEF4,GLRA3,GRID1,GRIN2A,GRIN2C,RHEB,OPRK1,T…
GO: Cellular Component	GO:0042470	melanosome		6.86E-04	4.88E-01	7.49E-02	5.35E-01	10	114	TYR,ANXA11,SEC22B,SLC2A1,HPS4,RAB29,RAB5A,CANX,TH,CD63
GO: Cellular Component	GO:0048770	pigment granule		6.86E-04	4.88E-01	7.49E-02	5.35E-01	10	114	TYR,ANXA11,SEC22B,SLC2A1,HPS4,RAB29,RAB5A,CANX,TH,CD63
GO: Cellular Component	GO:0005967	mitochondrial pyruvate dehydrogenase complex		8.42E-04	5.99E-01	7.49E-02	5.35E-01	3	8	PDHA1,DLAT,PDHX
GO: Cellular Component	GO:0045254	pyruvate dehydrogenase complex		8.42E-04	5.99E-01	7.49E-02	5.35E-01	3	8	PDHA1,DLAT,PDHX
GO: Cellular Component	GO:0008021	synaptic vesicle		1.35E-03	9.58E-01	9.63E-02	6.88E-01	17	290	SLC18B1,CLN3,UNC13B,WFS1,SEC22B,RPH3A,CADPS2,GABRA2,SLC30A3,SEPTIN6,SPHK1,RAB3B,RAB5A,DRD2,GRIN2A,OPRK1,TH
GO: Cellular Component	GO:0043005	neuron projection		1.53E-03	1.00E+00	9.63E-02	6.88E-01	66	1788	PCP4,MAK,FSTL3,PEX6,SPTBN5,ADORA1,CPNE6,CLCN2,SLC24A4,CLN3,VGF,TRIM46,UNC13B,FLNB,SFPQ,NECAB2,HTR1A,PSD2,OGT,WFS1,SGK1,POLG,ITGA8,SPG11,BCAN,RPH3A,ARL3,ARR3,IQCB1,GABRA2,GABRA5,KLHL17,KIF21B,LHFPL4,LRRC45,CDH23,PALMD,SLC30A3,SEPTIN6,C1QL1,AURKA,NEFL,SPHK1,PCDH15,TAC1,KDR,CACNA1H,KIF5C,NOS1,RAB5A,NPY,CACNA1S,DRD2,NRGN,CANX,NTS,RAPGEF4,GLRA3,GRIN2A,PKHD1L1,RHEB,OPRK1,TH,LIMK1,CLDN11,MICALL2
GO: Cellular Component	GO:0098590	plasma membrane region		1.69E-03	1.00E+00	9.63E-02	6.88E-01	59	1565	SLC7A11,ABCA7,SLITRK1,ADORA1,ADRA1A,SLC24A4,CLN3,AMOTL1,PKD1,KLHDC8B,UNC13B,LRP12,HTR1A,PSD2,ITGA8,SLC13A3,BCAN,RPH3A,SLC2A1,RAB18,SORCS3,CD300LG,CADPS2,GABRA2,GABRA5,ABCC3,LHFPL4,PSENEN,ACY3,EPS8L1,SLC39A8,SEPTIN6,AURKA,SPHK1,CACNA1H,TMEM231,NOS1,RAB5A,SLC38A3,CA4,DRD2,EVC2,NRGN,AMN1,SLC26A2,CANX,RAPGEF4,GLRA3,ABCC5,GRID1,GRIN2A,GRIN2C,ECT2,OPRK1,EGFR,NETO2,ARHGEF1,ARHGAP45,SLC29A1
GO: Cellular Component	GO:0045239	tricarboxylic acid cycle enzyme complex		1.78E-03	1.00E+00	9.63E-02	6.88E-01	4	21	IDH3A,BCKDHB,DLAT,PDHX
GO: Cellular Component	GO:0031674	I band		1.85E-03	1.00E+00	9.63E-02	6.88E-01	12	175	PDLIM7,CFL2,PGM5,ADRA1A,MYL9,FLNB,SLC2A1,PARVA,TRIM63,NOS1,CACNA1S,PDLIM1
GO: Cellular Component	GO:0098978	glutamatergic synapse		1.90E-03	1.00E+00	9.63E-02	6.88E-01	30	663	SLITRK1,ADRA1A,VGF,UNC13B,PSD2,OGT,ITGA8,BCAN,SORCS3,CADPS2,KLHL17,SPARC,SLC30A3,C1QL1,AURKA,CACNA1H,NOS1,RAB5A,DRD2,NRGN,CAMK4,CANX,RAPGEF4,GLRA3,GRID1,GRIN2A,GRIN2C,RHEB,INA,NETO2
GO: Cellular Component	GO:0097060	synaptic membrane		2.76E-03	1.00E+00	1.22E-01	8.71E-01	25	533	SLITRK1,ADORA1,ADRA1A,UNC13B,HTR1A,ITGA8,BCAN,RPH3A,SORCS3,CADPS2,GABRA2,GABRA5,LHFPL4,PSENEN,CACNA1H,RAB5A,DRD2,NRGN,CANX,GLRA3,GRID1,GRIN2A,GRIN2C,OPRK1,NETO2
GO: Cellular Component	GO:0098793	presynapse		2.84E-03	1.00E+00	1.22E-01	8.71E-01	35	833	SLC18B1,ADORA1,ADRA1A,CLN3,UNC13B,HTR1A,OGT,WFS1,POLG,SEC22B,RPH3A,SLC2A1,CADPS2,GABRA2,GABRA5,PSENEN,SLC30A3,SEPTIN6,C1QL1,NEFL,SPHK1,CACNA1H,RAB3B,NOS1,RAB5A,NPY,DRD2,CANX,NTS,RAPGEF4,GLRA3,GRIN2A,OPRK1,TH,SLC29A1
GO: Cellular Component	GO:0030018	Z disc		3.04E-03	1.00E+00	1.22E-01	8.71E-01	11	162	PDLIM7,CFL2,PGM5,ADRA1A,MYL9,FLNB,SLC2A1,PARVA,TRIM63,NOS1,PDLIM1
GO: Cellular Component	GO:0005760	gamma DNA polymerase complex		3.77E-03	1.00E+00	1.22E-01	8.71E-01	2	4	POLG,SLC25A16
GO: Cellular Component	GO:0120216	matrilin complex		3.77E-03	1.00E+00	1.22E-01	8.71E-01	2	4	MATN1,MATN2
GO: Cellular Component	GO:0005588	collagen type V trimer		3.77E-03	1.00E+00	1.22E-01	8.71E-01	2	4	COL5A2,COL5A3
GO: Cellular Component	GO:0099160	postsynaptic intermediate filament cytoskeleton		3.77E-03	1.00E+00	1.22E-01	8.71E-01	2	4	NEFL,INA
GO: Cellular Component	GO:0043293	apoptosome		3.77E-03	1.00E+00	1.22E-01	8.71E-01	2	4	UACA,CYCS
GO: Cellular Component	GO:0045240	dihydrolipoyl dehydrogenase complex		4.88E-03	1.00E+00	1.38E-01	9.87E-01	3	14	BCKDHB,DLAT,PDHX
GO: Cellular Component	GO:0035869	ciliary transition zone		4.97E-03	1.00E+00	1.38E-01	9.87E-01	7	82	MAK,TMEM216,SPTBN5,ARL3,IQCB1,TMEM231,CPLANE1
GO: Cellular Component	GO:0097431	mitotic spindle pole		5.09E-03	1.00E+00	1.38E-01	9.87E-01	5	44	HSF1,SPAG5,AURKA,TTC28,CNTRL
GO: Cellular Component	GO:0043209	myelin sheath		5.36E-03	1.00E+00	1.38E-01	9.87E-01	13	225	PDHA1,MOBP,SLC25A5,IDH3A,TAGLN3,SOD2,NEFL,DLAT,CANX,TSPAN2,CLDN11,INA,CYCS
GO: Cellular Component	GO:0015629	actin cytoskeleton		5.79E-03	1.00E+00	1.38E-01	9.87E-01	25	565	PDLIM7,CFL2,ADAM8,PGM5,SPTBN5,CLCN2,MYL9,FER,FLNB,MYO19,SLC2A1,PKNOX2,NDC1,TAGLN3,PARVA,TTC17,KLHL17,DENND2A,MYL4,RAB5A,FCHSD1,MICALL2,PDLIM1,H1-0,CGNL1
GO: Cellular Component	GO:0098794	postsynapse		5.97E-03	1.00E+00	1.38E-01	9.87E-01	37	937	ZDHHC2,RPS19,SLITRK1,ADORA1,ADRA1A,PSD2,OGT,ITGA8,RPH3A,SORCS3,CADPS2,GABRA2,GABRA5,KLHL17,LHFPL4,PALMD,AURKA,NEFL,CACNA1H,KIF5C,NOS1,RAB5A,CACNA1S,DRD2,NRGN,CAMK4,CANX,RAPGEF4,GLRA3,GRID1,GRIN2A,GRIN2C,RHEB,OPRK1,INA,NETO2,SLC29A1
GO: Cellular Component	GO:0097730	non-motile cilium		6.13E-03	1.00E+00	1.38E-01	9.87E-01	12	203	MAK,PEX6,SPTBN5,SLC24A4,ARL3,ARR3,IQCB1,CDH23,PCDH15,DRD2,RAPGEF4,C1orf115
GO: Cellular Component	GO:0071817	MMXD complex		6.18E-03	1.00E+00	1.38E-01	9.87E-01	2	5	SLC25A5,MMS19
GO: Cellular Component	GO:0034274	Atg12-Atg5-Atg16 complex		6.18E-03	1.00E+00	1.38E-01	9.87E-01	2	5	ATG16L2,ATG12
GO: Cellular Component	GO:0043025	neuronal cell body		6.25E-03	1.00E+00	1.38E-01	9.87E-01	34	845	ADORA1,CPNE6,CLCN2,VGF,FLNB,HTR1A,PSD2,OGT,ITGA8,GABRA2,SORL1,GABRA5,KLHL17,SST,PHAX,AURKA,ASTN2,TAC1,KDR,CACNA1H,KIF5C,NOS1,RAB5A,NPY,FCHSD1,DRD2,NRGN,CANX,NTS,RAPGEF4,GLRA3,RHEB,OPRK1,TH
GO: Cellular Component	GO:0042734	presynaptic membrane		6.56E-03	1.00E+00	1.38E-01	9.87E-01	14	257	ADORA1,ADRA1A,UNC13B,HTR1A,CADPS2,GABRA2,GABRA5,PSENEN,CACNA1H,DRD2,CANX,GLRA3,GRIN2A,OPRK1
GO: Cellular Component	GO:0070382	exocytic vesicle		6.60E-03	1.00E+00	1.38E-01	9.87E-01	17	339	SLC18B1,CLN3,UNC13B,WFS1,SEC22B,RPH3A,CADPS2,GABRA2,SLC30A3,SEPTIN6,SPHK1,RAB3B,RAB5A,DRD2,GRIN2A,OPRK1,TH
GO: Cellular Component	GO:0045335	phagocytic vesicle		6.87E-03	1.00E+00	1.40E-01	9.97E-01	10	156	ADAM8,PIP4P2,UNC13B,FLNB,ANXA11,SEC22B,INPP5B,RAB5A,MCOLN1,ATG12
GO: Cellular Component	GO:0044306	neuron projection terminus		7.24E-03	1.00E+00	1.43E-01	1.00E+00	14	260	FSTL3,ADORA1,UNC13B,POLG,SEPTIN6,NOS1,RAB5A,NPY,DRD2,NTS,RAPGEF4,GRIN2A,OPRK1,TH
GO: Cellular Component	GO:0097731	9+0 non-motile cilium		7.82E-03	1.00E+00	1.43E-01	1.00E+00	10	159	MAK,PEX6,SPTBN5,SLC24A4,ARL3,ARR3,IQCB1,PCDH15,RAPGEF4,C1orf115
GO: Cellular Component	GO:0043679	axon terminus		8.16E-03	1.00E+00	1.43E-01	1.00E+00	13	237	ADORA1,UNC13B,POLG,SEPTIN6,NOS1,RAB5A,NPY,DRD2,NTS,RAPGEF4,GRIN2A,OPRK1,TH
GO: Cellular Component	GO:1990204	oxidoreductase complex		8.27E-03	1.00E+00	1.43E-01	1.00E+00	9	136	PDHA1,GMPR2,IDH3A,BCKDHB,NDUFB9,NDUFS8,GLDC,DLAT,PDHX
GO: Cellular Component	GO:0097487	multivesicular body, internal vesicle		9.12E-03	1.00E+00	1.43E-01	1.00E+00	2	6	EGFR,CD63
GO: Cellular Component	GO:1990246	uniplex complex		9.12E-03	1.00E+00	1.43E-01	1.00E+00	2	6	MCU,SMDT1
GO: Cellular Component	GO:0001750	photoreceptor outer segment		9.36E-03	1.00E+00	1.43E-01	1.00E+00	8	115	MAK,PEX6,SPTBN5,SLC24A4,ARR3,IQCB1,PCDH15,RAPGEF4
GO: Cellular Component	GO:0042645	mitochondrial nucleoid		9.52E-03	1.00E+00	1.43E-01	1.00E+00	5	51	SLC25A5,POLG,SOD2,SLC25A16,TERT
GO: Cellular Component	GO:0009295	nucleoid		9.52E-03	1.00E+00	1.43E-01	1.00E+00	5	51	SLC25A5,POLG,SOD2,SLC25A16,TERT
GO: Cellular Component	GO:0036477	somatodendritic compartment		9.72E-03	1.00E+00	1.43E-01	1.00E+00	45	1229	ADORA1,CPNE6,CLCN2,VGF,FLNB,SFPQ,NECAB2,HTR1A,PSD2,OGT,WFS1,ITGA8,SPG11,BCAN,RPH3A,GABRA2,SORL1,GABRA5,KLHL17,KIF21B,LHFPL4,PALMD,SST,PHAX,AURKA,ASTN2,TAC1,KDR,CACNA1H,KIF5C,NOS1,RAB5A,NPY,FCHSD1,CACNA1S,DRD2,NRGN,CANX,NTS,RAPGEF4,GLRA3,GRIN2A,RHEB,OPRK1,TH
GO: Cellular Component	GO:0099501	exocytic vesicle membrane		1.00E-02	1.00E+00	1.43E-01	1.00E+00	10	165	SLC18B1,UNC13B,WFS1,RPH3A,GABRA2,SLC30A3,RAB3B,RAB5A,DRD2,OPRK1
GO: Cellular Component	GO:0030672	synaptic vesicle membrane		1.00E-02	1.00E+00	1.43E-01	1.00E+00	10	165	SLC18B1,UNC13B,WFS1,RPH3A,GABRA2,SLC30A3,RAB3B,RAB5A,DRD2,OPRK1
GO: Cellular Component	GO:0071004	U2-type prespliceosome		1.02E-02	1.00E+00	1.43E-01	1.00E+00	3	18	PRPF40B,SNRNP70,SNRPN
GO: Cellular Component	GO:0071010	prespliceosome		1.02E-02	1.00E+00	1.43E-01	1.00E+00	3	18	PRPF40B,SNRNP70,SNRPN
GO: Cellular Component	GO:0005681	spliceosomal complex		1.02E-02	1.00E+00	1.43E-01	1.00E+00	12	217	MFAP1,PRPF40B,RNPC3,AAR2,LSM2,SNRNP70,SNRPN,DHX8,RBM28,RHEB,RBM5,SRRM2
GO: Cellular Component	GO:0016607	nuclear speck		1.04E-02	1.00E+00	1.43E-01	1.00E+00	20	443	RREB1,PRPF40B,RBM14,NXF1,FAM193B,SFPQ,SGK1,RBM39,AKAP8L,ACIN1,SNRNP70,RTEL1,BARD1,NFATC4,AP5Z1,SMC4,TERT,LIMK1,DUSP10,SRRM2
GO: Cellular Component	GO:0098992	neuronal dense core vesicle		1.18E-02	1.00E+00	1.43E-01	1.00E+00	4	35	CHGA,SST,SCG2,NPY
GO: Cellular Component	GO:0016604	nuclear body		1.18E-02	1.00E+00	1.43E-01	1.00E+00	35	916	CDK9,NT5C3A,RREB1,NUDT9,PRPF40B,RBM14,HSF1,NXF1,FAM193B,SFPQ,SGK1,FAAP20,RBM39,AKAP8L,SPAG5,ACIN1,SNRNP70,NEAT1,RTEL1,BARD1,PHAX,DHX8,ALKBH8,NFATC4,AP5Z1,SMC4,ECT2,TERT,LIMK1,TLE2,H1-0,LRCH4,RORC,DUSP10,SRRM2
GO: Cellular Component	GO:0097733	photoreceptor cell cilium		1.23E-02	1.00E+00	1.43E-01	1.00E+00	9	145	MAK,PEX6,SPTBN5,SLC24A4,ARL3,ARR3,IQCB1,PCDH15,RAPGEF4
GO: Cellular Component	GO:0005655	nucleolar ribonuclease P complex		1.26E-02	1.00E+00	1.43E-01	1.00E+00	2	7	RPP21,RPP40
GO: Cellular Component	GO:0099634	postsynaptic specialization membrane		1.27E-02	1.00E+00	1.43E-01	1.00E+00	10	171	SLITRK1,ITGA8,SORCS3,GABRA2,GABRA5,GLRA3,GRID1,GRIN2A,GRIN2C,NETO2
GO: Cellular Component	GO:0099572	postsynaptic specialization		1.27E-02	1.00E+00	1.43E-01	1.00E+00	22	512	ZDHHC2,RPS19,SLITRK1,ADORA1,ITGA8,SORCS3,GABRA2,GABRA5,KLHL17,LHFPL4,AURKA,NOS1,DRD2,NRGN,RAPGEF4,GLRA3,GRID1,GRIN2A,GRIN2C,RHEB,INA,NETO2
GO: Cellular Component	GO:0005684	U2-type spliceosomal complex		1.28E-02	1.00E+00	1.43E-01	1.00E+00	7	98	MFAP1,PRPF40B,LSM2,SNRNP70,SNRPN,DHX8,SRRM2
GO: Cellular Component	GO:0031045	dense core granule		1.30E-02	1.00E+00	1.43E-01	1.00E+00	5	55	CHGA,ADAM8,SST,SCG2,NPY
GO: Cellular Component	GO:0098691	dopaminergic synapse		1.37E-02	1.00E+00	1.43E-01	1.00E+00	3	20	ADRA1A,RAB3B,DRD2
GO: Cellular Component	GO:0030658	transport vesicle membrane		1.37E-02	1.00E+00	1.43E-01	1.00E+00	14	281	SLC18B1,UNC13B,WFS1,SEC22B,RPH3A,GABRA2,SORL1,SLC30A3,RAB3B,RAB5A,CA4,DRD2,NRGN,OPRK1
GO: Cellular Component	GO:0030017	sarcomere		1.40E-02	1.00E+00	1.43E-01	1.00E+00	13	254	PDLIM7,CFL2,PGM5,ADRA1A,MYL9,FLNB,SLC2A1,PARVA,MYL4,TRIM63,NOS1,CACNA1S,PDLIM1
GO: Cellular Component	GO:0034707	chloride channel complex		1.50E-02	1.00E+00	1.43E-01	1.00E+00	5	57	CLCN1,CLCN2,GABRA2,GABRA5,GLRA3
GO: Cellular Component	GO:0098798	mitochondrial protein-containing complex		1.51E-02	1.00E+00	1.43E-01	1.00E+00	15	313	PDHA1,MRPS28,SLC25A5,POLG,IDH3A,DNAJC15,MCU,SMDT1,BCKDHB,MCCC1,NDUFB9,NDUFS8,DLAT,SLC25A16,PDHX
GO: Cellular Component	GO:0043204	perikaryon		1.55E-02	1.00E+00	1.43E-01	1.00E+00	12	230	CPNE6,CLCN2,ITGA8,ASTN2,CACNA1H,NOS1,NPY,FCHSD1,DRD2,GLRA3,OPRK1,TH
GO: Cellular Component	GO:0042827	platelet dense granule		1.56E-02	1.00E+00	1.43E-01	1.00E+00	3	21	ITIH3,HPS4,CD63
GO: Cellular Component	GO:0034045	phagophore assembly site membrane		1.56E-02	1.00E+00	1.43E-01	1.00E+00	3	21	ARSG,ATG16L2,ATG12
GO: Cellular Component	GO:0008385	IkappaB kinase complex		1.65E-02	1.00E+00	1.43E-01	1.00E+00	2	8	CHUK,IKBKB
GO: Cellular Component	GO:0030133	transport vesicle		1.66E-02	1.00E+00	1.43E-01	1.00E+00	23	556	CHGA,SLC18B1,CLN3,VGF,UNC13B,WFS1,SEC22B,RPH3A,CADPS2,GABRA2,SORL1,SLC30A3,SEPTIN6,SPHK1,RAB3B,RAB5A,CA4,DRD2,NRGN,NTS,GRIN2A,OPRK1,TH
GO: Cellular Component	GO:0044297	cell body		1.69E-02	1.00E+00	1.43E-01	1.00E+00	35	940	ADORA1,CPNE6,CLCN2,VGF,PITPNM2,FLNB,HTR1A,PSD2,OGT,ITGA8,GABRA2,SORL1,GABRA5,KLHL17,SST,PHAX,AURKA,ASTN2,TAC1,KDR,CACNA1H,KIF5C,NOS1,RAB5A,NPY,FCHSD1,DRD2,NRGN,CANX,NTS,RAPGEF4,GLRA3,RHEB,OPRK1,TH
GO: Cellular Component	GO:1990752	microtubule end		1.71E-02	1.00E+00	1.43E-01	1.00E+00	4	39	KNSTRN,NCKAP5L,SPAG5,NAV3
GO: Cellular Component	GO:0030670	phagocytic vesicle membrane		1.74E-02	1.00E+00	1.43E-01	1.00E+00	6	81	PIP4P2,SEC22B,INPP5B,RAB5A,MCOLN1,ATG12
GO: Cellular Component	GO:0030424	axon		1.76E-02	1.00E+00	1.43E-01	1.00E+00	34	910	PCP4,ADORA1,CPNE6,TRIM46,UNC13B,NECAB2,HTR1A,POLG,SPG11,BCAN,GABRA2,KIF21B,LRRC45,SLC30A3,SEPTIN6,C1QL1,AURKA,NEFL,SPHK1,TAC1,KIF5C,NOS1,RAB5A,NPY,DRD2,NRGN,CANX,NTS,RAPGEF4,GRIN2A,OPRK1,TH,LIMK1,CLDN11
GO: Cellular Component	GO:0032839	dendrite cytoplasm		1.86E-02	1.00E+00	1.43E-01	1.00E+00	4	40	SFPQ,KLHL17,KIF5C,CANX
GO: Cellular Component	GO:0000407	phagophore assembly site		1.86E-02	1.00E+00	1.43E-01	1.00E+00	4	40	ARSG,ATG16L2,VMP1,ATG12
GO: Cellular Component	GO:0062023	collagen-containing extracellular matrix		1.89E-02	1.00E+00	1.43E-01	1.00E+00	22	532	MATN1,MATN2,PLXNB2,F13A1,MFAP1,MGP,FGF9,VEGFA,COL5A2,WNT2,ANXA11,COL5A3,BCAN,LGALSL,SPARC,ITIH3,BMP1,COCH,PXDN,ADAMTS15,CDON,PRG4
GO: Cellular Component	GO:0099503	secretory vesicle		1.91E-02	1.00E+00	1.43E-01	1.00E+00	44	1248	FSTL3,CHGA,ADAM8,SLC18B1,F13A1,CLN3,VEGFA,VGF,UNC13B,OGT,WFS1,SCG5,ANXA11,SEC22B,RPH3A,SPATA1,RAB18,CADPS2,GABRA2,SPARC,CAND1,CYP51A1,ISLR,SST,SLC30A3,ITIH3,SEPTIN6,GLB1,SPHK1,SCG2,HPS4,RAB3B,NOS1,RAB5A,NPY,CA4,DRD2,GRIN2A,OPRK1,TH,CD47,CD63,ARHGAP45,MCEMP1
GO: Cellular Component	GO:0005929	cilium		1.91E-02	1.00E+00	1.43E-01	1.00E+00	33	883	CFAP251,MAK,FBXL13,TMEM216,PEX6,SPTBN5,SLC24A4,PKD1,SCG5,TOGARAM2,SPAG5,ARL3,ARR3,TBC1D31,IQCB1,TTLL3,CDH23,SEPTIN6,AURKA,GLE1,PCDH15,KIF5C,TMEM231,CPLANE1,NOTCH2,DNHD1,DRD2,EVC2,CLXN,CNTRL,RAPGEF4,C1orf115,TEDC1
GO: Cellular Component	GO:0098984	neuron to neuron synapse		1.92E-02	1.00E+00	1.43E-01	1.00E+00	22	533	ZDHHC2,RPS19,SLITRK1,ADORA1,UNC13B,OGT,ITGA8,SORCS3,KLHL17,SLC30A3,C1QL1,AURKA,NOS1,DRD2,NRGN,RAPGEF4,GRID1,GRIN2A,GRIN2C,RHEB,INA,NETO2
GO: Cellular Component	GO:0001917	photoreceptor inner segment		1.95E-02	1.00E+00	1.43E-01	1.00E+00	6	83	MAK,SLC2A1,ARR3,CDH23,NOS1,RAPGEF4
GO: Cellular Component	GO:0030425	dendrite		2.04E-02	1.00E+00	1.43E-01	1.00E+00	32	855	ADORA1,CPNE6,CLCN2,SFPQ,NECAB2,HTR1A,PSD2,WFS1,ITGA8,SPG11,BCAN,RPH3A,GABRA2,GABRA5,KLHL17,KIF21B,LHFPL4,PALMD,CACNA1H,KIF5C,NOS1,RAB5A,CACNA1S,DRD2,NRGN,CANX,RAPGEF4,GLRA3,GRIN2A,RHEB,OPRK1,TH
GO: Cellular Component	GO:0032838	plasma membrane bounded cell projection cytoplasm		2.05E-02	1.00E+00	1.43E-01	1.00E+00	14	296	CFAP251,MAK,SPTBN5,TRIM46,SFPQ,ARL3,KLHL17,TTLL3,NEFL,KIF5C,DNHD1,CLXN,CANX,CNTRL
GO: Cellular Component	GO:0017146	NMDA selective glutamate receptor complex		2.08E-02	1.00E+00	1.43E-01	1.00E+00	2	9	GRIN2A,GRIN2C
GO: Cellular Component	GO:0042382	paraspeckles		2.08E-02	1.00E+00	1.43E-01	1.00E+00	2	9	SFPQ,NEAT1
GO: Cellular Component	GO:0000796	condensin complex		2.08E-02	1.00E+00	1.43E-01	1.00E+00	2	9	CNTRL,SMC4
GO: Cellular Component	GO:0031095	platelet dense tubular network membrane		2.08E-02	1.00E+00	1.43E-01	1.00E+00	2	9	ATP2A2,ATP2A3
GO: Cellular Component	GO:0097447	dendritic tree		2.10E-02	1.00E+00	1.43E-01	1.00E+00	32	857	ADORA1,CPNE6,CLCN2,SFPQ,NECAB2,HTR1A,PSD2,WFS1,ITGA8,SPG11,BCAN,RPH3A,GABRA2,GABRA5,KLHL17,KIF21B,LHFPL4,PALMD,CACNA1H,KIF5C,NOS1,RAB5A,CACNA1S,DRD2,NRGN,CANX,RAPGEF4,GLRA3,GRIN2A,RHEB,OPRK1,TH
GO: Cellular Component	GO:0031252	cell leading edge		2.11E-02	1.00E+00	1.43E-01	1.00E+00	21	507	PDLIM7,CADM4,ABCA7,ADORA1,AMOTL1,FER,PSD2,KNSTRN,ITGA8,PARVA,GABRA2,GABRA5,CARMIL3,EPS8L1,NAV3,MCF2L,RAB5A,LIMK1,EGFR,ARHGEF1,ARHGAP45
GO: Cellular Component	GO:0032806	carboxy-terminal domain protein kinase complex		2.25E-02	1.00E+00	1.43E-01	1.00E+00	3	24	CDK9,MMS19,GTF2H3
GO: Cellular Component	GO:0042383	sarcolemma		2.37E-02	1.00E+00	1.43E-01	1.00E+00	10	189	PGM5,ADRA1A,CLCN1,SCN2B,ALOX12,SLC2A1,CACNA1H,NOS1,CA4,CACNA1S
GO: Cellular Component	GO:0016528	sarcoplasm		2.38E-02	1.00E+00	1.43E-01	1.00E+00	7	111	XDH,IFRD1,ATP2A2,ATP2A3,NOS1,CA4,CACNA1S
GO: Cellular Component	GO:0016529	sarcoplasmic reticulum		2.51E-02	1.00E+00	1.43E-01	1.00E+00	6	88	XDH,ATP2A2,ATP2A3,NOS1,CA4,CACNA1S
GO: Cellular Component	GO:0120231	DNA recombinase auxiliary factor complex		2.55E-02	1.00E+00	1.43E-01	1.00E+00	1	1	PSMC3IP
GO: Cellular Component	GO:0120234	stereocilium coat		2.55E-02	1.00E+00	1.43E-01	1.00E+00	1	1	PKHD1L1
GO: Cellular Component	GO:0097489	multivesicular body, internal vesicle lumen		2.55E-02	1.00E+00	1.43E-01	1.00E+00	1	1	EGFR
GO: Cellular Component	GO:1990150	VEGF-A complex		2.55E-02	1.00E+00	1.43E-01	1.00E+00	1	1	VEGFA
GO: Cellular Component	GO:0017122	protein N-acetylglucosaminyltransferase complex		2.55E-02	1.00E+00	1.43E-01	1.00E+00	1	1	OGT
GO: Cellular Component	GO:0110070	cellularization cleavage furrow		2.55E-02	1.00E+00	1.43E-01	1.00E+00	1	1	KLHDC8B
GO: Cellular Component	GO:0032173	septin collar		2.55E-02	1.00E+00	1.43E-01	1.00E+00	1	1	SEPTIN6
GO: Cellular Component	GO:0070762	nuclear pore transmembrane ring		2.55E-02	1.00E+00	1.43E-01	1.00E+00	1	1	NDC1
GO: Cellular Component	GO:0071513	phosphopantothenoylcysteine decarboxylase complex		2.55E-02	1.00E+00	1.43E-01	1.00E+00	1	1	PPCDC
GO: Cellular Component	GO:0070421	DNA ligase III-XRCC1 complex		2.55E-02	1.00E+00	1.43E-01	1.00E+00	1	1	LIG3
GO: Cellular Component	GO:0030681	multimeric ribonuclease P complex		2.56E-02	1.00E+00	1.43E-01	1.00E+00	2	10	RPP21,RPP40
GO: Cellular Component	GO:0043203	axon hillock		2.56E-02	1.00E+00	1.43E-01	1.00E+00	2	10	HTR1A,AURKA
GO: Cellular Component	GO:0030016	myofibril		2.84E-02	1.00E+00	1.43E-01	1.00E+00	13	280	PDLIM7,CFL2,PGM5,ADRA1A,MYL9,FLNB,SLC2A1,PARVA,MYL4,TRIM63,NOS1,CACNA1S,PDLIM1
GO: Cellular Component	GO:0032279	asymmetric synapse		2.96E-02	1.00E+00	1.43E-01	1.00E+00	20	494	ZDHHC2,RPS19,SLITRK1,ADORA1,OGT,ITGA8,SORCS3,KLHL17,C1QL1,AURKA,NOS1,DRD2,NRGN,RAPGEF4,GRID1,GRIN2A,GRIN2C,RHEB,INA,NETO2
GO: Cellular Component	GO:0099568	cytoplasmic region		2.97E-02	1.00E+00	1.43E-01	1.00E+00	15	341	CFAP251,MAK,SPTBN5,TRIM46,UNC13B,SFPQ,ARL3,KLHL17,TTLL3,NEFL,KIF5C,DNHD1,CLXN,CANX,CNTRL
GO: Cellular Component	GO:0097517	contractile actin filament bundle		3.04E-02	1.00E+00	1.43E-01	1.00E+00	6	92	PDLIM7,PGM5,MYL9,FLNB,MICALL2,PDLIM1
GO: Cellular Component	GO:0001725	stress fiber		3.04E-02	1.00E+00	1.43E-01	1.00E+00	6	92	PDLIM7,PGM5,MYL9,FLNB,MICALL2,PDLIM1
GO: Cellular Component	GO:0030062	mitochondrial tricarboxylic acid cycle enzyme complex		3.07E-02	1.00E+00	1.43E-01	1.00E+00	2	11	IDH3A,BCKDHB
GO: Cellular Component	GO:0035631	CD40 receptor complex		3.07E-02	1.00E+00	1.43E-01	1.00E+00	2	11	CHUK,IKBKB
GO: Cellular Component	GO:0031094	platelet dense tubular network		3.07E-02	1.00E+00	1.43E-01	1.00E+00	2	11	ATP2A2,ATP2A3
GO: Cellular Component	GO:0030496	midbody		3.12E-02	1.00E+00	1.43E-01	1.00E+00	11	226	MAK,KLHDC8B,ANXA11,SLC2A1,SPAG5,ARL3,SEPTIN6,AURKA,TTC28,CNTRL,ECT2
GO: Cellular Component	GO:0031253	cell projection membrane		3.52E-02	1.00E+00	1.43E-01	1.00E+00	18	441	SLC7A11,ABCA7,ADORA1,PKD1,PSD2,ITGA8,GABRA2,GABRA5,EPS8L1,TMEM231,CA4,DRD2,EVC2,AMN1,SLC26A2,EGFR,ARHGEF1,ARHGAP45
GO: Cellular Component	GO:0005583	fibrillar collagen trimer		3.63E-02	1.00E+00	1.43E-01	1.00E+00	2	12	COL5A2,COL5A3
GO: Cellular Component	GO:0098643	banded collagen fibril		3.63E-02	1.00E+00	1.43E-01	1.00E+00	2	12	COL5A2,COL5A3
GO: Cellular Component	GO:0030312	external encapsulating structure		3.68E-02	1.00E+00	1.43E-01	1.00E+00	25	667	MATN1,MATN2,PLXNB2,F13A1,MFAP1,MGP,FGF9,VEGFA,COL5A2,WNT2,ANXA11,COL5A3,BCAN,SNED1,LGALSL,SPARC,ITIH3,CCN4,BMP1,COCH,PXDN,ADAMTS15,CDON,PKHD1L1,PRG4
GO: Cellular Component	GO:0035371	microtubule plus-end		3.70E-02	1.00E+00	1.43E-01	1.00E+00	3	29	KNSTRN,NCKAP5L,SPAG5
GO: Cellular Component	GO:0045120	pronucleus		3.70E-02	1.00E+00	1.43E-01	1.00E+00	3	29	HSF1,SLC2A1,AURKA
GO: Cellular Component	GO:0016323	basolateral plasma membrane		3.79E-02	1.00E+00	1.43E-01	1.00E+00	14	322	ADORA1,PKD1,SLC13A3,SLC2A1,CD300LG,ABCC3,SLC39A8,AURKA,SLC38A3,CA4,RAPGEF4,ABCC5,EGFR,SLC29A1
GO: Cellular Component	GO:0072686	mitotic spindle		3.83E-02	1.00E+00	1.43E-01	1.00E+00	10	205	MAK,HSF1,KNSTRN,SPAG5,IQCB1,EML2,AURKA,TTC28,CNTRL,ECT2
GO: Cellular Component	GO:0032391	photoreceptor connecting cilium		3.84E-02	1.00E+00	1.43E-01	1.00E+00	4	50	MAK,SPTBN5,ARL3,IQCB1
GO: Cellular Component	GO:0005813	centrosome		3.86E-02	1.00E+00	1.43E-01	1.00E+00	26	703	MAK,MFAP1,MID1,HSF1,ATF5,KNSTRN,NCKAP5L,RBM39,SPAG5,BICDL1,ARL3,TBC1D31,ARHGEF10,IQCB1,LRRC45,CDH23,CNTLN,PHAX,AURKA,GLE1,WDR90,TCEA2,TTC28,CNTRL,MZT1,KIAA1217
GO: Cellular Component	GO:0097470	ribbon synapse		4.04E-02	1.00E+00	1.43E-01	1.00E+00	3	30	UNC13B,ATP2A2,CDH23
GO: Cellular Component	GO:1902494	catalytic complex		4.06E-02	1.00E+00	1.43E-01	1.00E+00	61	1911	CDK9,FBXL13,RPP21,RNF168,PDHA1,PPCDC,GMPR2,F13A1,CHUK,AGO4,PIGH,DERL3,PSMC3IP,ATP6V1C2,MED17,TRAF7,OGT,P3H3,POLG,IDH3A,HDAC7,P3H4,LSM2,IKBKB,SNRPN,CAND1,PSENEN,OST4,RPP40,BARD1,CUL9,BCKDHB,MCCC1,KDM6B,POLR1G,NDUFB9,NDUFS8,FBXL6,DHX8,RCOR1,GLDC,TRIM63,DLAT,MMS19,TAF7,CCNI,ATG16L2,PPP4R1,DNHD1,PRICKLE1,AMN1,PPP1R3B,ZFC3H1,SLC25A16,TERT,EXOSC2,PDHX,LIG3,GTF2H3,ATG12,SRRM2
GO: Cellular Component	GO:0005759	mitochondrial matrix		4.12E-02	1.00E+00	1.43E-01	1.00E+00	20	513	ACADL,PDHA1,NUDT9,MRPS28,SLC25A5,POLG,IDH3A,DNAJC15,SOD2,SMDT1,BCAT2,BCKDHB,MCCC1,NDUFS8,GLDC,DGUOK,DLAT,SLC25A16,TERT,PDHX
GO: Cellular Component	GO:0043292	contractile fiber		4.15E-02	1.00E+00	1.43E-01	1.00E+00	13	296	PDLIM7,CFL2,PGM5,ADRA1A,MYL9,FLNB,SLC2A1,PARVA,MYL4,TRIM63,NOS1,CACNA1S,PDLIM1
GO: Cellular Component	GO:0032585	multivesicular body membrane		4.39E-02	1.00E+00	1.43E-01	1.00E+00	3	31	CD300LG,SORL1,CD63
GO: Cellular Component	GO:0042641	actomyosin		4.66E-02	1.00E+00	1.43E-01	1.00E+00	6	102	PDLIM7,PGM5,MYL9,FLNB,MICALL2,PDLIM1
GO: Cellular Component	GO:0032432	actin filament bundle		4.66E-02	1.00E+00	1.43E-01	1.00E+00	6	102	PDLIM7,PGM5,MYL9,FLNB,MICALL2,PDLIM1
GO: Cellular Component	GO:0031965	nuclear membrane		4.70E-02	1.00E+00	1.43E-01	1.00E+00	15	363	NUDT9,ADRA1A,NDC1,ATP2A3,RTEL1,WDR3,GLE1,NAV3,CCNI,NOS1,PRICKLE1,CANX,PAK5,PLPP6,EGFR
GO: Cellular Component	GO:0044305	calyx of Held		4.75E-02	1.00E+00	1.43E-01	1.00E+00	3	32	ADORA1,UNC13B,NOS1
GO: Cellular Component	GO:0098839	postsynaptic density membrane		4.77E-02	1.00E+00	1.43E-01	1.00E+00	7	129	SLITRK1,ITGA8,SORCS3,GRID1,GRIN2A,GRIN2C,NETO2
GO: Cellular Component	GO:0036038	MKS complex		4.83E-02	1.00E+00	1.43E-01	1.00E+00	2	14	TMEM216,TMEM231
GO: Cellular Component	GO:0030677	ribonuclease P complex		4.83E-02	1.00E+00	1.43E-01	1.00E+00	2	14	RPP21,RPP40
GO: Cellular Component	GO:0032009	early phagosome		4.83E-02	1.00E+00	1.43E-01	1.00E+00	2	14	UNC13B,RAB5A
GO: Cellular Component	GO:0043195	terminal bouton		4.94E-02	1.00E+00	1.43E-01	1.00E+00	7	130	ADORA1,UNC13B,POLG,RAB5A,NPY,GRIN2A,TH
GO: Cellular Component	GO:0043197	dendritic spine		4.95E-02	1.00E+00	1.43E-01	1.00E+00	11	244	ADORA1,ITGA8,RPH3A,PALMD,NOS1,CACNA1S,DRD2,NRGN,CANX,RAPGEF4,GRIN2A
Human Phenotype	HP:0002928	Decreased activity of the pyruvate dehydrogenase complex		2.09E-04	9.47E-01	1.37E-01	1.00E+00	4	10	PDHA1,SLC39A8,DLAT,PDHX
Human Phenotype	HP:0001336	Myoclonus		2.79E-04	1.00E+00	1.37E-01	1.00E+00	25	360	PDHA1,ABCA7,CLCN2,CLN3,FGF12,TRAF7,POLG,ST3GAL3,SLC2A1,GABRA2,SORL1,GABRA5,NARS1,GLB1,GLDC,AP5Z1,CACNA1H,TMEM231,SLC38A3,DRD2,PRICKLE1,GRIN2A,TERT,LIG3,TH
Human Phenotype	HP:0001251	Ataxia		3.37E-04	1.00E+00	1.37E-01	1.00E+00	53	1033	RNF168,PDHA1,TMEM216,PEX6,ABCA7,CLCN2,AARS2,CLN3,PSMC3IP,FGF12,TRAF7,LRP12,WFS1,KNSTRN,POLG,ELOVL1,SLC13A3,SPG11,SLC2A1,ARSG,ARL3,IFRD1,SLC25A1,IQCB1,SNRPN,GABRA2,SORL1,GABRA5,RTEL1,NARS1,CDH23,BCKDHB,PEX11B,NDUFB9,NDUFS8,NEFL,GLB1,AP5Z1,DGUOK,PCDH15,DLAT,TMEM231,VPS51,CPLANE1,SLC38A3,PRICKLE1,GRIN2A,TERT,MCOLN1,PDHX,LIG3,TH,LIMK1
Human Phenotype	HP:0002489	Psychomotor regression		3.75E-04	1.00E+00	1.37E-01	1.00E+00	25	367	ABCA7,AARS2,CLN3,FGF12,WFS1,POLG,ANXA11,SLC13A3,SPG11,IDUA,GABRA2,SORL1,GABRA5,NAGLU,CDH23,GLB1,AP5Z1,DGUOK,DLAT,SLC38A3,PRICKLE1,GRIN2A,RBM28,MCOLN1,LIG3
Human Phenotype	HP:0001268	Mental deterioration		3.75E-04	1.00E+00	1.37E-01	1.00E+00	25	367	ABCA7,AARS2,CLN3,FGF12,WFS1,POLG,ANXA11,SLC13A3,SPG11,IDUA,GABRA2,SORL1,GABRA5,NAGLU,CDH23,GLB1,AP5Z1,DGUOK,DLAT,SLC38A3,PRICKLE1,GRIN2A,RBM28,MCOLN1,LIG3
Human Phenotype	HP:0100648	Neoplasm of the tongue		5.26E-04	1.00E+00	1.37E-01	1.00E+00	7	44	MAN2C1,TMEM216,TRAF7,TMEM231,CPLANE1,TERT,RASGRP1
Human Phenotype	HP:0100265	Synostosis of metacarpals/metatarsals		6.36E-04	1.00E+00	1.37E-01	1.00E+00	6	33	TMEM216,FGF9,POR,CPLANE1,SLC26A2,BHLHA9
Human Phenotype	HP:0002311	Incoordination		6.39E-04	1.00E+00	1.37E-01	1.00E+00	56	1138	RNF168,PDHA1,CFL2,TMEM216,PEX6,ABCA7,CLCN2,AARS2,CLN3,PSMC3IP,FGF12,TRAF7,LRP12,WFS1,KNSTRN,POLG,ELOVL1,SLC13A3,SPG11,SLC2A1,ARSG,ARL3,IFRD1,SLC25A1,IQCB1,SNRPN,GABRA2,SORL1,GABRA5,RTEL1,NARS1,CDH23,BCKDHB,PEX11B,NDUFB9,NDUFS8,NEFL,TRANK1,GLB1,AP5Z1,DGUOK,PCDH15,DLAT,TMEM231,VPS51,CPLANE1,SLC38A3,ADSS1,PRICKLE1,GRIN2A,TERT,MCOLN1,PDHX,LIG3,TH,LIMK1
Human Phenotype	HP:0500231	Abnormal CSF pyruvate family amino acid concentration		6.64E-04	1.00E+00	1.37E-01	1.00E+00	3	6	PDHA1,DLAT,PDHX
Human Phenotype	HP:0011443	Abnormality of coordination		8.85E-04	1.00E+00	1.37E-01	1.00E+00	57	1179	RNF168,PDHA1,CFL2,TMEM216,PEX6,ABCA7,CLCN2,AARS2,CLN3,PSMC3IP,FGF12,TRAF7,LRP12,WFS1,KNSTRN,POLG,ELOVL1,SLC13A3,SPG11,SLC2A1,ARSG,ARL3,IFRD1,SLC25A1,IQCB1,SNRPN,RAI1,GABRA2,SORL1,GABRA5,RTEL1,NARS1,CDH23,BCKDHB,PEX11B,NDUFB9,NDUFS8,NEFL,TRANK1,GLB1,AP5Z1,DGUOK,PCDH15,DLAT,TMEM231,VPS51,CPLANE1,SLC38A3,ADSS1,PRICKLE1,GRIN2A,TERT,MCOLN1,PDHX,LIG3,TH,LIMK1
Human Phenotype	HP:0500164	Abnormal blood carbon dioxide level		8.97E-04	1.00E+00	1.37E-01	1.00E+00	4	14	LRP12,NDUFS8,CACNA1S,SELENON
Human Phenotype	HP:0012416	Hypercapnia		8.97E-04	1.00E+00	1.37E-01	1.00E+00	4	14	LRP12,NDUFS8,CACNA1S,SELENON
Human Phenotype	HP:0000009	Functional abnormality of the bladder		9.23E-04	1.00E+00	1.37E-01	1.00E+00	32	550	RNF168,HS6ST2,TRAIP,RREB1,MYL9,CLN3,MID1,PKD1,KCNT1,TRAF7,WFS1,KNSTRN,POLG,ELOVL1,POR,SPG11,SLC2A1,ARL3,FOXP1,FITM2,IL2RB,DNAJB11,PEX11B,STAT6,BMP1,NEFL,AP5Z1,CACNA1H,CACNA1S,TERT,LIG3,LIMK1
Human Phenotype	HP:0008417	Vertebral hypoplasia		1.03E-03	1.00E+00	1.37E-01	1.00E+00	6	36	RPS19,FLNB,TNFRSF11A,GLB1,NOTCH2,SLC26A2
Human Phenotype	HP:0008515	Aplasia/Hypoplasia of the vertebrae		1.03E-03	1.00E+00	1.37E-01	1.00E+00	6	36	RPS19,FLNB,TNFRSF11A,GLB1,NOTCH2,SLC26A2
Human Phenotype	HP:0005102	Cochlear degeneration		1.09E-03	1.00E+00	1.37E-01	1.00E+00	2	2	PEX6,COCH
Human Phenotype	HP:0032929	Abnormal chondrocyte morphology		1.09E-03	1.00E+00	1.37E-01	1.00E+00	2	2	FLNB,SLC26A2
Human Phenotype	HP:0004278	Synostosis involving bones of the hand		1.12E-03	1.00E+00	1.37E-01	1.00E+00	8	64	TMEM216,FGF9,FLNB,POR,CPLANE1,EVC2,BHLHA9,TFAP2B
Human Phenotype	HP:0000014	Abnormality of the bladder		1.22E-03	1.00E+00	1.37E-01	1.00E+00	33	583	RNF168,HS6ST2,TRAIP,RREB1,MYL9,CLN3,MID1,PKD1,KCNT1,TRAF7,COL5A2,WFS1,KNSTRN,POLG,ELOVL1,POR,SPG11,SLC2A1,ARL3,FOXP1,FITM2,IL2RB,DNAJB11,PEX11B,STAT6,BMP1,NEFL,AP5Z1,CACNA1H,CACNA1S,TERT,LIG3,LIMK1
Human Phenotype	HP:0001440	Metatarsal synostosis		1.77E-03	1.00E+00	1.37E-01	1.00E+00	3	8	FGF9,POR,SLC26A2
Human Phenotype	HP:0031095	Abnormal humerus morphology		1.97E-03	1.00E+00	1.37E-01	1.00E+00	4	17	FLNB,SPARC,BMP1,SLC26A2
Human Phenotype	HP:0025461	Abnormal cell morphology		2.08E-03	1.00E+00	1.37E-01	1.00E+00	6	41	PEX6,POLG,RTEL1,CACNA1S,TERT,LIG3
Human Phenotype	HP:0003097	Short femur		2.34E-03	1.00E+00	1.37E-01	1.00E+00	5	29	FLNB,TNFRSF11A,CPLANE1,SLC26A2,BHLHA9
Human Phenotype	HP:0002100	Recurrent aspiration pneumonia		2.34E-03	1.00E+00	1.37E-01	1.00E+00	5	29	PDHA1,MID1,LRP12,KNSTRN,NOS1
Human Phenotype	HP:0009773	Symphalangism affecting the phalanges of the hand		2.47E-03	1.00E+00	1.37E-01	1.00E+00	4	18	FGF9,SLC26A2,BHLHA9,TFAP2B
Human Phenotype	HP:0009701	Metacarpal synostosis		2.74E-03	1.00E+00	1.37E-01	1.00E+00	5	30	TMEM216,FGF9,POR,CPLANE1,BHLHA9
Human Phenotype	HP:0100649	Neoplasm of the oral cavity		2.80E-03	1.00E+00	1.37E-01	1.00E+00	7	58	MAN2C1,TMEM216,TRAF7,TMEM231,CPLANE1,TERT,RASGRP1
Human Phenotype	HP:0003440	Horizontal sacrum		3.20E-03	1.00E+00	1.37E-01	1.00E+00	2	3	FLNB,SLC26A2
Human Phenotype	HP:0006646	Costal cartilage calcification		3.20E-03	1.00E+00	1.37E-01	1.00E+00	2	3	MGP,SLC26A2
Human Phenotype	HP:0006662	Cartilaginous ossification of rib		3.20E-03	1.00E+00	1.37E-01	1.00E+00	2	3	MGP,SLC26A2
Human Phenotype	HP:0007057	Poor hand-eye coordination		3.20E-03	1.00E+00	1.37E-01	1.00E+00	2	3	RNF168,TRANK1
Human Phenotype	HP:0011733	Abnormality of adrenal physiology		3.43E-03	1.00E+00	1.37E-01	1.00E+00	12	148	PEX6,CLCN2,TRAF7,HTR1A,POR,SNRPN,CDH23,PEX11B,CACNA1H,RBM28,TERT,ZFPM2
Human Phenotype	HP:0003308	Cervical subluxation		3.61E-03	1.00E+00	1.37E-01	1.00E+00	3	10	FLNB,IDUA,GLB1
Human Phenotype	HP:0003689	Multiple mitochondrial DNA deletions		3.61E-03	1.00E+00	1.37E-01	1.00E+00	3	10	POLG,DGUOK,LIG3
Human Phenotype	HP:0010662	Abnormality of the diencephalon		3.63E-03	1.00E+00	1.37E-01	1.00E+00	11	130	MAN2C1,TMEM216,MED17,TRAF7,POLG,SPG11,SLC2A1,CPLANE1,CDON,TERT,LIMK1
Human Phenotype	HP:0009140	Synostosis involving bones of the feet		3.66E-03	1.00E+00	1.37E-01	1.00E+00	5	32	FGF9,FLNB,POR,SLC26A2,BHLHA9
Human Phenotype	HP:0009138	Synostosis involving bones of the lower limbs		3.66E-03	1.00E+00	1.37E-01	1.00E+00	5	32	FGF9,FLNB,POR,SLC26A2,BHLHA9
Human Phenotype	HP:0011098	Speech apraxia		3.66E-03	1.00E+00	1.37E-01	1.00E+00	5	32	FOXP1,RAI1,KDM6B,DLAT,GRIN2A
Human Phenotype	HP:0001265	Hyporeflexia		3.76E-03	1.00E+00	1.37E-01	1.00E+00	24	408	CFL2,PEX6,AARS2,FGF12,POLG,ANXA11,IFRD1,SLC25A1,SNRPN,RAI1,GABRA2,GABRA5,RTEL1,NAGLU,NARS1,NEFL,GLDC,DGUOK,SLC38A3,ADSS1,CACNA1S,GRIN2A,SELENON,TERT
Human Phenotype	HP:0002186	Apraxia		3.98E-03	1.00E+00	1.37E-01	1.00E+00	15	211	TMEM216,PEX6,ABCA7,AARS2,SLC2A1,ARL3,FOXP1,RAI1,SORL1,KDM6B,DLAT,TMEM231,CPLANE1,CDON,GRIN2A
Human Phenotype	HP:0000508	Ptosis		4.16E-03	1.00E+00	1.37E-01	1.00E+00	37	728	PDHA1,CFL2,TMEM216,PEX6,HMGB3,RPS19,RREB1,TYR,MID1,SECISBP2,FGF12,TRAF7,LRP12,MRPS28,WFS1,POLG,ANXA11,IDUA,ARL3,SLC25A1,FOXP1,GABRA2,GABRA5,CDH23,PEX11B,NDUFB9,NDUFS8,NEFL,GLE1,DGUOK,DLAT,TMEM231,CPLANE1,SLC38A3,TFAP2B,LIG3,TH
Human Phenotype	HP:0000375	Abnormal cochlea morphology		4.21E-03	1.00E+00	1.37E-01	1.00E+00	5	33	PEX6,ARSG,CDH23,COCH,PCDH15
Human Phenotype	HP:0012286	Abnormal hypothalamus morphology		4.47E-03	1.00E+00	1.37E-01	1.00E+00	4	21	MAN2C1,TMEM216,SPG11,CPLANE1
Human Phenotype	HP:0010892	Abnormal circulating branched chain amino acid concentration		4.85E-03	1.00E+00	1.37E-01	1.00E+00	3	11	BCAT2,BCKDHB,MCCC1
Human Phenotype	HP:0006961	Jerky head movements		4.85E-03	1.00E+00	1.37E-01	1.00E+00	3	11	SLC2A1,DLAT,CACNA1H
Human Phenotype	HP:0010936	Abnormality of the lower urinary tract		5.14E-03	1.00E+00	1.37E-01	1.00E+00	43	892	RNF168,HS6ST2,TRAIP,TMEM216,PEX6,RPS19,RREB1,MYL9,CLN3,MID1,PKD1,KCNT1,TRAF7,COL5A2,OGT,WFS1,KNSTRN,POLG,ELOVL1,POR,SPG11,SLC2A1,ARL3,FOXP1,FITM2,IL2RB,DNAJB11,RTEL1,PEX11B,STAT6,BMP1,NEFL,AP5Z1,CACNA1H,TMEM231,NOTCH2,CACNA1S,EVC2,TERT,ZFPM2,LIG3,SMG8,LIMK1
Human Phenotype	HP:5200275	Abnormal motivation		5.33E-03	1.00E+00	1.37E-01	1.00E+00	32	613	USP18,PDHA1,RPS19,RREB1,ABCA7,AARS2,CLN3,KCNT1,WFS1,POLG,ANXA11,IDUA,SLC2A1,ARSG,ATP2A2,SPP1,CDH23,BCKDHB,MCCC1,NDUFB9,NDUFS8,TRANK1,GLDC,GLE1,DGUOK,PCDH15,CACNA1H,CDON,DRD2,GRIN2A,TH,LIMK1
Human Phenotype	HP:0000745	Diminished motivation		5.33E-03	1.00E+00	1.37E-01	1.00E+00	32	613	USP18,PDHA1,RPS19,RREB1,ABCA7,AARS2,CLN3,KCNT1,WFS1,POLG,ANXA11,IDUA,SLC2A1,ARSG,ATP2A2,SPP1,CDH23,BCKDHB,MCCC1,NDUFB9,NDUFS8,TRANK1,GLDC,GLE1,DGUOK,PCDH15,CACNA1H,CDON,DRD2,GRIN2A,TH,LIMK1
Human Phenotype	HP:0001317	Abnormal cerebellum morphology		5.98E-03	1.00E+00	1.37E-01	1.00E+00	73	1725	USP18,MAN2C1,RNF168,PDHA1,TMEM216,PEX6,ABCA7,F13A1,CITED2,CLCN2,AARS2,CLN3,MID1,PKD1,PSMC3IP,FGF12,TRAF7,COL5A2,LRP12,WFS1,KNSTRN,POLG,ELOVL1,POR,SLC13A3,SPG11,SLC2A1,UFM1,ARSG,RAB18,ARL3,IFRD1,YIF1B,SLC25A1,IQCB1,SNRPN,GABRA2,SORL1,GABRA5,DNAJB11,SPARC,RTEL1,NARS1,CDH23,BCKDHB,MCCC1,PEX11B,NDUFB9,SLC39A8,NDUFS8,NEFL,GLB1,AP5Z1,DGUOK,KCNJ13,PCDH15,DLAT,TMEM231,VPS51,CPLANE1,SLC38A3,NOTCH2,CDON,EV…
Human Phenotype	HP:0025149	Atrophic muscularis propria		6.27E-03	1.00E+00	1.37E-01	1.00E+00	2	4	POLG,LIG3
Human Phenotype	HP:0000063	Fused labia minora		6.27E-03	1.00E+00	1.37E-01	1.00E+00	2	4	POR,ZFPM2
Human Phenotype	HP:0033092	Increased urine succinate level		6.27E-03	1.00E+00	1.37E-01	1.00E+00	2	4	SLC13A3,SLC25A1
Human Phenotype	HP:0030935	Abnormal intestinal smooth muscle morphology		6.27E-03	1.00E+00	1.37E-01	1.00E+00	2	4	POLG,LIG3
Human Phenotype	HP:0004894	Laryngotracheal stenosis		6.27E-03	1.00E+00	1.37E-01	1.00E+00	2	4	FLNB,SLC26A2
Human Phenotype	HP:0011283	Abnormal metencephalon morphology		6.28E-03	1.00E+00	1.37E-01	1.00E+00	73	1728	USP18,MAN2C1,RNF168,PDHA1,TMEM216,PEX6,ABCA7,F13A1,CITED2,CLCN2,AARS2,CLN3,MID1,PKD1,PSMC3IP,FGF12,TRAF7,COL5A2,LRP12,WFS1,KNSTRN,POLG,ELOVL1,POR,SLC13A3,SPG11,SLC2A1,UFM1,ARSG,RAB18,ARL3,IFRD1,YIF1B,SLC25A1,IQCB1,SNRPN,GABRA2,SORL1,GABRA5,DNAJB11,SPARC,RTEL1,NARS1,CDH23,BCKDHB,MCCC1,PEX11B,NDUFB9,SLC39A8,NDUFS8,NEFL,GLB1,AP5Z1,DGUOK,KCNJ13,PCDH15,DLAT,TMEM231,VPS51,CPLANE1,SLC38A3,NOTCH2,CDON,EV…
Human Phenotype	HP:0011282	Abnormal hindbrain morphology		6.28E-03	1.00E+00	1.37E-01	1.00E+00	73	1728	USP18,MAN2C1,RNF168,PDHA1,TMEM216,PEX6,ABCA7,F13A1,CITED2,CLCN2,AARS2,CLN3,MID1,PKD1,PSMC3IP,FGF12,TRAF7,COL5A2,LRP12,WFS1,KNSTRN,POLG,ELOVL1,POR,SLC13A3,SPG11,SLC2A1,UFM1,ARSG,RAB18,ARL3,IFRD1,YIF1B,SLC25A1,IQCB1,SNRPN,GABRA2,SORL1,GABRA5,DNAJB11,SPARC,RTEL1,NARS1,CDH23,BCKDHB,MCCC1,PEX11B,NDUFB9,SLC39A8,NDUFS8,NEFL,GLB1,AP5Z1,DGUOK,KCNJ13,PCDH15,DLAT,TMEM231,VPS51,CPLANE1,SLC38A3,NOTCH2,CDON,EV…
Human Phenotype	HP:0011802	Hamartoma of tongue		6.29E-03	1.00E+00	1.37E-01	1.00E+00	4	23	MAN2C1,TMEM216,TMEM231,CPLANE1
Human Phenotype	HP:0100670	Coarse metaphyseal trabecularization		6.29E-03	1.00E+00	1.37E-01	1.00E+00	4	23	RTEL1,TNFRSF11A,NOTCH2,TERT
Human Phenotype	HP:0004305	Involuntary movements		6.36E-03	1.00E+00	1.37E-01	1.00E+00	54	1197	PDHA1,TMEM216,PEX6,ABCA7,SLITRK1,CLCN2,AARS2,CLN3,FGF12,MED17,KCNT1,TRAF7,LRP12,WFS1,KNSTRN,POLG,ANXA11,ELOVL1,SPG11,ST3GAL3,SLC2A1,RAB18,ARL3,IFRD1,FOXP1,SNRPN,RAI1,GABRA2,SORL1,GABRA5,SPP1,NARS1,CDH23,NDUFS8,NEFL,ALKBH8,TRANK1,GLB1,GLDC,AP5Z1,DLAT,CACNA1H,KIF5C,TMEM231,CPLANE1,SLC38A3,CACNA1S,DRD2,PRICKLE1,GRIN2A,TERT,LIG3,TH,LIMK1
Human Phenotype	HP:0000716	Depression		6.98E-03	1.00E+00	1.37E-01	1.00E+00	23	405	RREB1,ABCA7,AARS2,CLN3,KCNT1,WFS1,POLG,ANXA11,IDUA,SLC2A1,ARSG,ATP2A2,SPP1,CDH23,TRANK1,GLE1,DGUOK,PCDH15,CACNA1H,CDON,DRD2,GRIN2A,LIMK1
Human Phenotype	HP:0005089	Abnormal metaphyseal trabeculation		7.35E-03	1.00E+00	1.37E-01	1.00E+00	4	24	RTEL1,TNFRSF11A,NOTCH2,TERT
Human Phenotype	HP:0010997	Chromosomal breakage induced by ionizing radiation		8.00E-03	1.00E+00	1.37E-01	1.00E+00	3	13	RNF168,TRAF7,TERT
Human Phenotype	HP:0009027	Foot dorsiflexor weakness		8.10E-03	1.00E+00	1.37E-01	1.00E+00	9	106	CFL2,LRP12,POLG,SPG11,RAI1,NEFL,ADSS1,SELENON,LIG3
Human Phenotype	HP:0002717	Adrenal overactivity		8.37E-03	1.00E+00	1.37E-01	1.00E+00	6	54	CLCN2,HTR1A,POR,CDH23,CACNA1H,TERT
Human Phenotype	HP:0034057	Fetal anomaly		8.38E-03	1.00E+00	1.37E-01	1.00E+00	29	557	USP18,TRAIP,PEX6,RPS19,CHUK,MYL9,FGF12,TRAF7,FLNB,POR,SLC2A1,SLC25A1,IL2RB,SNRPN,RAI1,GABRA2,GABRA5,SLC25A26,PEX11B,NDUFB9,NDUFS8,GLB1,GLE1,KIF5C,SLC38A3,SLC26A2,SELENON,RASGRP1,LIMK1
Human Phenotype	HP:0000846	Adrenal insufficiency		8.60E-03	1.00E+00	1.37E-01	1.00E+00	9	107	PEX6,TRAF7,POR,SNRPN,CDH23,PEX11B,RBM28,TERT,ZFPM2
Human Phenotype	HP:0005613	Aplasia/hypoplasia of the femur		8.64E-03	1.00E+00	1.37E-01	1.00E+00	7	71	FLNB,IDUA,TNFRSF11A,CPLANE1,SLC26A2,BHLHA9,PRG4
Human Phenotype	HP:0001290	Generalized hypotonia		8.83E-03	1.00E+00	1.37E-01	1.00E+00	34	685	USP18,PDHA1,TMEM216,PEX6,PIGH,FGF12,KCNT1,MRPS28,POLG,SLC13A3,UFM1,ARL3,YIF1B,FOXP1,SNRPN,RAI1,GABRA2,GABRA5,NARS1,BCKDHB,SLC25A26,TNFRSF11A,MCCC1,BMP1,GLB1,GLDC,GLE1,VPS51,CPLANE1,SLC38A3,CDON,SELENON,MCOLN1,TH
Human Phenotype	HP:0008994	Proximal muscle weakness in lower limbs		9.09E-03	1.00E+00	1.37E-01	1.00E+00	11	147	CFL2,SECISBP2,LRP12,POLG,ANXA11,SPG11,RAI1,NEFL,ADSS1,SELENON,LIG3
Human Phenotype	HP:0100700	Abnormal arachnoid mater morphology		9.14E-03	1.00E+00	1.37E-01	1.00E+00	6	55	PKD1,DNAJB11,NARS1,ALKBH8,TMEM231,CPLANE1
Human Phenotype	HP:0000618	Blindness		9.68E-03	1.00E+00	1.37E-01	1.00E+00	17	277	MAK,PDHA1,TMEM216,PEX6,CLN3,TRAF7,POLG,IDH3A,UFM1,ARL3,CDH23,NDUFB9,NDUFS8,GLB1,TMEM231,CA4,TERT
Human Phenotype	HP:0012415	Abnormal blood gas level		9.68E-03	1.00E+00	1.37E-01	1.00E+00	5	40	LRP12,NDUFS8,CACNA1S,SELENON,ZFPM2
Human Phenotype	HP:0002403	Positive Romberg sign		9.83E-03	1.00E+00	1.37E-01	1.00E+00	4	26	KNSTRN,POLG,SPG11,NEFL
Human Phenotype	HP:0002512	Brain stem compression		9.93E-03	1.00E+00	1.37E-01	1.00E+00	3	14	TRAF7,TNFRSF11A,TERT
Human Phenotype	HP:0011150	Myoclonic absence seizure		9.93E-03	1.00E+00	1.37E-01	1.00E+00	3	14	SLC2A1,CACNA1H,GRIN2A
Human Phenotype	HP:0011133	Increased sensitivity to ionizing radiation		9.93E-03	1.00E+00	1.37E-01	1.00E+00	3	14	RNF168,TRAF7,TERT
Human Phenotype	HP:0012505	Enlarged pituitary gland		9.93E-03	1.00E+00	1.37E-01	1.00E+00	3	14	TRAF7,CDH23,TERT
Human Phenotype	HP:0002443	Abnormality of the hypothalamus		1.00E-02	1.00E+00	1.37E-01	1.00E+00	7	73	MAN2C1,TMEM216,TRAF7,SPG11,CPLANE1,CDON,TERT
Human Phenotype	HP:0004218	Symphalangism of the 5th finger		1.02E-02	1.00E+00	1.37E-01	1.00E+00	2	5	BHLHA9,TFAP2B
Human Phenotype	HP:0004357	Abnormal circulating leucine concentration		1.02E-02	1.00E+00	1.37E-01	1.00E+00	2	5	BCAT2,MCCC1
Human Phenotype	HP:0009178	Symphalangism of middle phalanx of 5th finger		1.02E-02	1.00E+00	1.37E-01	1.00E+00	2	5	BHLHA9,TFAP2B
Human Phenotype	HP:0008802	Hypoplasia of the femoral head		1.02E-02	1.00E+00	1.37E-01	1.00E+00	2	5	IDUA,SLC26A2
Human Phenotype	HP:0006956	Lateral ventricle dilatation		1.07E-02	1.00E+00	1.37E-01	1.00E+00	8	92	USP18,PDHA1,HS6ST2,AARS2,SPG11,SNRPN,TNFRSF11A,VPS51
Human Phenotype	HP:0002871	Central apnea		1.07E-02	1.00E+00	1.37E-01	1.00E+00	5	41	TMEM216,WFS1,SLC2A1,SNRPN,CDON
Human Phenotype	HP:0008518	Aplasia/Hypoplasia involving the vertebral column		1.08E-02	1.00E+00	1.37E-01	1.00E+00	7	74	RPS19,FLNB,IDUA,TNFRSF11A,GLB1,NOTCH2,SLC26A2
Human Phenotype	HP:0034059	Abnormal fetal physiology		1.12E-02	1.00E+00	1.37E-01	1.00E+00	18	304	USP18,TRAIP,CHUK,FGF12,SLC2A1,SLC25A1,IL2RB,SNRPN,RAI1,GABRA2,GABRA5,SLC25A26,NDUFB9,NDUFS8,GLE1,KIF5C,SLC38A3,SELENON
Human Phenotype	HP:0000020	Urinary incontinence		1.12E-02	1.00E+00	1.37E-01	1.00E+00	12	172	HS6ST2,RREB1,KCNT1,TRAF7,SPG11,SLC2A1,FITM2,PEX11B,NEFL,AP5Z1,CACNA1H,TERT
Human Phenotype	HP:0007147	Urinary or fecal incontinence		1.12E-02	1.00E+00	1.37E-01	1.00E+00	12	172	HS6ST2,RREB1,KCNT1,TRAF7,SPG11,SLC2A1,FITM2,PEX11B,NEFL,AP5Z1,CACNA1H,TERT
Human Phenotype	HP:0200037	Skin vesicle		1.13E-02	1.00E+00	1.37E-01	1.00E+00	4	27	ATP2A2,RTEL1,PSENEN,TERT
Human Phenotype	HP:0000849	Adrenocortical abnormality		1.16E-02	1.00E+00	1.37E-01	1.00E+00	7	75	CLCN2,HTR1A,POR,CDH23,CACNA1H,CACNA1S,TERT
Human Phenotype	HP:0031064	Impaired continence		1.17E-02	1.00E+00	1.37E-01	1.00E+00	12	173	HS6ST2,RREB1,KCNT1,TRAF7,SPG11,SLC2A1,FITM2,PEX11B,NEFL,AP5Z1,CACNA1H,TERT
Human Phenotype	HP:0012377	Hemianopia		1.18E-02	1.00E+00	1.37E-01	1.00E+00	6	58	TRAF7,POLG,ARSG,CDH23,PCDH15,TERT
Human Phenotype	HP:0003542	Increased serum pyruvate		1.18E-02	1.00E+00	1.37E-01	1.00E+00	6	58	PDHA1,POLG,SLC25A26,NDUFB9,NDUFS8,PDHX
Human Phenotype	HP:0001436	Abnormality of the foot musculature		1.21E-02	1.00E+00	1.37E-01	1.00E+00	9	113	CFL2,LRP12,POLG,SPG11,RAI1,NEFL,ADSS1,SELENON,LIG3
Human Phenotype	HP:0008240	Secondary growth hormone deficiency		1.21E-02	1.00E+00	1.37E-01	1.00E+00	3	15	TRAF7,CDH23,TERT
Human Phenotype	HP:0002250	Abnormal large intestine morphology		1.25E-02	1.00E+00	1.37E-01	1.00E+00	29	574	HS6ST2,TMEM216,RPS19,RREB1,F13A1,TYR,MID1,PKD1,KCNT1,TRAF7,COL5A2,FLNB,POLG,SPG11,SLC2A1,ARL3,FITM2,ATP2A2,RTEL1,PEX11B,AURKA,NEFL,AP5Z1,CACNA1H,TMEM231,CPLANE1,TERT,RASGRP1,LIMK1
Human Phenotype	HP:0002344	Progressive neurologic deterioration		1.28E-02	1.00E+00	1.37E-01	1.00E+00	6	59	POLG,SLC13A3,IDUA,NAGLU,GLB1,MCOLN1
Human Phenotype	HP:0002777	Tracheal stenosis		1.28E-02	1.00E+00	1.37E-01	1.00E+00	4	28	MGP,FLNB,IDUA,SLC26A2
Human Phenotype	HP:0012504	Abnormal size of pituitary gland		1.28E-02	1.00E+00	1.37E-01	1.00E+00	4	28	TRAF7,CDH23,RBM28,TERT
Human Phenotype	HP:0003828	Variable expressivity		1.29E-02	1.00E+00	1.37E-01	1.00E+00	8	95	PIGH,SLC2A1,RTEL1,SLC25A26,GLE1,CDON,PDHX,TH
Human Phenotype	HP:0003813	Variable phenotype		1.29E-02	1.00E+00	1.37E-01	1.00E+00	8	95	PIGH,SLC2A1,RTEL1,SLC25A26,GLE1,CDON,PDHX,TH
Human Phenotype	HP:0011951	Aspiration pneumonia		1.29E-02	1.00E+00	1.37E-01	1.00E+00	8	95	PDHA1,MID1,LRP12,KNSTRN,GLB1,NOS1,CDON,SELENON
Human Phenotype	HP:0002315	Headache		1.30E-02	1.00E+00	1.37E-01	1.00E+00	19	332	RNF168,CLCN2,TRAF7,COL5A2,HTR1A,POLG,SLC2A1,SPP1,CDH23,BCAT2,TNFRSF11A,PEX11B,TRANK1,NOTCH2,GRIN2A,SELENON,TERT,LIG3,RASGRP1
Human Phenotype	HP:0007367	Atrophy/Degeneration affecting the central nervous system		1.30E-02	1.00E+00	1.37E-01	1.00E+00	57	1322	USP18,MAN2C1,PDHA1,TMEM216,PEX6,ABCA7,AARS2,CLN3,MID1,FGF12,MED17,KCNT1,TRAF7,LRP12,WFS1,POLG,ANXA11,SLC13A3,SPG11,IDUA,SLC2A1,UFM1,RAB18,ARL3,IFRD1,YIF1B,SLC25A1,IQCB1,SNRPN,GABRA2,SORL1,GABRA5,RTEL1,NARS1,CDH23,SLC39A8,NEFL,GLB1,GLE1,DGUOK,KCNJ13,PCDH15,DLAT,TMEM231,VPS51,CPLANE1,SLC38A3,EVC2,GRIN2A,RBM28,TERT,MCOLN1,EXOSC2,PDHX,LIG3,SMG8,LIMK1
Human Phenotype	HP:0001123	Visual field defect		1.34E-02	1.00E+00	1.37E-01	1.00E+00	16	264	MAK,PEX6,CLCN2,TRAF7,WFS1,POLG,ELOVL1,IDH3A,ARSG,ARL3,CDH23,PEX11B,KCNJ13,PCDH15,DLAT,TERT
Human Phenotype	HP:0009098	Chronic oral candidiasis		1.45E-02	1.00E+00	1.37E-01	1.00E+00	4	29	TLR8,KNSTRN,IKBKB,RORC
Human Phenotype	HP:0030517	Heteronymous hemianopia		1.46E-02	1.00E+00	1.37E-01	1.00E+00	3	16	TRAF7,CDH23,TERT
Human Phenotype	HP:0030521	Bitemporal hemianopia		1.46E-02	1.00E+00	1.37E-01	1.00E+00	3	16	TRAF7,CDH23,TERT
Human Phenotype	HP:0002444	Hypothalamic hamartoma		1.46E-02	1.00E+00	1.37E-01	1.00E+00	3	16	MAN2C1,TMEM216,CPLANE1
Human Phenotype	HP:0000180	Lobulated tongue		1.46E-02	1.00E+00	1.37E-01	1.00E+00	3	16	TMEM216,TMEM231,CPLANE1
Human Phenotype	HP:0011148	Absence seizures with special features		1.46E-02	1.00E+00	1.37E-01	1.00E+00	3	16	SLC2A1,CACNA1H,GRIN2A
Human Phenotype	HP:0009891	Underdeveloped supraorbital ridges		1.49E-02	1.00E+00	1.37E-01	1.00E+00	6	61	PEX6,CITED2,KNSTRN,PEX11B,KDR,ZFPM2
Human Phenotype	HP:0004366	Abnormality of glycolysis		1.49E-02	1.00E+00	1.37E-01	1.00E+00	6	61	PDHA1,POLG,SLC25A26,NDUFB9,NDUFS8,PDHX
Human Phenotype	HP:0003839	Abnormal upper limb epiphysis morphology		1.49E-02	1.00E+00	1.37E-01	1.00E+00	6	61	MGP,FLNB,MRPS28,POR,EVC2,SLC26A2
Human Phenotype	HP:0031074	Abnormal response to ACTH stimulation test		1.50E-02	1.00E+00	1.37E-01	1.00E+00	2	6	POR,RBM28
Human Phenotype	HP:0000732	Inflexible adherence to routines		1.50E-02	1.00E+00	1.37E-01	1.00E+00	2	6	FOXP1,SNRPN
Human Phenotype	HP:0031099	Abnormal circulating inhibin level		1.50E-02	1.00E+00	1.37E-01	1.00E+00	2	6	POR,SNRPN
Human Phenotype	HP:5200130	Insistence on sameness		1.50E-02	1.00E+00	1.37E-01	1.00E+00	2	6	FOXP1,SNRPN
Human Phenotype	HP:0012850	Small intestinal dysmotility		1.50E-02	1.00E+00	1.37E-01	1.00E+00	2	6	POLG,LIG3
Human Phenotype	HP:0031100	Decreased inhibin B level		1.50E-02	1.00E+00	1.37E-01	1.00E+00	2	6	POR,SNRPN
Human Phenotype	HP:0011735	Adrenocorticotropin deficient adrenal insufficiency		1.50E-02	1.00E+00	1.37E-01	1.00E+00	2	6	CDH23,RBM28
Human Phenotype	HP:0030218	Punding		1.50E-02	1.00E+00	1.37E-01	1.00E+00	2	6	SLC2A1,CACNA1H
Human Phenotype	HP:3000005	Abnormality of masseter muscle		1.50E-02	1.00E+00	1.37E-01	1.00E+00	2	6	LRP12,CACNA1S
Human Phenotype	HP:0002540	Inability to walk		1.56E-02	1.00E+00	1.37E-01	1.00E+00	20	362	PDHA1,CLN3,FGF12,KCNT1,LRP12,SPG11,ST3GAL3,SLC2A1,RAB18,GABRA2,SLC39A8,NEFL,GLE1,TMEM231,VPS51,SLC38A3,CDON,ADSS1,SELENON,CLDN11
Human Phenotype	HP:0000726	Dementia		1.59E-02	1.00E+00	1.37E-01	1.00E+00	13	202	ABCA7,AARS2,CLN3,WFS1,POLG,ANXA11,SPG11,SORL1,CDH23,DGUOK,DLAT,PRICKLE1,LIG3
Human Phenotype	HP:0002302	Abnormality of cognition		1.59E-02	1.00E+00	1.37E-01	1.00E+00	13	202	ABCA7,AARS2,CLN3,WFS1,POLG,ANXA11,SPG11,SORL1,CDH23,DGUOK,DLAT,PRICKLE1,LIG3
Human Phenotype	HP:0003118	Increased circulating cortisol level		1.63E-02	1.00E+00	1.37E-01	1.00E+00	4	30	HTR1A,POR,CDH23,TERT
Human Phenotype	HP:5200423	Abnormal experience of reality		1.63E-02	1.00E+00	1.37E-01	1.00E+00	29	586	RREB1,ABCA7,AARS2,CLN3,KCNT1,WFS1,POLG,ANXA11,SPG11,SLC2A1,ARSG,FOXP1,ATP2A2,SNRPN,RAI1,SORL1,SPP1,CDH23,BCKDHB,TRANK1,GLE1,PCDH15,DLAT,CACNA1H,CDON,DRD2,GRIN2A,TERT,LIMK1
Human Phenotype	HP:0000834	Abnormality of the adrenal glands		1.64E-02	1.00E+00	1.37E-01	1.00E+00	14	225	PEX6,CLCN2,TRAF7,HTR1A,POR,SNRPN,CDH23,PEX11B,CACNA1H,CDON,CACNA1S,RBM28,TERT,ZFPM2
Human Phenotype	HP:0100852	Abnormal fear-induced behavior		1.65E-02	1.00E+00	1.37E-01	1.00E+00	25	486	RNF168,RREB1,CLN3,KCNT1,TRAF7,WFS1,POLG,ANXA11,SPG11,SLC2A1,ARSG,FOXP1,SNRPN,RAI1,CDH23,TRANK1,GLE1,PCDH15,DLAT,CACNA1H,CDON,DRD2,GRIN2A,TERT,LIMK1
Human Phenotype	HP:0032794	Myoclonic seizure		1.67E-02	1.00E+00	1.37E-01	1.00E+00	15	248	CLCN2,CLN3,KCNT1,KNSTRN,POLG,ST3GAL3,SLC2A1,RAB18,GABRA5,NARS1,GLB1,TMEM231,SLC38A3,PRICKLE1,GRIN2A
Human Phenotype	HP:0001311	Abnormal nervous system electrophysiology		1.71E-02	1.00E+00	1.37E-01	1.00E+00	40	875	PDHA1,CFL2,TMEM216,PEX6,CLCN2,AARS2,MID1,FGF12,MED17,KCNT1,LRP12,POLG,ANXA11,ST3GAL3,IDUA,SLC2A1,ARHGEF10,SLC25A1,FOXP1,SNRPN,RAI1,GABRA2,GABRA5,CDH23,PEX11B,SLC39A8,NEFL,GLE1,CACNA1H,TMEM231,VPS51,CPLANE1,SLC38A3,CACNA1S,EVC2,PRICKLE1,GRIN2A,SELENON,MCOLN1,LIG3
Human Phenotype	HP:0009141	Depletion of mitochondrial DNA in muscle tissue		1.73E-02	1.00E+00	1.37E-01	1.00E+00	3	17	POLG,DGUOK,LIG3
Human Phenotype	HP:0002691	Platybasia		1.73E-02	1.00E+00	1.37E-01	1.00E+00	3	17	RREB1,FLNB,NOTCH2
Human Phenotype	HP:0001962	Palpitations		1.82E-02	1.00E+00	1.37E-01	1.00E+00	8	101	CITED2,SCN2B,PKP2,POLG,MYL4,CDH23,CACNA1S,TERT
Human Phenotype	HP:0031058	Impairment of activities of daily living		1.83E-02	1.00E+00	1.37E-01	1.00E+00	12	184	HS6ST2,RREB1,KCNT1,TRAF7,SPG11,SLC2A1,FITM2,PEX11B,NEFL,AP5Z1,CACNA1H,TERT
Human Phenotype	HP:0025190	Bilateral tonic-clonic seizure with generalized onset		1.88E-02	1.00E+00	1.37E-01	1.00E+00	5	47	CLCN2,SLC2A1,GABRA5,NARS1,GRIN2A
Human Phenotype	HP:0045026	Abnormal mediastinum morphology		1.88E-02	1.00E+00	1.37E-01	1.00E+00	5	47	TRAF7,FOXP1,STAT6,TERT,RASGRP1
Human Phenotype	HP:0030453	Abnormal visual electrophysiology		1.91E-02	1.00E+00	1.37E-01	1.00E+00	15	252	MAK,TYR,CLN3,POLG,SPG11,IDH3A,ARSG,RAB18,ARL3,IQCB1,CDH23,KCNJ13,PCDH15,CA4,MCOLN1
Human Phenotype	HP:5200430	Abnormal psychotic pattern		1.91E-02	1.00E+00	1.37E-01	1.00E+00	13	207	RREB1,AARS2,CLN3,KCNT1,WFS1,SPG11,ARSG,ATP2A2,SNRPN,SPP1,CDH23,PCDH15,GRIN2A
Human Phenotype	HP:0000283	Broad face		2.02E-02	1.00E+00	1.37E-01	1.00E+00	3	18	FLNB,IDUA,RAI1
Human Phenotype	HP:0011734	Central adrenal insufficiency		2.02E-02	1.00E+00	1.37E-01	1.00E+00	3	18	SNRPN,CDH23,RBM28
Human Phenotype	HP:0001756	Vestibular hypofunction		2.02E-02	1.00E+00	1.37E-01	1.00E+00	3	18	ARSG,CDH23,PCDH15
Human Phenotype	HP:0100671	Abnormal trabecular bone morphology		2.03E-02	1.00E+00	1.37E-01	1.00E+00	4	32	RTEL1,TNFRSF11A,NOTCH2,TERT
Human Phenotype	HP:0010663	Abnormal thalamus morphology		2.04E-02	1.00E+00	1.37E-01	1.00E+00	5	48	MED17,TRAF7,POLG,SLC2A1,TERT
Human Phenotype	HP:0031950	Usual interstitial pneumonia		2.05E-02	1.00E+00	1.37E-01	1.00E+00	2	7	RTEL1,TERT
Human Phenotype	HP:0008812	Flattened femoral head		2.05E-02	1.00E+00	1.37E-01	1.00E+00	2	7	GLB1,PRG4
Human Phenotype	HP:0040025	Clinodactyly of the 4th finger		2.05E-02	1.00E+00	1.37E-01	1.00E+00	2	7	KNSTRN,SNRPN
Human Phenotype	HP:0030219	Semantic dementia		2.05E-02	1.00E+00	1.37E-01	1.00E+00	2	7	ABCA7,SORL1
Human Phenotype	HP:0010525	Finger agnosia		2.05E-02	1.00E+00	1.37E-01	1.00E+00	2	7	ABCA7,SORL1
Human Phenotype	HP:0009849	Symphalangism of middle phalanx of finger		2.05E-02	1.00E+00	1.37E-01	1.00E+00	2	7	BHLHA9,TFAP2B
Human Phenotype	HP:0001558	Decreased fetal movement		2.09E-02	1.00E+00	1.37E-01	1.00E+00	14	232	TRAIP,CHUK,FGF12,SLC25A1,IL2RB,SNRPN,RAI1,GABRA2,GABRA5,SLC25A26,GLE1,KIF5C,SLC38A3,SELENON
Human Phenotype	HP:0002778	Abnormal tracheal morphology		2.11E-02	1.00E+00	1.37E-01	1.00E+00	11	166	MGP,MID1,FLNB,POLG,WNT9B,ITGA8,IDUA,RTEL1,SLC26A2,TERT,LIMK1
Human Phenotype	HP:0004396	Poor appetite		2.21E-02	1.00E+00	1.37E-01	1.00E+00	5	49	POLG,SLC25A26,TRANK1,SELENON,LIG3
Human Phenotype	HP:0003380	Decreased number of peripheral myelinated nerve fibers		2.21E-02	1.00E+00	1.37E-01	1.00E+00	5	49	POLG,SPG11,RAI1,NEFL,LIG3
Human Phenotype	HP:0025234	Parasomnia		2.25E-02	1.00E+00	1.37E-01	1.00E+00	4	33	KCNT1,NEFL,TRANK1,TFAP2B
Human Phenotype	HP:0008049	Abnormality of the extraocular muscles		2.25E-02	1.00E+00	1.37E-01	1.00E+00	4	33	TRAF7,POLG,TERT,LIG3
Human Phenotype	HP:0500184	Abnormal CSF amino acid concentration		2.34E-02	1.00E+00	1.37E-01	1.00E+00	3	19	PDHA1,DLAT,PDHX
Human Phenotype	HP:0003505	Short limb dwarfism		2.34E-02	1.00E+00	1.37E-01	1.00E+00	3	19	FLNB,EVC2,SLC26A2
Human Phenotype	HP:0002492	Abnormal corticospinal tract morphology		2.43E-02	1.00E+00	1.37E-01	1.00E+00	63	1534	MAK,PEX6,ABCA7,AARS2,CLN3,FGF12,MED17,KCNT1,TRAF7,LRP12,POLG,ANXA11,ELOVL1,SPG11,IDH3A,IDUA,SLC2A1,UFM1,RAB18,ARL3,IFRD1,YIF1B,IQCB1,FOXP1,SNRPN,RAI1,GABRA2,SORL1,GABRA5,RTEL1,SPP1,NARS1,BCAT2,BCKDHB,TNFRSF11A,MCCC1,PEX11B,SLC39A8,NDUFS8,NEFL,GLB1,GLDC,GLE1,AP5Z1,DGUOK,KCNJ13,DLAT,KIF5C,TMEM231,SLC38A3,CDON,CA4,CACNA1S,PRICKLE1,GRIN2A,RBM28,TERT,MCOLN1,PDHX,LIG3,TH,LIMK1,CLDN11
Human Phenotype	HP:0002062	Abnormal pyramidal tract morphology		2.43E-02	1.00E+00	1.37E-01	1.00E+00	63	1534	MAK,PEX6,ABCA7,AARS2,CLN3,FGF12,MED17,KCNT1,TRAF7,LRP12,POLG,ANXA11,ELOVL1,SPG11,IDH3A,IDUA,SLC2A1,UFM1,RAB18,ARL3,IFRD1,YIF1B,IQCB1,FOXP1,SNRPN,RAI1,GABRA2,SORL1,GABRA5,RTEL1,SPP1,NARS1,BCAT2,BCKDHB,TNFRSF11A,MCCC1,PEX11B,SLC39A8,NDUFS8,NEFL,GLB1,GLDC,GLE1,AP5Z1,DGUOK,KCNJ13,DLAT,KIF5C,TMEM231,SLC38A3,CDON,CA4,CACNA1S,PRICKLE1,GRIN2A,RBM28,TERT,MCOLN1,PDHX,LIG3,TH,LIMK1,CLDN11
Human Phenotype	HP:0003063	Abnormality of the humerus		2.43E-02	1.00E+00	1.37E-01	1.00E+00	6	68	FGF9,FLNB,POR,SPARC,BMP1,SLC26A2
Human Phenotype	HP:0002999	Patellar dislocation		2.43E-02	1.00E+00	1.37E-01	1.00E+00	6	68	RREB1,COL5A2,FLNB,NOTCH2,SLC26A2,LIMK1
Human Phenotype	HP:0012548	Fatty replacement of skeletal muscle		2.49E-02	1.00E+00	1.37E-01	1.00E+00	4	34	CFL2,SECISBP2,ANXA11,CACNA1S
Human Phenotype	HP:5200230	Maladaptive fear-related cognitions		2.61E-02	1.00E+00	1.37E-01	1.00E+00	22	431	RREB1,CLN3,KCNT1,WFS1,POLG,ANXA11,SLC2A1,ARSG,FOXP1,SNRPN,RAI1,CDH23,TRANK1,GLE1,PCDH15,DLAT,CACNA1H,CDON,DRD2,GRIN2A,TERT,LIMK1
Human Phenotype	HP:0000739	Anxiety		2.61E-02	1.00E+00	1.37E-01	1.00E+00	22	431	RREB1,CLN3,KCNT1,WFS1,POLG,ANXA11,SLC2A1,ARSG,FOXP1,SNRPN,RAI1,CDH23,TRANK1,GLE1,PCDH15,DLAT,CACNA1H,CDON,DRD2,GRIN2A,TERT,LIMK1
Human Phenotype	HP:0000455	Broad nasal tip		2.64E-02	1.00E+00	1.37E-01	1.00E+00	10	150	TMEM216,FLNB,KNSTRN,IDUA,FOXP1,SNRPN,GLB1,CPLANE1,EXOSC2,TFAP2B
Human Phenotype	HP:0001234	Hitchhiker thumb		2.68E-02	1.00E+00	1.37E-01	1.00E+00	2	8	FLNB,SLC26A2
Human Phenotype	HP:0003865	Bowed humerus		2.68E-02	1.00E+00	1.37E-01	1.00E+00	2	8	FLNB,SPARC
Human Phenotype	HP:0030746	Intraventricular hemorrhage		2.68E-02	1.00E+00	1.37E-01	1.00E+00	2	8	RNF168,SPARC
Human Phenotype	HP:0000900	Thickened ribs		2.68E-02	1.00E+00	1.37E-01	1.00E+00	2	8	NAGLU,GLB1
Human Phenotype	HP:0009273	Deviation of the 4th finger		2.68E-02	1.00E+00	1.37E-01	1.00E+00	2	8	KNSTRN,SNRPN
Human Phenotype	HP:0003275	Narrow pelvis bone		2.68E-02	1.00E+00	1.37E-01	1.00E+00	2	8	POR,IDUA
Human Phenotype	HP:0007738	Uncontrolled eye movements		2.68E-02	1.00E+00	1.37E-01	1.00E+00	2	8	SLC2A1,CACNA1H
Human Phenotype	HP:0011041	Aplasia/Hypoplasia of the cervical spine		2.68E-02	1.00E+00	1.37E-01	1.00E+00	2	8	FLNB,SLC26A2
Human Phenotype	HP:0005186	Synovial lining hyperplasia		2.68E-02	1.00E+00	1.37E-01	1.00E+00	2	8	IL2RB,PRG4
Human Phenotype	HP:0009756	Popliteal pterygium		2.68E-02	1.00E+00	1.37E-01	1.00E+00	2	8	CHUK,BHLHA9
Human Phenotype	HP:0010848	EEG with spike-wave complexes (2.5-3.5 Hz)		2.68E-02	1.00E+00	1.37E-01	1.00E+00	2	8	SLC2A1,CACNA1H
Human Phenotype	HP:0008434	Hypoplastic cervical vertebrae		2.68E-02	1.00E+00	1.37E-01	1.00E+00	2	8	FLNB,SLC26A2
Human Phenotype	HP:0010750	Dermatochalasis		2.68E-02	1.00E+00	1.37E-01	1.00E+00	2	8	COL5A2,KNSTRN
Human Phenotype	HP:0000602	Ophthalmoplegia		2.69E-02	1.00E+00	1.37E-01	1.00E+00	15	263	MAK,TRAF7,LRP12,WFS1,POLG,IDH3A,ARL3,SLC25A1,CDH23,DGUOK,CA4,CACNA1S,SELENON,TERT,LIG3
Human Phenotype	HP:0500183	Abnormal CSF carboxylic acid concentration		2.69E-02	1.00E+00	1.37E-01	1.00E+00	3	20	PDHA1,DLAT,PDHX
Human Phenotype	HP:0003049	Ulnar deviation of the wrist		2.69E-02	1.00E+00	1.37E-01	1.00E+00	3	20	FLNB,POR,GLB1
Human Phenotype	HP:0011474	Childhood onset sensorineural hearing impairment		2.69E-02	1.00E+00	1.37E-01	1.00E+00	3	20	CDH23,COCH,PRG4
Human Phenotype	HP:0008956	Proximal lower limb amyotrophy		2.69E-02	1.00E+00	1.37E-01	1.00E+00	3	20	SPG11,NEFL,ADSS1
Human Phenotype	HP:0003387	Decreased number of large peripheral myelinated nerve fibers		2.69E-02	1.00E+00	1.37E-01	1.00E+00	3	20	POLG,NEFL,LIG3
Human Phenotype	HP:0002268	Paroxysmal dystonia		2.69E-02	1.00E+00	1.37E-01	1.00E+00	3	20	KCNT1,SLC2A1,DLAT
Human Phenotype	HP:0009731	Cerebral hamartoma		2.69E-02	1.00E+00	1.37E-01	1.00E+00	3	20	MAN2C1,TMEM216,CPLANE1
Human Phenotype	HP:0001737	Pancreatic cysts		2.74E-02	1.00E+00	1.37E-01	1.00E+00	4	35	TMEM216,PKD1,DNAJB11,TMEM231
Human Phenotype	HP:0010844	EEG with multifocal slow activity		2.79E-02	1.00E+00	1.37E-01	1.00E+00	5	52	FGF12,GABRA2,GABRA5,SLC38A3,GRIN2A
Human Phenotype	HP:0002450	Abnormal motor neuron morphology		2.79E-02	1.00E+00	1.37E-01	1.00E+00	24	484	CFL2,SECISBP2,MED17,KCNT1,TRAF7,LRP12,POLG,ANXA11,SPG11,RAB18,SLC25A1,RAI1,NDUFS8,NEFL,GLE1,AP5Z1,DGUOK,CPLANE1,ADSS1,CACNA1S,RBM28,SELENON,TERT,LIG3
Human Phenotype	HP:0000657	Oculomotor apraxia		2.87E-02	1.00E+00	1.37E-01	1.00E+00	8	110	TMEM216,PEX6,ABCA7,ARL3,SORL1,DLAT,TMEM231,CPLANE1
Human Phenotype	HP:0025354	Abnormal cellular phenotype		2.89E-02	1.00E+00	1.37E-01	1.00E+00	34	745	RNF168,PDHA1,PEX6,RREB1,TLR8,AARS2,CLN3,KLHDC8B,TRAF7,KNSTRN,POLG,IDUA,SLC2A1,IKBKB,IL2RB,RAI1,RTEL1,NAGLU,SLC25A26,TNFRSF11A,NDUFB9,SLC39A8,NDUFS8,GLB1,DGUOK,DLAT,CACNA1S,TERT,MCOLN1,PDHX,LIG3,RASGRP1,EGFR,ARHGEF1
Human Phenotype	HP:0011198	EEG with generalized epileptiform discharges		2.94E-02	1.00E+00	1.37E-01	1.00E+00	15	266	PDHA1,CLCN2,FGF12,MED17,KCNT1,ST3GAL3,SLC2A1,SLC25A1,GABRA2,GABRA5,SLC39A8,CACNA1H,SLC38A3,PRICKLE1,GRIN2A
Human Phenotype	HP:0031466	Impairment in personality functioning		2.98E-02	1.00E+00	1.37E-01	1.00E+00	42	962	RNF168,RREB1,ABCA7,SLITRK1,AARS2,PIGH,CLN3,FGF12,KCNT1,TRAF7,WFS1,POLG,ANXA11,SPG11,IDUA,SLC2A1,ARSG,FOXP1,ATP2A2,SNRPN,RAI1,GABRA2,SORL1,GABRA5,SPP1,NAGLU,CDH23,KDM6B,ALKBH8,TRANK1,GLDC,GLE1,DGUOK,PCDH15,DLAT,CACNA1H,SLC38A3,CDON,DRD2,GRIN2A,TERT,LIMK1
Human Phenotype	HP:0100335	Non-midline cleft lip		3.00E-02	1.00E+00	1.37E-01	1.00E+00	5	53	CHUK,MID1,WNT9B,ITGA8,SLC26A2
Human Phenotype	HP:0001557	Prenatal movement abnormality		3.06E-02	1.00E+00	1.37E-01	1.00E+00	14	244	TRAIP,CHUK,FGF12,SLC25A1,IL2RB,SNRPN,RAI1,GABRA2,GABRA5,SLC25A26,GLE1,KIF5C,SLC38A3,SELENON
Human Phenotype	HP:0004355	Abnormality of proteoglycan metabolism		3.07E-02	1.00E+00	1.37E-01	1.00E+00	3	21	IDUA,NAGLU,GLB1
Human Phenotype	HP:0007344	Atrophy/Degeneration involving the spinal cord		3.07E-02	1.00E+00	1.37E-01	1.00E+00	3	21	POLG,SPG11,NEFL
Human Phenotype	HP:0030588	Abnormal visual field test		3.07E-02	1.00E+00	1.37E-01	1.00E+00	3	21	TRAF7,CDH23,TERT
Human Phenotype	HP:0100260	Mesoaxial polydactyly		3.07E-02	1.00E+00	1.37E-01	1.00E+00	3	21	TMEM216,CPLANE1,TFAP2B
Human Phenotype	HP:0001441	Abnormality of the musculature of the thigh		3.07E-02	1.00E+00	1.37E-01	1.00E+00	3	21	SPG11,NEFL,ADSS1
Human Phenotype	HP:0008155	Mucopolysacchariduria		3.07E-02	1.00E+00	1.37E-01	1.00E+00	3	21	IDUA,NAGLU,GLB1
Human Phenotype	HP:0001516	Dwarfism		3.07E-02	1.00E+00	1.37E-01	1.00E+00	3	21	FLNB,EVC2,SLC26A2
Human Phenotype	HP:0008202	Reduced circulating prolactin concentration		3.07E-02	1.00E+00	1.37E-01	1.00E+00	3	21	TRAF7,RBM28,TERT
Human Phenotype	HP:0012330	Pyelonephritis		3.07E-02	1.00E+00	1.37E-01	1.00E+00	3	21	PKD1,XDH,DNAJB11
Human Phenotype	HP:0046508	Abnormal cervical spine morphology		3.07E-02	1.00E+00	1.37E-01	1.00E+00	3	21	FLNB,GLE1,SLC26A2
Human Phenotype	HP:0003567	Mucopolysacchariduria		3.07E-02	1.00E+00	1.37E-01	1.00E+00	3	21	IDUA,NAGLU,GLB1
Human Phenotype	HP:0011166	Focal myoclonic seizure		3.07E-02	1.00E+00	1.37E-01	1.00E+00	3	21	POLG,TMEM231,GRIN2A
Human Phenotype	HP:0003541	Urinary glycosaminoglycan excretion		3.07E-02	1.00E+00	1.37E-01	1.00E+00	3	21	IDUA,NAGLU,GLB1
Human Phenotype	HP:0002354	Memory impairment		3.09E-02	1.00E+00	1.37E-01	1.00E+00	10	154	ABCA7,CLN3,TRAF7,POLG,SPG11,SORL1,CDH23,TRANK1,GRIN2A,TERT
Human Phenotype	HP:0012757	Abnormal neuron morphology		3.10E-02	1.00E+00	1.37E-01	1.00E+00	24	489	CFL2,SECISBP2,MED17,KCNT1,TRAF7,LRP12,POLG,ANXA11,SPG11,RAB18,SLC25A1,RAI1,NDUFS8,NEFL,GLE1,AP5Z1,DGUOK,CPLANE1,ADSS1,CACNA1S,RBM28,SELENON,TERT,LIG3
Human Phenotype	HP:0001611	Hypernasal speech		3.15E-02	1.00E+00	1.37E-01	1.00E+00	8	112	RREB1,MGP,LRP12,POLG,SLC25A1,SNRPN,GRIN2A,SELENON
Human Phenotype	HP:0100332	Non-midline cleft lip/palate		3.22E-02	1.00E+00	1.37E-01	1.00E+00	5	54	CHUK,MID1,WNT9B,ITGA8,SLC26A2
Human Phenotype	HP:0100702	Arachnoid cyst		3.22E-02	1.00E+00	1.37E-01	1.00E+00	5	54	PKD1,DNAJB11,NARS1,TMEM231,CPLANE1
Human Phenotype	HP:0002493	Upper motor neuron dysfunction		3.24E-02	1.00E+00	1.37E-01	1.00E+00	62	1527	MAK,PEX6,ABCA7,AARS2,CLN3,FGF12,MED17,KCNT1,TRAF7,LRP12,POLG,ANXA11,ELOVL1,SPG11,IDH3A,IDUA,SLC2A1,UFM1,RAB18,ARL3,IFRD1,YIF1B,IQCB1,FOXP1,SNRPN,GABRA2,SORL1,GABRA5,RTEL1,SPP1,NARS1,BCAT2,BCKDHB,TNFRSF11A,MCCC1,PEX11B,SLC39A8,NDUFS8,NEFL,GLB1,GLDC,GLE1,AP5Z1,DGUOK,KCNJ13,DLAT,KIF5C,TMEM231,SLC38A3,CDON,CA4,CACNA1S,PRICKLE1,GRIN2A,RBM28,TERT,MCOLN1,PDHX,LIG3,TH,LIMK1,CLDN11
Human Phenotype	HP:0007256	Abnormal pyramidal sign		3.24E-02	1.00E+00	1.37E-01	1.00E+00	62	1527	MAK,PEX6,ABCA7,AARS2,CLN3,FGF12,MED17,KCNT1,TRAF7,LRP12,POLG,ANXA11,ELOVL1,SPG11,IDH3A,IDUA,SLC2A1,UFM1,RAB18,ARL3,IFRD1,YIF1B,IQCB1,FOXP1,SNRPN,GABRA2,SORL1,GABRA5,RTEL1,SPP1,NARS1,BCAT2,BCKDHB,TNFRSF11A,MCCC1,PEX11B,SLC39A8,NDUFS8,NEFL,GLB1,GLDC,GLE1,AP5Z1,DGUOK,KCNJ13,DLAT,KIF5C,TMEM231,SLC38A3,CDON,CA4,CACNA1S,PRICKLE1,GRIN2A,RBM28,TERT,MCOLN1,PDHX,LIG3,TH,LIMK1,CLDN11
Human Phenotype	HP:0000836	Hyperthyroidism		3.28E-02	1.00E+00	1.37E-01	1.00E+00	4	37	RREB1,POLG,CDH23,CACNA1S
Human Phenotype	HP:0008245	Pituitary hypothyroidism		3.28E-02	1.00E+00	1.37E-01	1.00E+00	4	37	TRAF7,CDH23,RBM28,TERT
Human Phenotype	HP:0010655	Epiphyseal stippling		3.28E-02	1.00E+00	1.37E-01	1.00E+00	4	37	PEX6,MGP,FLNB,PEX11B
Human Phenotype	HP:0011787	Central hypothyroidism		3.31E-02	1.00E+00	1.37E-01	1.00E+00	6	73	TRAF7,SNRPN,CDH23,CDON,RBM28,TERT
Human Phenotype	HP:0025124	Fragile teeth		3.31E-02	1.00E+00	1.37E-01	1.00E+00	1	1	TNFRSF11A
Human Phenotype	HP:0008608	Hypertrophic auricular cartilage		3.31E-02	1.00E+00	1.37E-01	1.00E+00	1	1	SLC26A2
Human Phenotype	HP:0011305	Partial absence of toe		3.31E-02	1.00E+00	1.37E-01	1.00E+00	1	1	NOTCH2
Human Phenotype	HP:0007277	Paucity of anterior horn motor neurons		3.31E-02	1.00E+00	1.37E-01	1.00E+00	1	1	GLE1
Human Phenotype	HP:0034004	Parosmia		3.31E-02	1.00E+00	1.37E-01	1.00E+00	1	1	TRANK1
Human Phenotype	HP:0010064	Symphalangism affecting the phalanges of the hallux		3.31E-02	1.00E+00	1.37E-01	1.00E+00	1	1	BHLHA9
Human Phenotype	HP:0025264	Stiff ankle		3.31E-02	1.00E+00	1.37E-01	1.00E+00	1	1	SLC26A2
Human Phenotype	HP:0006964	Cerebral cortical neurodegeneration		3.31E-02	1.00E+00	1.37E-01	1.00E+00	1	1	POLG
Human Phenotype	HP:5200296	Abnormal hypnagogia		3.31E-02	1.00E+00	1.37E-01	1.00E+00	1	1	TRANK1
Human Phenotype	HP:0410346	Increased urinary galactosylated oligosaccharide		3.31E-02	1.00E+00	1.37E-01	1.00E+00	1	1	GLB1
Human Phenotype	HP:0006060	Tombstone-shaped proximal phalanges		3.31E-02	1.00E+00	1.37E-01	1.00E+00	1	1	FLNB
Human Phenotype	HP:0031083	Abnormal response to human chorionic gonadotrophin stimulation test		3.31E-02	1.00E+00	1.37E-01	1.00E+00	1	1	POR
Human Phenotype	HP:0000728	Impaired ability to form peer relationships		3.31E-02	1.00E+00	1.37E-01	1.00E+00	1	1	SNRPN
Human Phenotype	HP:0002563	Constrictive pericarditis		3.31E-02	1.00E+00	1.37E-01	1.00E+00	1	1	PRG4
Human Phenotype	HP:0003883	Tapered humerus		3.31E-02	1.00E+00	1.37E-01	1.00E+00	1	1	FLNB
Human Phenotype	HP:0003864	Bifid humerus		3.31E-02	1.00E+00	1.37E-01	1.00E+00	1	1	SLC26A2
Human Phenotype	HP:0003862	Absent humerus		3.31E-02	1.00E+00	1.37E-01	1.00E+00	1	1	FLNB
Human Phenotype	HP:0002519	Hypnagogic hallucination		3.31E-02	1.00E+00	1.37E-01	1.00E+00	1	1	TRANK1
Human Phenotype	HP:0033812	Decreased circulating androstenedione concentration		3.31E-02	1.00E+00	1.37E-01	1.00E+00	1	1	POR
Human Phenotype	HP:0032508	Polyembolokoilamania		3.31E-02	1.00E+00	1.37E-01	1.00E+00	1	1	RAI1
Human Phenotype	HP:0032509	Onychotillomania		3.31E-02	1.00E+00	1.37E-01	1.00E+00	1	1	RAI1
Human Phenotype	HP:0007569	Generalized seborrheic dermatitis		3.31E-02	1.00E+00	1.37E-01	1.00E+00	1	1	C5
Human Phenotype	HP:0006217	Limited mobility of proximal interphalangeal joint		3.31E-02	1.00E+00	1.37E-01	1.00E+00	1	1	WFS1
Human Phenotype	HP:0011533	Snowflake vitreoretinal degeneration		3.31E-02	1.00E+00	1.37E-01	1.00E+00	1	1	KCNJ13
Human Phenotype	HP:0003902	Epiphyseal stippling of the humerus		3.31E-02	1.00E+00	1.37E-01	1.00E+00	1	1	FLNB
Human Phenotype	HP:0006180	Crowded carpal bones		3.31E-02	1.00E+00	1.37E-01	1.00E+00	1	1	NOTCH2
Human Phenotype	HP:0006140	Premature fusion of phalangeal epiphyses		3.31E-02	1.00E+00	1.37E-01	1.00E+00	1	1	MGP
Human Phenotype	HP:0003991	Osteosclerosis of the ulna		3.31E-02	1.00E+00	1.37E-01	1.00E+00	1	1	TNFRSF11A
Human Phenotype	HP:0010248	Cone-shaped epiphyses of the distal phalanges of the hand		3.31E-02	1.00E+00	1.37E-01	1.00E+00	1	1	MRPS28
Human Phenotype	HP:0003967	Sclerotic forearm bones		3.31E-02	1.00E+00	1.37E-01	1.00E+00	1	1	TNFRSF11A
Human Phenotype	HP:0032448	Achlorhydria		3.31E-02	1.00E+00	1.37E-01	1.00E+00	1	1	MCOLN1
Human Phenotype	HP:0009244	Distal/middle symphalangism of 5th finger		3.31E-02	1.00E+00	1.37E-01	1.00E+00	1	1	TFAP2B
Human Phenotype	HP:0003940	Osteoarthritis of the elbow		3.31E-02	1.00E+00	1.37E-01	1.00E+00	1	1	PRG4
Human Phenotype	HP:0004571	Widening of cervical spinal canal		3.31E-02	1.00E+00	1.37E-01	1.00E+00	1	1	GLE1
Human Phenotype	HP:0040233	Factor XIII subunit A deficiency		3.31E-02	1.00E+00	1.37E-01	1.00E+00	1	1	F13A1
Human Phenotype	HP:0011700	Automatic atrial tachycardia		3.31E-02	1.00E+00	1.37E-01	1.00E+00	1	1	CITED2
Human Phenotype	HP:0033060	Decreased circulating complement C5 concentration		3.31E-02	1.00E+00	1.37E-01	1.00E+00	1	1	C5
Human Phenotype	HP:0034364	Fibrofatty replacement of right ventricular myocardium		3.31E-02	1.00E+00	1.37E-01	1.00E+00	1	1	PKP2
Human Phenotype	HP:0032521	Self hugging		3.31E-02	1.00E+00	1.37E-01	1.00E+00	1	1	RAI1
Human Phenotype	HP:0031217	Hot flashes		3.31E-02	1.00E+00	1.37E-01	1.00E+00	1	1	TRANK1
Human Phenotype	HP:0031249	Parageusia		3.31E-02	1.00E+00	1.37E-01	1.00E+00	1	1	TRANK1
Human Phenotype	HP:0004664	Facial midline hemangioma		3.31E-02	1.00E+00	1.37E-01	1.00E+00	1	1	SLC26A2
Human Phenotype	HP:0004632	Cervical segmentation defect		3.31E-02	1.00E+00	1.37E-01	1.00E+00	1	1	FLNB
Human Phenotype	HP:0006408	Distal tapering femur		3.31E-02	1.00E+00	1.37E-01	1.00E+00	1	1	FLNB
Human Phenotype	HP:0011782	Thyroid crisis		3.31E-02	1.00E+00	1.37E-01	1.00E+00	1	1	CDH23
Human Phenotype	HP:0034454	Arachnoid granulation		3.31E-02	1.00E+00	1.37E-01	1.00E+00	1	1	ALKBH8
Human Phenotype	HP:0033984	Increased urinary 8-oxo-7,8-dihydroguanosine level		3.31E-02	1.00E+00	1.37E-01	1.00E+00	1	1	CHUK
Human Phenotype	HP:0025512	Skin-colored papule		3.31E-02	1.00E+00	1.37E-01	1.00E+00	1	1	ATP2A2
Human Phenotype	HP:0005275	Cartilaginous ossification of nose		3.31E-02	1.00E+00	1.37E-01	1.00E+00	1	1	MGP
Human Phenotype	HP:0011909	Flattened metacarpal heads		3.31E-02	1.00E+00	1.37E-01	1.00E+00	1	1	PRG4
Human Phenotype	HP:0034553	Absence of peroxisomes		3.31E-02	1.00E+00	1.37E-01	1.00E+00	1	1	PEX6
Human Phenotype	HP:0034552	Abnormal peroxisomal morphology		3.31E-02	1.00E+00	1.37E-01	1.00E+00	1	1	PEX6
Human Phenotype	HP:0005197	Generalized morning stiffness		3.31E-02	1.00E+00	1.37E-01	1.00E+00	1	1	PRG4
Human Phenotype	HP:0010518	Thyroglossal cyst		3.31E-02	1.00E+00	1.37E-01	1.00E+00	1	1	MID1
Human Phenotype	HP:0032786	Migrating focal seizure		3.31E-02	1.00E+00	1.37E-01	1.00E+00	1	1	GABRA5
Human Phenotype	HP:0025605	Lid lag on downgaze		3.31E-02	1.00E+00	1.37E-01	1.00E+00	1	1	CLCN1
Human Phenotype	HP:0032930	Lacunar halos around chondrocytes		3.31E-02	1.00E+00	1.37E-01	1.00E+00	1	1	SLC26A2
Human Phenotype	HP:0030330	Multinucleated giant chondrocytes in epiphyseal cartilage		3.31E-02	1.00E+00	1.37E-01	1.00E+00	1	1	FLNB
Human Phenotype	HP:0031663	Paradoxical splitting of the second heart sound		3.31E-02	1.00E+00	1.37E-01	1.00E+00	1	1	CITED2
Human Phenotype	HP:0012489	Suprasellar arachnoid cyst		3.31E-02	1.00E+00	1.37E-01	1.00E+00	1	1	TMEM231
Human Phenotype	HP:0010723	Cystic lesions of the pinnae		3.31E-02	1.00E+00	1.37E-01	1.00E+00	1	1	SLC26A2
Human Phenotype	HP:0008410	Subungual hyperkeratotic fragments		3.31E-02	1.00E+00	1.37E-01	1.00E+00	1	1	ATP2A2
Human Phenotype	HP:0032098	Hypomanganesemia		3.31E-02	1.00E+00	1.37E-01	1.00E+00	1	1	SLC39A8
Human Phenotype	HP:0008421	Tall lumbar vertebral bodies		3.31E-02	1.00E+00	1.37E-01	1.00E+00	1	1	NOTCH2
Human Phenotype	HP:0008424	Hypoplastic 5th lumbar vertebrae		3.31E-02	1.00E+00	1.37E-01	1.00E+00	1	1	NOTCH2
Human Phenotype	HP:0004002	Flattened radial epiphyses		3.31E-02	1.00E+00	1.37E-01	1.00E+00	1	1	SLC26A2
Human Phenotype	HP:0011973	Paroxysmal lethargy		3.31E-02	1.00E+00	1.37E-01	1.00E+00	1	1	SLC2A1
Human Phenotype	HP:0005292	Intimal thickening in the coronary arteries		3.31E-02	1.00E+00	1.37E-01	1.00E+00	1	1	GLB1
Human Phenotype	HP:0030221	Sweet craving		3.31E-02	1.00E+00	1.37E-01	1.00E+00	1	1	TRANK1
Human Phenotype	HP:0031785	Abnormal eyelid movement		3.31E-02	1.00E+00	1.37E-01	1.00E+00	1	1	CLCN1
Human Phenotype	HP:0007200	Episodic hypersomnia		3.31E-02	1.00E+00	1.37E-01	1.00E+00	1	1	TRANK1
Human Phenotype	HP:0005463	Elongated sella turcica		3.31E-02	1.00E+00	1.37E-01	1.00E+00	1	1	NOTCH2
Human Phenotype	HP:0025058	Hypothalamic atrophy		3.31E-02	1.00E+00	1.37E-01	1.00E+00	1	1	SPG11
Human Phenotype	HP:0008475	Hypoplastic sacral vertebrae		3.31E-02	1.00E+00	1.37E-01	1.00E+00	1	1	RPS19
Human Phenotype	HP:0008456	C2-C3 subluxation		3.31E-02	1.00E+00	1.37E-01	1.00E+00	1	1	FLNB
Human Phenotype	HP:0008437	Bifid thoracic vertebrae		3.31E-02	1.00E+00	1.37E-01	1.00E+00	1	1	RPS19
Human Phenotype	HP:0002104	Apnea		3.37E-02	1.00E+00	1.37E-01	1.00E+00	18	343	PDHA1,TMEM216,WFS1,IDUA,SLC2A1,ARL3,SLC25A1,SNRPN,RAI1,MCCC1,SLC39A8,NDUFS8,TMEM231,VPS51,CPLANE1,CDON,GRIN2A,TERT
Human Phenotype	HP:0003791	Deposits immunoreactive to beta-amyloid protein		3.37E-02	1.00E+00	1.37E-01	1.00E+00	2	9	ABCA7,SORL1
Human Phenotype	HP:0009084	Midline notch of upper alveolar ridge		3.37E-02	1.00E+00	1.37E-01	1.00E+00	2	9	TMEM216,CPLANE1
Human Phenotype	HP:0003789	Minicore myopathy		3.37E-02	1.00E+00	1.37E-01	1.00E+00	2	9	CFL2,SELENON
Human Phenotype	HP:0003098	Minor hand anomalies		3.37E-02	1.00E+00	1.37E-01	1.00E+00	2	9	ATP2A2,PSENEN
Human Phenotype	HP:0012168	Head-banging		3.37E-02	1.00E+00	1.37E-01	1.00E+00	2	9	SNRPN,RAI1
Human Phenotype	HP:0025436	Elevated serum 11-deoxycortisol		3.37E-02	1.00E+00	1.37E-01	1.00E+00	2	9	POR,TERT
Human Phenotype	HP:0008153	Periodic hypokalemic paresis		3.37E-02	1.00E+00	1.37E-01	1.00E+00	2	9	CDH23,CACNA1S
Human Phenotype	HP:0002159	Heparan sulfate excretion in urine		3.37E-02	1.00E+00	1.37E-01	1.00E+00	2	9	IDUA,NAGLU
Human Phenotype	HP:0010610	Palmar pits		3.37E-02	1.00E+00	1.37E-01	1.00E+00	2	9	ATP2A2,PSENEN
Human Phenotype	HP:0008256	Adrenocortical adenoma		3.37E-02	1.00E+00	1.37E-01	1.00E+00	2	9	CLCN2,CACNA1S
Human Phenotype	HP:0002947	Cervical kyphosis		3.37E-02	1.00E+00	1.37E-01	1.00E+00	2	9	FLNB,SLC26A2
Human Phenotype	HP:0012306	Abnormal rib ossification		3.37E-02	1.00E+00	1.37E-01	1.00E+00	2	9	MGP,SLC26A2
Human Phenotype	HP:0046504	Decreased libido		3.37E-02	1.00E+00	1.37E-01	1.00E+00	2	9	CDH23,TRANK1
Human Phenotype	HP:0004971	Pulmonary artery hypoplasia		3.37E-02	1.00E+00	1.37E-01	1.00E+00	2	9	TRAIP,MGP
Human Phenotype	HP:0045027	Abnormality of the thoracic cavity		3.45E-02	1.00E+00	1.37E-01	1.00E+00	5	55	TRAF7,FOXP1,STAT6,TERT,RASGRP1
Human Phenotype	HP:0006479	Abnormal dental pulp morphology		3.45E-02	1.00E+00	1.37E-01	1.00E+00	5	55	PEX6,COL5A2,RAI1,RTEL1,TERT
Human Phenotype	HP:0000587	Abnormal optic nerve morphology		3.46E-02	1.00E+00	1.37E-01	1.00E+00	38	863	MAK,TMEM216,PEX6,RREB1,TYR,CLCN2,MGP,CLN3,FGF12,TRAF7,WFS1,KNSTRN,POLG,ELOVL1,IDH3A,RAB18,ARL3,IQCB1,GABRA2,GABRA5,CDH23,TNFRSF11A,PEX11B,NDUFB9,NDUFS8,NEFL,GLB1,DGUOK,KCNJ13,TMEM231,SLC38A3,CDON,CA4,TERT,MCOLN1,PDHX,SMG8,CLDN11
Human Phenotype	HP:0006802	Abnormal anterior horn cell morphology		3.47E-02	1.00E+00	1.37E-01	1.00E+00	3	22	ANXA11,GLE1,CPLANE1
Human Phenotype	HP:0010534	Transient global amnesia		3.47E-02	1.00E+00	1.37E-01	1.00E+00	3	22	TRAF7,TRANK1,TERT
Human Phenotype	HP:0002398	Degeneration of anterior horn cells		3.47E-02	1.00E+00	1.37E-01	1.00E+00	3	22	ANXA11,GLE1,CPLANE1
Human Phenotype	HP:0004303	Abnormal muscle fiber morphology		3.50E-02	1.00E+00	1.37E-01	1.00E+00	16	296	CFL2,ABCA7,AARS2,LRP12,POLG,ANXA11,SPG11,SLC25A1,SORL1,SLC25A26,NEFL,DGUOK,ADSS1,CACNA1S,SELENON,LIG3
Human Phenotype	HP:0100753	Schizophrenia		3.50E-02	1.00E+00	1.37E-01	1.00E+00	6	74	RREB1,WFS1,ARSG,ATP2A2,CDH23,PCDH15
Human Phenotype	HP:0000204	Cleft upper lip		3.56E-02	1.00E+00	1.37E-01	1.00E+00	11	180	RPS19,CHUK,MID1,FLNB,WNT9B,ITGA8,RAI1,CPLANE1,CDON,EVC2,SLC26A2
Human Phenotype	HP:0001315	Reduced tendon reflexes		3.57E-02	1.00E+00	1.37E-01	1.00E+00	28	599	CFL2,PEX6,AARS2,FGF12,LRP12,POLG,ANXA11,SPG11,IFRD1,SLC25A1,SNRPN,RAI1,GABRA2,GABRA5,RTEL1,NAGLU,NARS1,PEX11B,NEFL,GLDC,GLE1,DGUOK,SLC38A3,ADSS1,CACNA1S,GRIN2A,SELENON,TERT
Human Phenotype	HP:0003690	Limb muscle weakness		3.57E-02	1.00E+00	1.37E-01	1.00E+00	17	321	CFL2,SECISBP2,TRAF7,LRP12,POLG,ANXA11,SPG11,SLC25A1,RAI1,NEFL,AP5Z1,DGUOK,ADSS1,CACNA1S,SELENON,TERT,LIG3
Human Phenotype	HP:0002832	Calcific stippling		3.58E-02	1.00E+00	1.37E-01	1.00E+00	4	38	PEX6,MGP,FLNB,PEX11B
Human Phenotype	HP:0004347	Weakness of muscles of respiration		3.61E-02	1.00E+00	1.37E-01	1.00E+00	8	115	CFL2,LRP12,POLG,SPG11,SLC25A1,GLE1,CACNA1S,SELENON
Human Phenotype	HP:0000113	Polycystic kidney dysplasia		3.69E-02	1.00E+00	1.37E-01	1.00E+00	5	56	RREB1,PKD1,DNAJB11,TMEM231,NOTCH2
Human Phenotype	HP:0008214	Decreased serum estradiol		3.69E-02	1.00E+00	1.37E-01	1.00E+00	5	56	PSMC3IP,TRAF7,POR,TERT,ZFPM2
Human Phenotype	HP:0003128	Lactic acidosis		3.72E-02	1.00E+00	1.37E-01	1.00E+00	12	204	USP18,PDHA1,AARS2,POLG,BCKDHB,SLC25A26,NDUFB9,NDUFS8,DGUOK,DLAT,PDHX,LIG3
Human Phenotype	HP:0001296	Mood alterations		3.87E-02	1.00E+00	1.37E-01	1.00E+00	9	138	RNF168,TRAF7,POLG,ANXA11,SPG11,CDH23,GLE1,GRIN2A,TERT
Human Phenotype	HP:0000712	Emotional lability		3.87E-02	1.00E+00	1.37E-01	1.00E+00	9	138	RNF168,TRAF7,POLG,ANXA11,SPG11,CDH23,GLE1,GRIN2A,TERT
Human Phenotype	HP:0002457	Abnormal head movements		3.88E-02	1.00E+00	1.37E-01	1.00E+00	4	39	SPG11,SLC2A1,DLAT,CACNA1H
Human Phenotype	HP:0012880	Abnormal labia minora morphology		3.88E-02	1.00E+00	1.37E-01	1.00E+00	4	39	POR,RAB18,SNRPN,ZFPM2
Human Phenotype	HP:0002679	Abnormal sella turcica morphology		3.88E-02	1.00E+00	1.37E-01	1.00E+00	4	39	IDUA,CDH23,GLB1,NOTCH2
Human Phenotype	HP:0012249	Abnormal ST segment		3.88E-02	1.00E+00	1.37E-01	1.00E+00	4	39	CITED2,SCN2B,PKP2,POLG
Human Phenotype	HP:0002953	Vertebral compression fracture		3.88E-02	1.00E+00	1.37E-01	1.00E+00	4	39	SPARC,CDH23,TNFRSF11A,NOTCH2
Human Phenotype	HP:0009702	Carpal synostosis		3.88E-02	1.00E+00	1.37E-01	1.00E+00	4	39	FLNB,POR,EVC2,BHLHA9
Human Phenotype	HP:0011364	White hair		3.89E-02	1.00E+00	1.37E-01	1.00E+00	3	23	TYR,RTEL1,TERT
Human Phenotype	HP:0012657	Abnormal brain positron emission tomography		3.89E-02	1.00E+00	1.37E-01	1.00E+00	3	23	TRAF7,TRANK1,TERT
Human Phenotype	HP:0012658	Abnormal brain FDG positron emission tomography		3.89E-02	1.00E+00	1.37E-01	1.00E+00	3	23	TRAF7,TRANK1,TERT
Human Phenotype	HP:0000943	Dysostosis multiplex		3.89E-02	1.00E+00	1.37E-01	1.00E+00	3	23	IDUA,NAGLU,GLB1
Human Phenotype	HP:0002780	Bronchomalacia		3.89E-02	1.00E+00	1.37E-01	1.00E+00	3	23	FLNB,POR,SLC26A2
Human Phenotype	HP:0001583	Rotary nystagmus		3.89E-02	1.00E+00	1.37E-01	1.00E+00	3	23	TMEM216,CLN3,ELOVL1
Human Phenotype	HP:5200401	Abnormal judgment		3.90E-02	1.00E+00	1.37E-01	1.00E+00	22	449	RREB1,CLN3,KCNT1,WFS1,POLG,ANXA11,SLC2A1,ARSG,FOXP1,SNRPN,RAI1,CDH23,TRANK1,GLE1,PCDH15,DLAT,CACNA1H,CDON,DRD2,GRIN2A,TERT,LIMK1
Human Phenotype	HP:0009816	Lower limb undergrowth		3.91E-02	1.00E+00	1.37E-01	1.00E+00	7	96	CHUK,LRP12,SPG11,FITM2,NEFL,ADSS1,SLC26A2
Human Phenotype	HP:0007126	Proximal amyotrophy		3.94E-02	1.00E+00	1.37E-01	1.00E+00	5	57	PEX6,SPG11,CDH23,NEFL,ADSS1
Human Phenotype	HP:0100238	Synostosis involving bones of the upper limbs		4.02E-02	1.00E+00	1.37E-01	1.00E+00	9	139	TMEM216,FGF9,FLNB,POR,CPLANE1,EVC2,BHLHA9,TFAP2B,LIMK1
Human Phenotype	HP:0001197	Abnormality of prenatal development or birth		4.03E-02	1.00E+00	1.37E-01	1.00E+00	44	1037	USP18,RNF168,PDHA1,CFL2,TRAIP,TMEM216,ZFP57,PEX6,RPS19,RREB1,F13A1,CHUK,MYL9,MGP,FGF12,TRAF7,COL5A2,FLNB,WNT9B,ITGA8,POR,SLC2A1,SLC25A1,IL2RB,SNRPN,RAI1,GABRA2,GABRA5,SLC25A26,PEX11B,NDUFB9,NDUFS8,GLB1,GLE1,DGUOK,KIF5C,TMEM231,SLC38A3,CDON,SLC26A2,SELENON,RASGRP1,LIMK1,EGFR
Human Phenotype	HP:0003596	Middle age onset		4.05E-02	1.00E+00	1.37E-01	1.00E+00	13	230	MAK,CLCN2,AARS2,SCN2B,LRP12,POLG,ANXA11,SPG11,NAGLU,NEFL,AP5Z1,DGUOK,TERT
Human Phenotype	HP:0000668	Hypodontia		4.09E-02	1.00E+00	1.37E-01	1.00E+00	12	207	MID1,FGF12,FLNB,GABRA2,GABRA5,RTEL1,SLC38A3,EVC2,RBM28,TERT,SMG8,LIMK1
Human Phenotype	HP:0012693	Abnormal thalamic size		4.12E-02	1.00E+00	1.37E-01	1.00E+00	2	10	MED17,SLC2A1
Human Phenotype	HP:0012695	Decreased thalamic volume		4.12E-02	1.00E+00	1.37E-01	1.00E+00	2	10	MED17,SLC2A1
Human Phenotype	HP:0033685	Fiber type grouping		4.12E-02	1.00E+00	1.37E-01	1.00E+00	2	10	POLG,ANXA11
Human Phenotype	HP:0006145	Central Y-shaped metacarpal		4.12E-02	1.00E+00	1.37E-01	1.00E+00	2	10	TMEM216,CPLANE1
Human Phenotype	HP:0011933	Elongated superior cerebellar peduncle		4.12E-02	1.00E+00	1.37E-01	1.00E+00	2	10	TMEM216,ARL3
Human Phenotype	HP:0007036	Hypoplasia of olfactory tract		4.12E-02	1.00E+00	1.37E-01	1.00E+00	2	10	TMEM216,CPLANE1
Human Phenotype	HP:0012430	Cerebral white matter hypoplasia		4.12E-02	1.00E+00	1.37E-01	1.00E+00	2	10	SLC2A1,NARS1
Human Phenotype	HP:0009129	Upper limb amyotrophy		4.14E-02	1.00E+00	1.37E-01	1.00E+00	6	77	LRP12,SPG11,IDUA,NEFL,CPLANE1,ADSS1
Human Phenotype	HP:0033108	Abnormal circulating proteinogenic amino acid derivative concentration		4.14E-02	1.00E+00	1.37E-01	1.00E+00	6	77	PDHA1,HS6ST2,POLG,BCKDHB,PDHX,LIG3
Human Phenotype	HP:0000709	Psychosis		4.18E-02	1.00E+00	1.37E-01	1.00E+00	9	140	AARS2,CLN3,KCNT1,WFS1,SPG11,SNRPN,SPP1,CDH23,GRIN2A
Human Phenotype	HP:0002419	Molar tooth sign on MRI		4.21E-02	1.00E+00	1.37E-01	1.00E+00	4	40	TMEM216,ARL3,TMEM231,CPLANE1
Human Phenotype	HP:0100851	Abnormal emotion		4.22E-02	1.00E+00	1.37E-01	1.00E+00	62	1548	USP18,MAN2C1,RNF168,PDHA1,TMEM216,RPS19,RREB1,ABCA7,SLITRK1,CLCN2,AARS2,PIGH,CLN3,MID1,FGF12,KCNT1,TRAF7,WFS1,POLG,ANXA11,SPG11,ST3GAL3,IDUA,SLC2A1,ARSG,YIF1B,SLC25A1,FOXP1,ATP2A2,SNRPN,RAI1,GABRA2,SORL1,GABRA5,SPP1,NAGLU,CDH23,BCKDHB,MCCC1,KDM6B,NDUFB9,NDUFS8,NEFL,ALKBH8,TRANK1,GLDC,GLE1,DGUOK,PCDH15,DLAT,CACNA1H,KIF5C,TMEM231,SLC38A3,CDON,DRD2,GRIN2A,TERT,ZFPM2,SMG8,TH,LIMK1
Human Phenotype	HP:0011017	Abnormal cellular physiology		4.22E-02	1.00E+00	1.37E-01	1.00E+00	32	714	RNF168,PDHA1,RREB1,TLR8,AARS2,CLN3,KLHDC8B,TRAF7,KNSTRN,POLG,IDUA,SLC2A1,IKBKB,IL2RB,RAI1,RTEL1,NAGLU,SLC25A26,TNFRSF11A,NDUFB9,SLC39A8,NDUFS8,GLB1,DGUOK,DLAT,TERT,MCOLN1,PDHX,LIG3,RASGRP1,EGFR,ARHGEF1
Human Phenotype	HP:0003812	Phenotypic variability		4.30E-02	1.00E+00	1.37E-01	1.00E+00	13	232	CLCN2,PIGH,SLC2A1,RTEL1,CDH23,SLC25A26,GLE1,CDON,CACNA1S,GRIN2A,TERT,PDHX,TH
Human Phenotype	HP:0008221	Adrenal hyperplasia		4.34E-02	1.00E+00	1.37E-01	1.00E+00	3	24	CLCN2,POR,CDH23
Human Phenotype	HP:0007340	Lower limb muscle weakness		4.35E-02	1.00E+00	1.37E-01	1.00E+00	12	209	SECISBP2,TRAF7,LRP12,POLG,SPG11,SLC25A1,NEFL,AP5Z1,DGUOK,ADSS1,CACNA1S,TERT
Human Phenotype	HP:0100276	Skin pit		4.36E-02	1.00E+00	1.37E-01	1.00E+00	6	78	CITED2,MID1,ATP2A2,PSENEN,KDR,ZFPM2
Human Phenotype	HP:0000396	Overfolded helix		4.36E-02	1.00E+00	1.37E-01	1.00E+00	6	78	RREB1,CHUK,NARS1,VPS51,SLC26A2,BHLHA9
Human Phenotype	HP:0002206	Pulmonary fibrosis		4.36E-02	1.00E+00	1.37E-01	1.00E+00	6	78	RNF168,PSMC3IP,RTEL1,HPS4,TERT,RASGRP1
Human Phenotype	HP:0011815	Cephalocele		4.47E-02	1.00E+00	1.37E-01	1.00E+00	8	120	TMEM216,FLNB,ARL3,IQCB1,KCNJ13,TMEM231,CPLANE1,CDON
Human Phenotype	HP:0005115	Supraventricular arrhythmia		4.47E-02	1.00E+00	1.37E-01	1.00E+00	8	120	CITED2,SCN2B,PKP2,LRP12,POLG,MYL4,CDH23,CACNA1S
Human Phenotype	HP:0002084	Encephalocele		4.47E-02	1.00E+00	1.37E-01	1.00E+00	8	120	TMEM216,FLNB,ARL3,IQCB1,KCNJ13,TMEM231,CPLANE1,CDON
Human Phenotype	HP:0011370	Recurrent cutaneous fungal infections		4.47E-02	1.00E+00	1.37E-01	1.00E+00	5	59	TLR8,KNSTRN,IKBKB,CDH23,RORC
Human Phenotype	HP:0008207	Primary adrenal insufficiency		4.47E-02	1.00E+00	1.37E-01	1.00E+00	5	59	PEX6,TRAF7,POR,PEX11B,TERT
Human Phenotype	HP:0030188	Tremor by anatomical site		4.50E-02	1.00E+00	1.37E-01	1.00E+00	7	99	PEX6,AARS2,POLG,SPG11,IFRD1,SNRPN,NEFL
Human Phenotype	HP:0006487	Bowing of the long bones		4.53E-02	1.00E+00	1.37E-01	1.00E+00	16	306	CFL2,TMEM216,FLNB,POR,IDUA,SPARC,TNFRSF11A,BMP1,GLB1,TMEM231,CPLANE1,NOTCH2,EVC2,SLC26A2,BHLHA9,LIMK1
Human Phenotype	HP:0012795	Abnormal optic disc morphology		4.53E-02	1.00E+00	1.37E-01	1.00E+00	33	745	MAK,TMEM216,PEX6,RREB1,MGP,CLN3,FGF12,TRAF7,WFS1,KNSTRN,POLG,ELOVL1,IDH3A,RAB18,ARL3,IQCB1,GABRA2,GABRA5,TNFRSF11A,PEX11B,NDUFB9,NDUFS8,GLB1,DGUOK,KCNJ13,TMEM231,SLC38A3,CA4,TERT,MCOLN1,PDHX,SMG8,CLDN11
Human Phenotype	HP:0002883	Hyperventilation		4.55E-02	1.00E+00	1.37E-01	1.00E+00	4	41	KCNT1,SLC2A1,CACNA1H,CPLANE1
Human Phenotype	HP:0006706	Cystic liver disease		4.55E-02	1.00E+00	1.37E-01	1.00E+00	4	41	TMEM216,PKD1,DNAJB11,TMEM231
Human Phenotype	HP:0001437	Abnormality of the musculature of the lower limbs		4.70E-02	1.00E+00	1.37E-01	1.00E+00	14	259	CFL2,CLCN1,SECISBP2,LRP12,POLG,ANXA11,SPG11,SLC25A1,RAI1,NEFL,ADSS1,SELENON,LIG3,CLDN11
Human Phenotype	HP:0011750	Neoplasm of the anterior pituitary		4.75E-02	1.00E+00	1.37E-01	1.00E+00	5	60	PKD1,TRAF7,DNAJB11,CDH23,TERT
Human Phenotype	HP:0040277	Neoplasm of the pituitary gland		4.75E-02	1.00E+00	1.37E-01	1.00E+00	5	60	PKD1,TRAF7,DNAJB11,CDH23,TERT
Human Phenotype	HP:0006889	Intellectual disability, borderline		4.82E-02	1.00E+00	1.37E-01	1.00E+00	3	25	SNRPN,GRIN2A,CLDN11
Human Phenotype	HP:0012696	Abnormal thalamic MRI signal intensity		4.82E-02	1.00E+00	1.37E-01	1.00E+00	3	25	TRAF7,POLG,TERT
Human Phenotype	HP:0100018	Nuclear cataract		4.82E-02	1.00E+00	1.37E-01	1.00E+00	3	25	WFS1,SLC2A1,PRG4
Human Phenotype	HP:0012251	ST segment elevation		4.82E-02	1.00E+00	1.37E-01	1.00E+00	3	25	SCN2B,PKP2,POLG
Human Phenotype	HP:0004757	Paroxysmal atrial fibrillation		4.82E-02	1.00E+00	1.37E-01	1.00E+00	3	25	SCN2B,LRP12,MYL4
Human Phenotype	HP:0031593	Abnormal PR interval		4.82E-02	1.00E+00	1.37E-01	1.00E+00	3	25	SCN2B,PKP2,CACNA1S
Human Phenotype	HP:0003473	Fatigable weakness		4.85E-02	1.00E+00	1.37E-01	1.00E+00	8	122	CFL2,LRP12,ANXA11,SLC25A1,CDH23,GLE1,CACNA1S,SELENON
Human Phenotype	HP:0008959	Distal upper limb muscle weakness		4.90E-02	1.00E+00	1.37E-01	1.00E+00	4	42	LRP12,SPG11,NEFL,ADSS1
Human Phenotype	HP:0007663	Reduced visual acuity		4.91E-02	1.00E+00	1.37E-01	1.00E+00	26	564	MAK,PDHA1,TMEM216,PEX6,TYR,CLN3,TRAF7,OGT,WFS1,POLG,ELOVL1,IDH3A,UFM1,ARL3,IQCB1,IL2RB,CDH23,NDUFB9,NDUFS8,PXDN,GLB1,HPS4,KCNJ13,TMEM231,CA4,TERT
Human Phenotype	HP:0011061	Abnormality of dental structure		4.92E-02	1.00E+00	1.37E-01	1.00E+00	18	359	TRAIP,PEX6,RREB1,SLC24A4,COL5A2,FLNB,SNRPN,RAI1,SPARC,RTEL1,CDH23,TNFRSF11A,BMP1,GLB1,PCDH15,RBM28,TERT,LIMK1
Human Phenotype	HP:0000056	Abnormality of the clitoris		4.92E-02	1.00E+00	1.37E-01	1.00E+00	7	101	TRAIP,PEX6,POR,RAB18,SNRPN,PEX11B,ZFPM2
Human Phenotype	HP:0002747	Respiratory insufficiency due to muscle weakness		4.92E-02	1.00E+00	1.37E-01	1.00E+00	7	101	CFL2,LRP12,POLG,SPG11,SLC25A1,GLE1,SELENON
Human Phenotype	HP:0001922	Vacuolated lymphocytes		4.93E-02	1.00E+00	1.37E-01	1.00E+00	2	11	CLN3,GLB1
Human Phenotype	HP:0003768	Periodic paralysis		4.93E-02	1.00E+00	1.37E-01	1.00E+00	2	11	CDH23,CACNA1S
Human Phenotype	HP:0012691	Focal T2 hypointense thalamic lesion		4.93E-02	1.00E+00	1.37E-01	1.00E+00	2	11	TRAF7,TERT
Human Phenotype	HP:0003041	Humeroradial synostosis		4.93E-02	1.00E+00	1.37E-01	1.00E+00	2	11	FGF9,POR
Human Phenotype	HP:0100010	Spinal meningioma		4.93E-02	1.00E+00	1.37E-01	1.00E+00	2	11	TRAF7,TERT
Human Phenotype	HP:0100009	Intracranial meningioma		4.93E-02	1.00E+00	1.37E-01	1.00E+00	2	11	TRAF7,TERT
Human Phenotype	HP:0030591	Abnormal kinetic perimetry test		4.93E-02	1.00E+00	1.37E-01	1.00E+00	2	11	TRAF7,TERT
Human Phenotype	HP:0033811	Abnormal circulating androstenedione concentration		4.93E-02	1.00E+00	1.37E-01	1.00E+00	2	11	POR,TERT
Human Phenotype	HP:0003938	Synostosis involving the elbow		4.93E-02	1.00E+00	1.37E-01	1.00E+00	2	11	FGF9,POR
Human Phenotype	HP:0011752	Neoplasm of the posterior pituitary		4.93E-02	1.00E+00	1.37E-01	1.00E+00	2	11	TRAF7,TERT
Human Phenotype	HP:0010497	Sirenomelia		4.93E-02	1.00E+00	1.37E-01	1.00E+00	2	11	WNT9B,ITGA8
Human Phenotype	HP:0006557	Polycystic liver disease		4.93E-02	1.00E+00	1.37E-01	1.00E+00	2	11	PKD1,DNAJB11
Human Phenotype	HP:0031469	Low self-esteem		4.93E-02	1.00E+00	1.37E-01	1.00E+00	2	11	SLC2A1,CACNA1H
Human Phenotype	HP:0002990	Fibular aplasia		4.93E-02	1.00E+00	1.37E-01	1.00E+00	2	11	FLNB,CPLANE1
Human Phenotype	HP:0010677	Enuresis nocturna		4.93E-02	1.00E+00	1.37E-01	1.00E+00	2	11	RNF168,BMP1
Human Phenotype	HP:0007000	Morning myoclonic jerks		4.93E-02	1.00E+00	1.37E-01	1.00E+00	2	11	CLCN2,PRICKLE1
Mouse Phenotype	MP:0005367	renal/urinary system phenotype		3.75E-04	1.00E+00	1.47E-01	1.00E+00	76	1734	MAN2C1,ACADL,TMEM74,CHGA,BTBD1,TTC1,PLXNB2,ABCA7,TLR8,CITED2,TYR,ADORA1,CLCN2,MYL9,MGP,CLN3,PKD1,FER,KCNT1,VEGFA,FOXD2,SGK1,RHOBTB3,WNT9B,ITGA8,ID3,POR,XDH,IDUA,ARSG,ARL3,DNAJC15,BTBD7,PARVA,NFAT5,ATP2A2,SOD2,SMG1,CAND1,SPP1,CARMIL3,NAGLU,CUL9,BCAT2,NDUFB9,CRLF2,SLC39A8,STAT6,DHX8,ALKBH8,GLB1,H4C16,GLDC,SPHK1,DGUOK,HPS4,TAC1,CPLANE1,PCBP4,CCNI,NOS1,TOP3B,SLC38A3,NOTCH2,DRD2,UACA,PRICKLE1,CNTRL,MC…
Mouse Phenotype	MP:0003964	abnormal noradrenaline level		4.49E-04	1.00E+00	1.47E-01	1.00E+00	8	61	CHGA,SLITRK1,VGF,HTR1A,ARHGEF10,STAT6,TH,MRAP2
Mouse Phenotype	MP:0003942	abnormal urinary system development		4.60E-04	1.00E+00	1.47E-01	1.00E+00	11	110	PLXNB2,CITED2,VEGFA,WNT9B,ITGA8,XDH,ARL3,BTBD7,PARVA,NOTCH2,PRICKLE1
Mouse Phenotype	MP:0010556	thin ventricle myocardium compact layer		4.60E-04	1.00E+00	1.47E-01	1.00E+00	4	13	VEGFA,FOXP1,ATP2A2,ZFPM2
Mouse Phenotype	MP:0002740	heart hypoplasia		6.50E-04	1.00E+00	1.47E-01	1.00E+00	10	97	PKP2,FGF9,VEGFA,FOXP1,ATP2A2,CYP51A1,ZFP36L1,NOTCH2,BTAF1,ZFPM2
Mouse Phenotype	MP:0002113	abnormal skeleton development		7.97E-04	1.00E+00	1.47E-01	1.00E+00	26	440	MATN1,ADAM8,CHUK,MGP,PKD1,FGF9,COL5A2,FLNB,IDUA,ATP2A2,RAI1,ISLR,TNFRSF11A,KDM6B,CACNA1H,NOS1,NOTCH2,EVC2,PRICKLE1,SLC26A2,CAMK4,EGFR,KIAA1217,TLE4,CD47,PRG4
Mouse Phenotype	MP:0002705	dilated renal tubule		8.27E-04	1.00E+00	1.47E-01	1.00E+00	10	100	PKD1,VEGFA,WNT9B,XDH,ARL3,NFAT5,SPP1,CPLANE1,PRICKLE1,TFAP2B
Mouse Phenotype	MP:0006116	calcified aortic valve		8.58E-04	1.00E+00	1.47E-01	1.00E+00	3	7	MGP,SPP1,EGFR
Mouse Phenotype	MP:0021163	increased heart left ventricle septal wall thickness		8.98E-04	1.00E+00	1.47E-01	1.00E+00	2	2	IDUA,ATP2A2
Mouse Phenotype	MP:0000516	abnormal renal/urinary system morphology		1.03E-03	1.00E+00	1.47E-01	1.00E+00	64	1453	MAN2C1,TMEM74,BTBD1,TTC1,PLXNB2,ABCA7,TLR8,CITED2,TYR,CLCN2,MYL9,MGP,CLN3,PKD1,FER,KCNT1,VEGFA,FOXD2,RHOBTB3,WNT9B,ITGA8,ID3,POR,XDH,ARSG,ARL3,DNAJC15,BTBD7,PARVA,NFAT5,ATP2A2,SMG1,CAND1,SPP1,CARMIL3,NAGLU,CUL9,BCAT2,NDUFB9,CRLF2,STAT6,DHX8,ALKBH8,GLB1,H4C16,GLDC,SPHK1,DGUOK,CPLANE1,PCBP4,CCNI,NOS1,TOP3B,NOTCH2,UACA,PRICKLE1,CNTRL,MCOLN1,TFAP2B,RASGRP1,EGFR,TLE4,H1-0,CD63
Mouse Phenotype	MP:0000163	abnormal cartilage morphology		1.04E-03	1.00E+00	1.47E-01	1.00E+00	21	331	MATN1,CHUK,MGP,PKD1,FGF9,FLNB,IDUA,RAI1,TNFRSF11A,KDM6B,CACNA1H,CDON,CACNA1S,EVC2,PRICKLE1,SLC26A2,EGFR,KIAA1217,TLE4,PRG4,SLC29A1
Mouse Phenotype	MP:0002188	small heart		1.08E-03	1.00E+00	1.47E-01	1.00E+00	22	355	RREB1,PKP2,FGF9,VEGFA,RHOBTB3,POR,FOXP1,FITM2,ATP2A2,SPARC,CAND1,SPP1,CYP51A1,CRLF2,ZFP36L1,NOS1,NOTCH2,CNTRL,BTAF1,ZFPM2,TH,TLE4
Mouse Phenotype	MP:0004936	impaired branching involved in ureteric bud morphogenesis		1.30E-03	1.00E+00	1.47E-01	1.00E+00	6	41	PLXNB2,WNT9B,ITGA8,BTBD7,PARVA,NOTCH2
Mouse Phenotype	MP:0005294	abnormal heart ventricle morphology		1.48E-03	1.00E+00	1.47E-01	1.00E+00	38	763	ZDHHC2,CHGA,RREB1,CITED2,MGP,AARS2,SCN2B,PKD1,PKP2,FGF9,VEGFA,POLG,POR,IDUA,HDAC7,IQCB1,FOXP1,NFAT5,FITM2,ATP2A2,SOD2,RTEL1,SPP1,CYP51A1,HIC2,SLC39A8,ZFP36L1,GLDC,TRIM63,CPLANE1,NOS1,PRICKLE1,CNTRL,PCDHA10,ZFPM2,RHEB,TH,EGFR
Mouse Phenotype	MP:0006032	abnormal ureteric bud morphology		1.51E-03	1.00E+00	1.47E-01	1.00E+00	7	57	PLXNB2,WNT9B,ITGA8,BTBD7,PARVA,NOTCH2,PRICKLE1
Mouse Phenotype	MP:0003921	abnormal heart left ventricle morphology		1.56E-03	1.00E+00	1.47E-01	1.00E+00	21	342	ZDHHC2,CHGA,RREB1,MGP,AARS2,SCN2B,PKD1,FGF9,POLG,IDUA,IQCB1,FITM2,ATP2A2,SOD2,SPP1,SLC39A8,TRIM63,NOS1,PCDHA10,ZFPM2,EGFR
Mouse Phenotype	MP:0005575	increased pulmonary ventilation		1.75E-03	1.00E+00	1.47E-01	1.00E+00	4	18	SLC13A3,NOS1,GPANK1,DRD2
Mouse Phenotype	MP:0002135	abnormal kidney morphology		1.81E-03	1.00E+00	1.47E-01	1.00E+00	57	1289	MAN2C1,TMEM74,BTBD1,PLXNB2,ABCA7,TLR8,CITED2,TYR,CLCN2,MGP,CLN3,PKD1,FER,KCNT1,VEGFA,FOXD2,RHOBTB3,WNT9B,ITGA8,ID3,POR,XDH,ARSG,ARL3,DNAJC15,PARVA,NFAT5,SMG1,CAND1,SPP1,CARMIL3,NAGLU,CUL9,BCAT2,NDUFB9,CRLF2,STAT6,DHX8,ALKBH8,GLB1,H4C16,GLDC,SPHK1,DGUOK,CPLANE1,CCNI,NOS1,TOP3B,NOTCH2,PRICKLE1,CNTRL,TFAP2B,RASGRP1,EGFR,TLE4,H1-0,CD63
Mouse Phenotype	MP:0002062	abnormal associative learning		1.96E-03	1.00E+00	1.47E-01	1.00E+00	22	372	CPNE6,KCNT1,VGF,WFS1,IDUA,SLC2A1,ARSG,SORCS3,RAI1,GABRA2,GABRA5,KIF21B,DRD2,NRGN,CAMK4,PAK5,GRIN2A,RGS4,OPRK1,TH,LIMK1,CD47
Mouse Phenotype	MP:0001462	abnormal avoidance learning behavior		2.02E-03	1.00E+00	1.47E-01	1.00E+00	9	94	WFS1,IDUA,SLC2A1,ARSG,SORCS3,PAK5,OPRK1,TH,CD47
Mouse Phenotype	MP:0010981	abnormal branching involved in ureteric bud morphogenesis		2.13E-03	1.00E+00	1.47E-01	1.00E+00	6	45	PLXNB2,WNT9B,ITGA8,BTBD7,PARVA,NOTCH2
Mouse Phenotype	MP:0001982	decreased chemically-elicited antinociception		2.16E-03	1.00E+00	1.47E-01	1.00E+00	4	19	ABCC3,CAMK4,GRIN2A,OPRK1
Mouse Phenotype	MP:0000279	ventricular hypoplasia		2.18E-03	1.00E+00	1.47E-01	1.00E+00	9	95	PKP2,VEGFA,FOXP1,ATP2A2,CYP51A1,ZFP36L1,CNTRL,ZFPM2,TH
Mouse Phenotype	MP:0013542	abnormal submandibular gland branching morphogenesis		2.64E-03	1.00E+00	1.47E-01	1.00E+00	2	3	BTBD7,EGFR
Mouse Phenotype	MP:0000607	abnormal hepatocyte morphology		2.75E-03	1.00E+00	1.47E-01	1.00E+00	12	157	MAN2C1,CLN3,PKD1,ARSG,GHITM,IKBKB,SOD2,NAGLU,GLB1,DGUOK,NOS1,EGFR
Mouse Phenotype	MP:0002063	abnormal learning/memory/conditioning		2.85E-03	1.00E+00	1.47E-01	1.00E+00	51	1147	PCP4,RIMKLA,CSMD3,ADORA1,CPNE6,FER,KCNT1,BORCS7,VGF,HTR1A,WFS1,SPG11,IDUA,SLC2A1,ARSG,SLC25A1,SORCS3,CADPS2,RAI1,GABRA2,SORL1,GABRA5,KIF21B,ELMOD2,CARMIL3,CDH23,SST,RNF115,C1QL1,DGUOK,DLAT,NOS1,NPY,DRD2,NRGN,PRICKLE1,CAMK4,CANX,PAK5,PCDHA10,GRIN2A,RGS4,OPCML,KCNH3,OPRK1,TH,LIMK1,CD47,PRG4,TOX2,NXPH3
Mouse Phenotype	MP:0000166	abnormal chondrocyte morphology		2.92E-03	1.00E+00	1.47E-01	1.00E+00	8	81	CHUK,FGF9,FLNB,IDUA,KDM6B,PRICKLE1,EGFR,PRG4
Mouse Phenotype	MP:0001176	abnormal lung development		2.95E-03	1.00E+00	1.47E-01	1.00E+00	11	138	CITED2,FGF9,VEGFA,WNT2,ITGA8,BTBD7,KDM6B,KCNJ13,SELENON,ZFPM2,EGFR
Mouse Phenotype	MP:0003723	abnormal long bone morphology		3.10E-03	1.00E+00	1.47E-01	1.00E+00	33	664	MATN1,CHUK,MGP,PKD1,FGF9,VGF,UBE2J1,FLNB,IDUA,BICDL1,FRZB,RAI1,SPARC,SPP1,CYP51A1,ISLR,TNFRSF11A,KDM6B,CPLANE1,NOTCH2,CACNA1S,DRD2,EVC2,TTC28,PRICKLE1,SLC26A2,CANX,DUSP3,TLE4,PRG4,TOX2,SLC29A1,RCAN2
Mouse Phenotype	MP:0014114	abnormal cognition		3.17E-03	1.00E+00	1.47E-01	1.00E+00	51	1153	PCP4,RIMKLA,CSMD3,ADORA1,CPNE6,FER,KCNT1,BORCS7,VGF,HTR1A,WFS1,SPG11,IDUA,SLC2A1,ARSG,SLC25A1,SORCS3,CADPS2,RAI1,GABRA2,SORL1,GABRA5,KIF21B,ELMOD2,CARMIL3,CDH23,SST,RNF115,C1QL1,DGUOK,DLAT,NOS1,NPY,DRD2,NRGN,PRICKLE1,CAMK4,CANX,PAK5,PCDHA10,GRIN2A,RGS4,OPCML,KCNH3,OPRK1,TH,LIMK1,CD47,PRG4,TOX2,NXPH3
Mouse Phenotype	MP:0004288	abnormal spiral ligament morphology		3.19E-03	1.00E+00	1.47E-01	1.00E+00	4	21	IDUA,GABRA5,NAGLU,GRID1
Mouse Phenotype	MP:0003140	dilated heart atrium		3.30E-03	1.00E+00	1.47E-01	1.00E+00	6	49	PDLIM7,FGF9,HDAC7,CYP51A1,ZFPM2,TH
Mouse Phenotype	MP:0002109	abnormal limb morphology		3.39E-03	1.00E+00	1.47E-01	1.00E+00	46	1018	CNPY4,RPS19,CHUK,PKD1,FGF9,VEGFA,VGF,UBE2J1,FLNB,ISYNA1,RHOBTB3,POR,IDUA,BICDL1,IFRD1,BTBD7,SLC25A1,FRZB,IL2RB,RAI1,SPARC,CYP51A1,ISLR,TNFRSF11A,KDM6B,TRIM63,TMEM231,CPLANE1,NOTCH2,CACNA1S,DRD2,EVC2,TTC28,PRICKLE1,SLC26A2,CANX,DUSP3,BHLHA9,SELENON,TFAP2B,EGFR,CD47,PRG4,TOX2,SLC29A1,RCAN2
Mouse Phenotype	MP:0002625	heart left ventricle hypertrophy		3.53E-03	1.00E+00	1.47E-01	1.00E+00	7	66	CHGA,RREB1,PKD1,ATP2A2,TRIM63,NOS1,EGFR
Mouse Phenotype	MP:0001513	limb grasping		3.65E-03	1.00E+00	1.47E-01	1.00E+00	18	296	CSMD3,SLITRK1,BEND6,CLCN1,CLN3,BORCS7,VEGFA,VGF,RAB18,RAI1,GABRA2,NEFL,GLB1,CACNA1S,CAMK4,PAK5,ABCC5,MCOLN1
Mouse Phenotype	MP:0003063	increased coping response		3.67E-03	1.00E+00	1.47E-01	1.00E+00	5	35	WFS1,ARHGEF10,FRZB,TAC1,NOS1
Mouse Phenotype	MP:0005585	increased tidal volume		3.70E-03	1.00E+00	1.47E-01	1.00E+00	3	11	NOS1,GPANK1,DRD2
Mouse Phenotype	MP:0003367	increased circulating glucocorticoid level		4.05E-03	1.00E+00	1.47E-01	1.00E+00	6	51	VGF,WFS1,SCG5,RAI1,SST,DRD2
Mouse Phenotype	MP:0001745	increased circulating corticosterone level		4.05E-03	1.00E+00	1.47E-01	1.00E+00	6	51	VGF,WFS1,SCG5,RAI1,SST,DRD2
Mouse Phenotype	MP:0001392	abnormal locomotor behavior		4.43E-03	1.00E+00	1.47E-01	1.00E+00	71	1748	CDK9,RIMKLA,CFL2,TMEM74,PANK1,SLITRK1,ADORA1,CLCN1,CLN3,DENND6B,KCNT1,BORCS7,VEGFA,VGF,TRIM46,FLNB,HTR1A,WFS1,SPG11,IDUA,SLC2A1,BICDL1,RAB18,ARHGEF10,LSM2,IL2RB,ATP2A2,RAI1,SOD2,GABRA2,SORL1,GABRA5,KLHL17,SPARC,ELMOD2,SMDT1,NAGLU,CDH23,ANKLE1,RNF115,WDR3,PXDN,GLB1,AP5Z1,DGUOK,PCDH15,SLC38A3,NPY,PRSS35,DRD2,NRGN,CAMK4,CANX,PAK5,GRIN2A,GRIN2C,SELENON,MCOLN1,RGS4,OPRK1,TH,LIMK1,CLDN11,NETO2,TLE4,CYC…
Mouse Phenotype	MP:0004623	thoracic vertebral fusion		4.82E-03	1.00E+00	1.47E-01	1.00E+00	3	12	FLNB,NDC1,CACNA1S
Mouse Phenotype	MP:0006046	atrioventricular valve regurgitation		4.82E-03	1.00E+00	1.47E-01	1.00E+00	3	12	CITED2,IDUA,CPLANE1
Mouse Phenotype	MP:0009777	abnormal behavioral response to anesthetic		4.82E-03	1.00E+00	1.47E-01	1.00E+00	3	12	POR,GABRA2,OPRK1
Mouse Phenotype	MP:0004754	abnormal kidney collecting duct morphology		4.91E-03	1.00E+00	1.47E-01	1.00E+00	6	53	PKD1,WNT9B,PRICKLE1,CNTRL,EGFR,CD63
Mouse Phenotype	MP:0000164	abnormal cartilage development		4.99E-03	1.00E+00	1.47E-01	1.00E+00	12	169	MGP,PKD1,FGF9,FLNB,IDUA,TNFRSF11A,KDM6B,CACNA1H,EVC2,SLC26A2,KIAA1217,TLE4
Mouse Phenotype	MP:0030952	abnormal Golgi stack morphology		5.18E-03	1.00E+00	1.47E-01	1.00E+00	2	4	YIF1B,AP5Z1
Mouse Phenotype	MP:0004578	abnormal cochlear hair bundle tip links morphology		5.18E-03	1.00E+00	1.47E-01	1.00E+00	2	4	CDH23,PCDH15
Mouse Phenotype	MP:0003807	camptodactyly		5.18E-03	1.00E+00	1.47E-01	1.00E+00	2	4	CYP51A1,PRG4
Mouse Phenotype	MP:0030625	increased circulating cysteine level		5.18E-03	1.00E+00	1.47E-01	1.00E+00	2	4	SLC7A11,SLC38A3
Mouse Phenotype	MP:0005357	novel environmental response-related retropulsion		5.18E-03	1.00E+00	1.47E-01	1.00E+00	2	4	CDH23,CANX
Mouse Phenotype	MP:0008817	hematoma		5.27E-03	1.00E+00	1.47E-01	1.00E+00	4	24	SCG5,RTEL1,CYP51A1,EGFR
Mouse Phenotype	MP:0005358	abnormal incisor morphology		5.48E-03	1.00E+00	1.47E-01	1.00E+00	9	109	CHUK,FGF9,VEGFA,IDUA,SPARC,TNFRSF11A,CDON,EVC2,PRICKLE1
Mouse Phenotype	MP:0012322	decreased total tissue mass		5.63E-03	1.00E+00	1.47E-01	1.00E+00	74	1854	RNF168,PDLIM7,CFL2,RPS19,CSMD3,SLITRK1,CLCN1,SLC24A4,MGP,CLN3,PKD1,HSF1,VEGFA,VGF,UBE2J1,COL5A2,FLNB,ATF5,WFS1,WNT2,RHOBTB3,POLG,POR,XDH,COL5A3,SPG11,RAB18,IFRD1,MCU,IKBKB,CADPS2,IL2RB,ATP2A2,SNRPN,RAI1,SOD2,NEAT1,SPARC,SMDT1,NAGLU,CDH23,CUL9,BCAT2,ISLR,TNFRSF11A,PEX11B,GLB1,DGUOK,PCBP4,NOS1,SLC38A3,NPY,NOTCH2,DRD2,TUT4,EVC2,TSC22D3,PPP1R3B,CAMK4,NTS,GRID1,TERT,MCOLN1,ZNF251,RGS4,TH,EGFR,TLE4,CYC…
Mouse Phenotype	MP:0001262	decreased body weight		5.63E-03	1.00E+00	1.47E-01	1.00E+00	74	1854	RNF168,PDLIM7,CFL2,RPS19,CSMD3,SLITRK1,CLCN1,SLC24A4,MGP,CLN3,PKD1,HSF1,VEGFA,VGF,UBE2J1,COL5A2,FLNB,ATF5,WFS1,WNT2,RHOBTB3,POLG,POR,XDH,COL5A3,SPG11,RAB18,IFRD1,MCU,IKBKB,CADPS2,IL2RB,ATP2A2,SNRPN,RAI1,SOD2,NEAT1,SPARC,SMDT1,NAGLU,CDH23,CUL9,BCAT2,ISLR,TNFRSF11A,PEX11B,GLB1,DGUOK,PCBP4,NOS1,SLC38A3,NPY,NOTCH2,DRD2,TUT4,EVC2,TSC22D3,PPP1R3B,CAMK4,NTS,GRID1,TERT,MCOLN1,ZNF251,RGS4,TH,EGFR,TLE4,CYC…
Mouse Phenotype	MP:0002757	decreased vertical activity		5.76E-03	1.00E+00	1.47E-01	1.00E+00	13	194	BORCS7,HTR1A,WFS1,IDUA,BICDL1,CDH23,GLB1,NPY,DRD2,CAMK4,GRIN2A,GRIN2C,SELENON
Mouse Phenotype	MP:0005405	axon degeneration		5.95E-03	1.00E+00	1.47E-01	1.00E+00	8	91	CLCN1,CLCN2,BORCS7,VEGFA,SPG11,RAB18,SOD2,AP5Z1
Mouse Phenotype	MP:0010607	common atrioventricular valve		6.13E-03	1.00E+00	1.47E-01	1.00E+00	3	13	CITED2,PKD1,ZFPM2
Mouse Phenotype	MP:0010323	retropulsion		6.13E-03	1.00E+00	1.47E-01	1.00E+00	3	13	CDH23,PCDH15,CANX
Mouse Phenotype	MP:0006047	aortic valve regurgitation		6.13E-03	1.00E+00	1.47E-01	1.00E+00	3	13	IDUA,CPLANE1,EGFR
Mouse Phenotype	MP:0011926	abnormal heart valve physiology		6.13E-03	1.00E+00	1.47E-01	1.00E+00	4	25	CITED2,IDUA,CPLANE1,EGFR
Mouse Phenotype	MP:0009384	cardiac valve regurgitation		6.13E-03	1.00E+00	1.47E-01	1.00E+00	4	25	CITED2,IDUA,CPLANE1,EGFR
Mouse Phenotype	MP:0031392	hypoactivity		6.13E-03	1.00E+00	1.47E-01	1.00E+00	42	940	RIMKLA,TMEM74,PANK1,SLITRK1,DENND6B,KCNT1,BORCS7,VEGFA,TRIM46,HTR1A,WFS1,IDUA,BICDL1,LSM2,ATP2A2,SOD2,GABRA2,SPARC,SMDT1,CDH23,BCAT2,ANKLE1,RNF115,GLB1,DGUOK,SLC38A3,NPY,PRSS35,DRD2,PPP1R3B,CAMK4,GRIN2A,GRIN2C,SELENON,MCOLN1,TH,NETO2,TLE4,ELK3,PRG4,TOX2,RCAN2
Mouse Phenotype	MP:0000165	abnormal long bone hypertrophic chondrocyte zone		6.53E-03	1.00E+00	1.47E-01	1.00E+00	9	112	MGP,PKD1,FLNB,IDUA,TNFRSF11A,KDM6B,EVC2,SLC26A2,TLE4
Mouse Phenotype	MP:0003963	abnormal corticosterone level		6.77E-03	1.00E+00	1.47E-01	1.00E+00	8	93	CHGA,VGF,WFS1,SCG5,RAI1,SST,DRD2,TSC22D3
Mouse Phenotype	MP:0002624	abnormal tricuspid valve morphology		7.07E-03	1.00E+00	1.47E-01	1.00E+00	4	26	PDLIM7,IDUA,CNTRL,ZFPM2
Mouse Phenotype	MP:0012575	increased noradrenaline level		7.07E-03	1.00E+00	1.47E-01	1.00E+00	4	26	CHGA,VGF,HTR1A,ARHGEF10
Mouse Phenotype	MP:0003409	decreased width of hypertrophic chondrocyte zone		7.31E-03	1.00E+00	1.47E-01	1.00E+00	5	41	MGP,PKD1,FLNB,KDM6B,EVC2
Mouse Phenotype	MP:0001307	fused cornea and lens		7.31E-03	1.00E+00	1.47E-01	1.00E+00	5	41	RNF168,PEX6,BTBD7,PXDN,EGFR
Mouse Phenotype	MP:0003115	abnormal respiratory system development		7.40E-03	1.00E+00	1.47E-01	1.00E+00	11	156	CITED2,FGF9,VEGFA,WNT2,ITGA8,BTBD7,KDM6B,KCNJ13,SELENON,ZFPM2,EGFR
Mouse Phenotype	MP:0030189	broad snout		7.63E-03	1.00E+00	1.47E-01	1.00E+00	3	14	RREB1,IDUA,RAI1
Mouse Phenotype	MP:0000486	abnormal pulmonary trunk morphology		7.63E-03	1.00E+00	1.47E-01	1.00E+00	3	14	CITED2,VEGFA,ZFPM2
Mouse Phenotype	MP:0004036	abnormal muscle relaxation		7.63E-03	1.00E+00	1.47E-01	1.00E+00	6	58	CLCN1,VEGFA,IDUA,ATP2A2,ATP2A3,NOS1
Mouse Phenotype	MP:0000550	abnormal forelimb morphology		7.80E-03	1.00E+00	1.47E-01	1.00E+00	12	179	CHUK,PKD1,FGF9,FLNB,SPARC,CYP51A1,ISLR,KDM6B,CACNA1S,EVC2,PRICKLE1,DUSP3
Mouse Phenotype	MP:0031306	abnormal cartilage physiology		8.10E-03	1.00E+00	1.47E-01	1.00E+00	5	42	PKD1,FGF9,FLNB,KDM6B,EVC2
Mouse Phenotype	MP:0004620	cervical vertebral fusion		8.10E-03	1.00E+00	1.47E-01	1.00E+00	5	42	CHUK,FLNB,NDC1,RAI1,CACNA1S
Mouse Phenotype	MP:0010754	abnormal heart left ventricle pressure		8.10E-03	1.00E+00	1.47E-01	1.00E+00	5	42	FSTL3,VEGFA,ATP2A2,BBC3,EGFR
Mouse Phenotype	MP:0013403	abnormal circulating lactate level		8.11E-03	1.00E+00	1.47E-01	1.00E+00	4	27	SCG5,POLG,MCU,SOD2
Mouse Phenotype	MP:0004967	abnormal kidney epithelium morphology		8.29E-03	1.00E+00	1.47E-01	1.00E+00	6	59	PKD1,XDH,ARSG,NFAT5,NAGLU,CPLANE1
Mouse Phenotype	MP:0012285	misaligned sternebrae		8.46E-03	1.00E+00	1.47E-01	1.00E+00	2	5	CPLANE1,PRICKLE1
Mouse Phenotype	MP:0002996	ovotestis		8.46E-03	1.00E+00	1.47E-01	1.00E+00	2	5	FGF9,ZFPM2
Mouse Phenotype	MP:0004490	type IV spiral ligament fibrocyte degeneration		8.46E-03	1.00E+00	1.47E-01	1.00E+00	2	5	GABRA5,GRID1
Mouse Phenotype	MP:0021161	increased heart left ventricle posterior wall thickness		8.46E-03	1.00E+00	1.47E-01	1.00E+00	2	5	IDUA,ATP2A2
Mouse Phenotype	MP:0030622	increased cysteine level		8.46E-03	1.00E+00	1.47E-01	1.00E+00	2	5	SLC7A11,SLC38A3
Mouse Phenotype	MP:0009779	enhanced behavioral response to anesthetic		8.46E-03	1.00E+00	1.47E-01	1.00E+00	2	5	POR,GABRA2
Mouse Phenotype	MP:0000608	dissociated hepatocytes		8.46E-03	1.00E+00	1.47E-01	1.00E+00	2	5	PKD1,IKBKB
Mouse Phenotype	MP:0002115	abnormal limb bone morphology		8.50E-03	1.00E+00	1.47E-01	1.00E+00	28	577	CHUK,PKD1,FGF9,VGF,UBE2J1,FLNB,RHOBTB3,IDUA,BICDL1,FRZB,RAI1,SPARC,CYP51A1,ISLR,TNFRSF11A,KDM6B,NOTCH2,CACNA1S,DRD2,EVC2,TTC28,PRICKLE1,SLC26A2,CANX,DUSP3,TOX2,SLC29A1,RCAN2
Mouse Phenotype	MP:0000746	weakness		8.67E-03	1.00E+00	1.47E-01	1.00E+00	8	97	RAB18,SNRPN,SOD2,BCAT2,CDON,MCOLN1,TH,CYCS
Mouse Phenotype	MP:0004057	thin myocardium compact layer		8.95E-03	1.00E+00	1.47E-01	1.00E+00	5	43	VEGFA,FOXP1,ATP2A2,SLC39A8,ZFPM2
Mouse Phenotype	MP:0001300	ocular hypertelorism		9.24E-03	1.00E+00	1.47E-01	1.00E+00	4	28	RREB1,FGF9,IDUA,PRICKLE1
Mouse Phenotype	MP:0012121	sclerocornea		9.33E-03	1.00E+00	1.47E-01	1.00E+00	3	15	PIGH,SPP1,AURKA
Mouse Phenotype	MP:0002989	small kidney		9.42E-03	1.00E+00	1.47E-01	1.00E+00	21	400	PLXNB2,ABCA7,MGP,FER,KCNT1,VEGFA,FOXD2,RHOBTB3,WNT9B,ITGA8,ID3,POR,XDH,NFAT5,CAND1,CRLF2,DHX8,SPHK1,NOTCH2,TFAP2B,TLE4
Mouse Phenotype	MP:0011504	abnormal limb long bone morphology		9.80E-03	1.00E+00	1.47E-01	1.00E+00	27	557	CHUK,PKD1,FGF9,VGF,UBE2J1,FLNB,IDUA,BICDL1,FRZB,RAI1,SPARC,CYP51A1,ISLR,TNFRSF11A,KDM6B,NOTCH2,CACNA1S,DRD2,EVC2,TTC28,PRICKLE1,SLC26A2,CANX,DUSP3,TOX2,SLC29A1,RCAN2
Mouse Phenotype	MP:0005371	limbs/digits/tail phenotype		9.87E-03	1.00E+00	1.47E-01	1.00E+00	52	1252	CNPY4,RPS19,PLXNB2,CHUK,CITED2,PKD1,FGF9,VEGFA,VGF,UBE2J1,FLNB,ISYNA1,RHOBTB3,POR,IDUA,BICDL1,IFRD1,NDC1,BTBD7,SLC25A1,FRZB,DOT1L,IL2RB,RAI1,SPARC,CYP51A1,ISLR,TNFRSF11A,KDM6B,PXDN,TRIM63,TMEM231,CPLANE1,NOTCH2,CACNA1S,DRD2,EVC2,TTC28,PRICKLE1,SLC26A2,CANX,DUSP3,BHLHA9,SELENON,TFAP2B,EGFR,KIAA1217,CD47,PRG4,TOX2,SLC29A1,RCAN2
Mouse Phenotype	MP:0010500	myocardium hypoplasia		1.01E-02	1.00E+00	1.47E-01	1.00E+00	7	80	PKP2,VEGFA,FOXP1,ATP2A2,ZFP36L1,BTAF1,ZFPM2
Mouse Phenotype	MP:0000285	abnormal heart valve morphology		1.01E-02	1.00E+00	1.47E-01	1.00E+00	11	163	PDLIM7,CITED2,MGP,PKD1,IDUA,SPP1,CPLANE1,CNTRL,PCDHA10,ZFPM2,EGFR
Mouse Phenotype	MP:0001980	abnormal chemically-elicited antinociception		1.05E-02	1.00E+00	1.47E-01	1.00E+00	4	29	ABCC3,CAMK4,GRIN2A,OPRK1
Mouse Phenotype	MP:0002189	abnormal myocardial trabeculae morphology		1.05E-02	1.00E+00	1.47E-01	1.00E+00	10	142	PKD1,PKP2,VEGFA,POR,NFAT5,HIC2,SLC39A8,ZFP36L1,NOTCH2,BTAF1
Mouse Phenotype	MP:0009750	impaired behavioral response to addictive substance		1.08E-02	1.00E+00	1.47E-01	1.00E+00	5	45	WFS1,DRD2,RGS4,OPRK1,SLC29A1
Mouse Phenotype	MP:0003769	abnormal lip morphology		1.08E-02	1.00E+00	1.47E-01	1.00E+00	5	45	ZDHHC2,WNT9B,GLDC,CPLANE1,CDON
Mouse Phenotype	MP:0013405	increased circulating lactate level		1.12E-02	1.00E+00	1.47E-01	1.00E+00	3	16	SCG5,POLG,MCU
Mouse Phenotype	MP:0008917	abnormal oligodendrocyte physiology		1.12E-02	1.00E+00	1.47E-01	1.00E+00	3	16	MAN2C1,CLCN2,S1PR5
Mouse Phenotype	MP:0000088	short mandible		1.13E-02	1.00E+00	1.47E-01	1.00E+00	6	63	CHUK,FGF9,VEGFA,CACNA1S,PRICKLE1,EGFR
Mouse Phenotype	MP:0005502	abnormal renal/urinary system physiology		1.13E-02	1.00E+00	1.47E-01	1.00E+00	31	671	ACADL,CHGA,PLXNB2,TLR8,ADORA1,CLCN2,CLN3,PKD1,VEGFA,SGK1,XDH,IDUA,NFAT5,SOD2,SPP1,NAGLU,BCAT2,SLC39A8,GLDC,HPS4,TAC1,CCNI,NOS1,TOP3B,SLC38A3,NOTCH2,DRD2,TFAP2B,RGS4,RASGRP1,CD63
Mouse Phenotype	MP:0001898	abnormal long-term depression		1.15E-02	1.00E+00	1.47E-01	1.00E+00	7	82	VGF,SORCS3,C1QL1,NOS1,DRD2,NRGN,CAMK4
Mouse Phenotype	MP:0011091	prenatal lethality, complete penetrance		1.15E-02	1.00E+00	1.47E-01	1.00E+00	19	357	RPS19,PLXNB2,TYR,PKD1,SECISBP2,RBM39,DOT1L,IKBKB,NFAT5,ATP2A2,CYP51A1,BARD1,SLC25A26,WDR3,PRICKLE1,ECT2,TH,EGFR,TRIM28
Mouse Phenotype	MP:0003354	astrocytosis		1.16E-02	1.00E+00	1.47E-01	1.00E+00	8	102	CLN3,VEGFA,SPG11,ARSG,AP5Z1,DRD2,CANX,TSPAN2
Mouse Phenotype	MP:0031443	abnormal tongue position		1.18E-02	1.00E+00	1.47E-01	1.00E+00	4	30	FGF9,SLC25A1,CPLANE1,SLC26A2
Mouse Phenotype	MP:0003962	abnormal adrenaline level		1.18E-02	1.00E+00	1.47E-01	1.00E+00	4	30	CHGA,VGF,TH,MRAP2
Mouse Phenotype	MP:0001899	absent long-term depression		1.18E-02	1.00E+00	1.47E-01	1.00E+00	4	30	SORCS3,C1QL1,NOS1,DRD2
Mouse Phenotype	MP:0001363	increased anxiety-related response		1.19E-02	1.00E+00	1.47E-01	1.00E+00	16	284	TMEM74,CSMD3,SLITRK1,ADORA1,KCNT1,TRIM46,HTR1A,WFS1,IDUA,CADPS2,RAI1,GABRA2,NAGLU,NOS1,NPY,PRG4
Mouse Phenotype	MP:0003062	abnormal coping response		1.22E-02	1.00E+00	1.47E-01	1.00E+00	6	64	SLITRK1,WFS1,ARHGEF10,FRZB,TAC1,NOS1
Mouse Phenotype	MP:0030961	abnormal outer hair cell kinocilium location or orientation		1.24E-02	1.00E+00	1.47E-01	1.00E+00	2	6	CDH23,PCDH15
Mouse Phenotype	MP:0011061	abnormal inner hair cell kinocilium morphology		1.24E-02	1.00E+00	1.47E-01	1.00E+00	2	6	CDH23,PCDH15
Mouse Phenotype	MP:0011142	abnormal lung-associated mesenchyme development		1.24E-02	1.00E+00	1.47E-01	1.00E+00	2	6	FGF9,WNT2
Mouse Phenotype	MP:0009343	dilated gallbladder		1.24E-02	1.00E+00	1.47E-01	1.00E+00	2	6	CHUK,ARL3
Mouse Phenotype	MP:0003254	bile duct inflammation		1.24E-02	1.00E+00	1.47E-01	1.00E+00	2	6	PKD1,ARL3
Mouse Phenotype	MP:0010457	pulmonary artery stenosis		1.24E-02	1.00E+00	1.47E-01	1.00E+00	2	6	CITED2,CNTRL
Mouse Phenotype	MP:0004112	abnormal arteriole morphology		1.24E-02	1.00E+00	1.47E-01	1.00E+00	2	6	VEGFA,CACNA1H
Mouse Phenotype	MP:0003055	abnormal long bone epiphyseal plate morphology		1.25E-02	1.00E+00	1.47E-01	1.00E+00	11	168	MATN1,MGP,PKD1,FLNB,IDUA,TNFRSF11A,KDM6B,EVC2,SLC26A2,TLE4,PRG4
Mouse Phenotype	MP:0003172	abnormal lysosome physiology		1.29E-02	1.00E+00	1.47E-01	1.00E+00	5	47	SPG11,IDUA,ARSG,AP5Z1,HPS4
Mouse Phenotype	MP:0010502	ventricle myocardium hypoplasia		1.31E-02	1.00E+00	1.47E-01	1.00E+00	6	65	PKP2,VEGFA,FOXP1,ATP2A2,ZFP36L1,ZFPM2
Mouse Phenotype	MP:0004056	abnormal myocardium compact layer morphology		1.31E-02	1.00E+00	1.47E-01	1.00E+00	6	65	VEGFA,FOXP1,NFAT5,ATP2A2,SLC39A8,ZFPM2
Mouse Phenotype	MP:0004084	abnormal cardiac muscle relaxation		1.32E-02	1.00E+00	1.47E-01	1.00E+00	4	31	VEGFA,IDUA,ATP2A2,NOS1
Mouse Phenotype	MP:0002798	abnormal active avoidance behavior		1.33E-02	1.00E+00	1.47E-01	1.00E+00	3	17	WFS1,PAK5,TH
Mouse Phenotype	MP:0008396	abnormal osteoclast differentiation		1.38E-02	1.00E+00	1.47E-01	1.00E+00	7	85	ADAM8,ATP2A2,TNFRSF11A,NOS1,NOTCH2,CAMK4,CD47
Mouse Phenotype	MP:0003881	abnormal nephron morphology		1.42E-02	1.00E+00	1.47E-01	1.00E+00	21	416	MAN2C1,TLR8,MGP,PKD1,VEGFA,WNT9B,XDH,ARL3,NFAT5,SPP1,NAGLU,STAT6,GLB1,CPLANE1,CCNI,NOS1,TOP3B,NOTCH2,PRICKLE1,TFAP2B,RASGRP1
Mouse Phenotype	MP:0012065	increased astrocyte number		1.44E-02	1.00E+00	1.47E-01	1.00E+00	8	106	CLN3,VEGFA,SPG11,ARSG,AP5Z1,DRD2,CANX,TSPAN2
Mouse Phenotype	MP:0003360	abnormal depression-related behavior		1.44E-02	1.00E+00	1.47E-01	1.00E+00	10	149	SLITRK1,ADCY7,HTR1A,WFS1,ARHGEF10,FRZB,TAC1,NOS1,GRIN2A,CD47
Mouse Phenotype	MP:0011024	abnormal branching involved in lung morphogenesis		1.48E-02	1.00E+00	1.47E-01	1.00E+00	4	32	FGF9,ITGA8,BTBD7,EGFR
Mouse Phenotype	MP:0000233	abnormal blood flow velocity		1.48E-02	1.00E+00	1.47E-01	1.00E+00	4	32	CITED2,SPP1,NOS1,RGS4
Mouse Phenotype	MP:0010579	increased heart left ventricle size		1.50E-02	1.00E+00	1.47E-01	1.00E+00	9	128	CHGA,RREB1,SCN2B,PKD1,IQCB1,ATP2A2,TRIM63,NOS1,EGFR
Mouse Phenotype	MP:0004938	dilated vasculature		1.51E-02	1.00E+00	1.47E-01	1.00E+00	6	67	PDLIM7,PKD1,VEGFA,PARVA,DNAJB11,MLST8
Mouse Phenotype	MP:0004173	abnormal intervertebral disk morphology		1.51E-02	1.00E+00	1.47E-01	1.00E+00	6	67	PKD1,FGF9,FLNB,RAI1,KIAA1217,SLC29A1
Mouse Phenotype	MP:0000230	abnormal systemic arterial blood pressure		1.51E-02	1.00E+00	1.47E-01	1.00E+00	14	243	FSTL3,CHGA,ADRA1A,CLCN2,VGF,SGK1,IDUA,ATP2A2,SPP1,SLC39A8,NOS1,DRD2,EGFR,CD47
Mouse Phenotype	MP:0002915	abnormal synaptic depression		1.51E-02	1.00E+00	1.47E-01	1.00E+00	8	107	ADORA1,VGF,SORCS3,C1QL1,NOS1,DRD2,NRGN,CAMK4
Mouse Phenotype	MP:0010630	abnormal cardiac muscle tissue morphology		1.52E-02	1.00E+00	1.47E-01	1.00E+00	23	471	CHGA,RREB1,PKD1,PKP2,VEGFA,POLG,POR,IDUA,FOXP1,NFAT5,ATP2A2,SOD2,HIC2,SLC39A8,ZFP36L1,TRIM63,CACNA1H,NOS1,NOTCH2,PRICKLE1,BTAF1,ZFPM2,EGFR
Mouse Phenotype	MP:0010403	atrial septal defect		1.55E-02	1.00E+00	1.47E-01	1.00E+00	7	87	CITED2,PKD1,ATP2A2,CPLANE1,PRICKLE1,CNTRL,ZFPM2
Mouse Phenotype	MP:0005345	abnormal circulating corticosterone level		1.55E-02	1.00E+00	1.47E-01	1.00E+00	7	87	VGF,WFS1,SCG5,RAI1,SST,DRD2,TSC22D3
Mouse Phenotype	MP:0008987	abnormal liver lobule morphology		1.56E-02	1.00E+00	1.47E-01	1.00E+00	13	220	MAN2C1,CLN3,PKD1,ARSG,GHITM,IKBKB,SOD2,NAGLU,GLB1,DGUOK,NOS1,UACA,EGFR
Mouse Phenotype	MP:0000443	abnormal snout morphology		1.56E-02	1.00E+00	1.47E-01	1.00E+00	14	244	RNF168,RREB1,CHUK,FER,FGF9,SFPQ,RHOBTB3,IDUA,RAI1,SORL1,TNFRSF11A,GLDC,PRICKLE1,EGFR
Mouse Phenotype	MP:0002878	abnormal corticospinal tract morphology		1.57E-02	1.00E+00	1.47E-01	1.00E+00	3	18	SPG11,AP5Z1,CELSR3
Mouse Phenotype	MP:0006049	semilunar valve regurgitation		1.57E-02	1.00E+00	1.47E-01	1.00E+00	3	18	IDUA,CPLANE1,EGFR
Mouse Phenotype	MP:0021205	effusion		1.57E-02	1.00E+00	1.47E-01	1.00E+00	10	151	PKD1,PKP2,HDAC7,PARVA,RTEL1,CYP51A1,NOTCH2,RHEB,CD47,ELK3
Mouse Phenotype	MP:0000547	short limbs		1.59E-02	1.00E+00	1.47E-01	1.00E+00	8	108	CHUK,FGF9,FLNB,CYP51A1,TNFRSF11A,KDM6B,EVC2,PRICKLE1
Mouse Phenotype	MP:0009250	abnormal appendicular skeleton morphology		1.62E-02	1.00E+00	1.47E-01	1.00E+00	38	885	MATN1,NT5C3A,CHUK,MGP,PKD1,FER,FGF9,VGF,UBE2J1,FLNB,RHOBTB3,IDUA,BICDL1,DNAJC15,FRZB,CD300LG,RAI1,SPARC,SPP1,CYP51A1,ISLR,TNFRSF11A,KDM6B,CPLANE1,NOTCH2,CACNA1S,DRD2,EVC2,TTC28,PRICKLE1,SLC26A2,CANX,DUSP3,TLE4,PRG4,TOX2,SLC29A1,RCAN2
Mouse Phenotype	MP:0005329	abnormal myocardium layer morphology		1.64E-02	1.00E+00	1.47E-01	1.00E+00	20	396	RREB1,PKD1,PKP2,VEGFA,POLG,POR,IDUA,FOXP1,NFAT5,ATP2A2,SOD2,HIC2,SLC39A8,ZFP36L1,CACNA1H,NOTCH2,PRICKLE1,BTAF1,ZFPM2,EGFR
Mouse Phenotype	MP:0020167	abnormal vertical activity		1.64E-02	1.00E+00	1.47E-01	1.00E+00	21	422	CDK9,ADORA1,BORCS7,HTR1A,WFS1,IDUA,BICDL1,RAI1,KLHL17,CDH23,PXDN,GLB1,NPY,DRD2,CAMK4,PAK5,GRIN2A,GRIN2C,SELENON,RGS4,LIMK1
Mouse Phenotype	MP:0008128	abnormal brain internal capsule morphology		1.64E-02	1.00E+00	1.47E-01	1.00E+00	4	33	MAN2C1,CLCN2,CANX,CELSR3
Mouse Phenotype	MP:0013555	abnormal apocrine gland physiology		1.65E-02	1.00E+00	1.47E-01	1.00E+00	7	88	CHUK,VGF,XDH,NEAT1,TNFRSF11A,STAT6,EGFR
Mouse Phenotype	MP:0001881	abnormal mammary gland physiology		1.65E-02	1.00E+00	1.47E-01	1.00E+00	7	88	CHUK,VGF,XDH,NEAT1,TNFRSF11A,STAT6,EGFR
Mouse Phenotype	MP:0001942	abnormal lung volume		1.66E-02	1.00E+00	1.47E-01	1.00E+00	5	50	BTBD7,NOS1,GPANK1,DRD2,SELENON
Mouse Phenotype	MP:0002906	increased susceptibility to pharmacologically induced seizures		1.68E-02	1.00E+00	1.47E-01	1.00E+00	8	109	CLN3,SCN2B,HTR1A,NPY,DRD2,PRICKLE1,GLRA3,KCNH3
Mouse Phenotype	MP:0008299	adrenal cortical hyperplasia		1.71E-02	1.00E+00	1.47E-01	1.00E+00	2	7	SCG5,DRD2
Mouse Phenotype	MP:0010591	enlarged aortic valve		1.71E-02	1.00E+00	1.47E-01	1.00E+00	2	7	IDUA,EGFR
Mouse Phenotype	MP:0003432	increased activity of parathyroid		1.71E-02	1.00E+00	1.47E-01	1.00E+00	2	7	PKD1,XDH
Mouse Phenotype	MP:0020893	abnormal zinc level		1.71E-02	1.00E+00	1.47E-01	1.00E+00	2	7	SLC30A3,SLC39A8
Mouse Phenotype	MP:0030222	hyperostosis		1.71E-02	1.00E+00	1.47E-01	1.00E+00	2	7	SLC26A2,SLC29A1
Mouse Phenotype	MP:0000413	polyphalangy		1.71E-02	1.00E+00	1.47E-01	1.00E+00	2	7	RAI1,CYP51A1
Mouse Phenotype	MP:0003200	calcified joint		1.71E-02	1.00E+00	1.47E-01	1.00E+00	2	7	FGF9,PRG4
Mouse Phenotype	MP:0013541	abnormal submandibular gland development		1.71E-02	1.00E+00	1.47E-01	1.00E+00	2	7	BTBD7,EGFR
Mouse Phenotype	MP:0004296	abnormal type IV spiral ligament fibrocytes		1.71E-02	1.00E+00	1.47E-01	1.00E+00	2	7	GABRA5,GRID1
Mouse Phenotype	MP:0004329	vestibular saccular degeneration		1.71E-02	1.00E+00	1.47E-01	1.00E+00	2	7	CDH23,PCDH15
Mouse Phenotype	MP:0009070	small oviduct		1.71E-02	1.00E+00	1.47E-01	1.00E+00	2	7	VGF,WNT9B
Mouse Phenotype	MP:0002745	abnormal atrioventricular valve morphology		1.72E-02	1.00E+00	1.47E-01	1.00E+00	6	69	PDLIM7,CITED2,PKD1,IDUA,CNTRL,ZFPM2
Mouse Phenotype	MP:0002703	abnormal renal tubule morphology		1.72E-02	1.00E+00	1.47E-01	1.00E+00	13	223	PKD1,VEGFA,WNT9B,XDH,ARL3,NFAT5,SPP1,NAGLU,STAT6,CPLANE1,NOS1,PRICKLE1,TFAP2B
Mouse Phenotype	MP:0000556	abnormal hindlimb morphology		1.73E-02	1.00E+00	1.47E-01	1.00E+00	26	557	CHUK,FGF9,VGF,UBE2J1,FLNB,RHOBTB3,IDUA,BICDL1,FRZB,SPARC,CYP51A1,ISLR,TNFRSF11A,TRIM63,NOTCH2,DRD2,EVC2,TTC28,SLC26A2,CANX,SELENON,EGFR,CD47,TOX2,SLC29A1,RCAN2
Mouse Phenotype	MP:0001784	abnormal fluid regulation		1.74E-02	1.00E+00	1.47E-01	1.00E+00	35	805	MAN2C1,CHUK,CITED2,PKD1,PKP2,ALOX12,VEGFA,FLNB,ELOVL1,ID3,POR,HDAC7,SLC25A1,PARVA,FOXP1,NFAT5,ATP2A2,SNRPN,CAND1,RTEL1,CYP51A1,SLC39A8,CPLANE1,NOS1,NOTCH2,CACNA1S,BTAF1,ZFPM2,RHEB,OPRK1,EGFR,CD47,CD63,ELK3,PRG4
Mouse Phenotype	MP:0012349	increased susceptibility to induction of seizure by inducing agent		1.76E-02	1.00E+00	1.47E-01	1.00E+00	8	110	CLN3,SCN2B,HTR1A,NPY,DRD2,PRICKLE1,GLRA3,KCNH3
Mouse Phenotype	MP:0012064	abnormal astrocyte number		1.76E-02	1.00E+00	1.47E-01	1.00E+00	8	110	CLN3,VEGFA,SPG11,ARSG,AP5Z1,DRD2,CANX,TSPAN2
Mouse Phenotype	MP:0005312	pericardial effusion		1.76E-02	1.00E+00	1.47E-01	1.00E+00	8	110	PKD1,PKP2,HDAC7,PARVA,RTEL1,CYP51A1,NOTCH2,RHEB
Mouse Phenotype	MP:0002338	abnormal pulmonary ventilation		1.80E-02	1.00E+00	1.47E-01	1.00E+00	5	51	SLC13A3,EPS8L1,NOS1,GPANK1,DRD2
Mouse Phenotype	MP:0010850	increased effector memory CD8-positive, alpha-beta T cell number		1.80E-02	1.00E+00	1.47E-01	1.00E+00	5	51	IL2RB,DCK,RASGRP1,ARHGEF1,RORC
Mouse Phenotype	MP:0009891	abnormal palate bone morphology		1.80E-02	1.00E+00	1.47E-01	1.00E+00	5	51	FGF9,CYP51A1,KCNJ13,CDON,PRICKLE1
Mouse Phenotype	MP:0010873	decreased trabecular bone mass		1.82E-02	1.00E+00	1.47E-01	1.00E+00	3	19	MGP,PKD1,TLE4
Mouse Phenotype	MP:0006135	artery stenosis		1.82E-02	1.00E+00	1.47E-01	1.00E+00	4	34	CITED2,CNTRL,PCDHA10,ZFPM2
Mouse Phenotype	MP:0003366	abnormal circulating glucocorticoid level		1.84E-02	1.00E+00	1.47E-01	1.00E+00	7	90	VGF,WFS1,SCG5,RAI1,SST,DRD2,TSC22D3
Mouse Phenotype	MP:0005311	abnormal circulating amino acid level		1.89E-02	1.00E+00	1.47E-01	1.00E+00	20	402	ACADL,SLC7A11,ADORA1,PRSS53,PKD1,VEGFA,XDH,SLC13A3,TBC1D31,SPP1,ACY3,BCAT2,STAT6,TRANK1,GLDC,CCNI,SLC38A3,DUSP3,TFAP2B,EGFR
Mouse Phenotype	MP:0009745	abnormal behavioral response to xenobiotic		1.91E-02	1.00E+00	1.47E-01	1.00E+00	16	300	CLN3,SCN2B,HTR1A,WFS1,POR,GABRA2,GABRA5,NOS1,NPY,DRD2,PRICKLE1,GLRA3,RGS4,KCNH3,OPRK1,SLC29A1
Mouse Phenotype	MP:0004322	abnormal sternebra morphology		1.94E-02	1.00E+00	1.47E-01	1.00E+00	5	52	CHUK,FLNB,CPLANE1,CACNA1S,PRICKLE1
Mouse Phenotype	MP:0002747	abnormal aortic valve morphology		1.96E-02	1.00E+00	1.47E-01	1.00E+00	6	71	MGP,IDUA,SPP1,PCDHA10,ZFPM2,EGFR
Mouse Phenotype	MP:0030877	abnormal symphysis morphology		1.96E-02	1.00E+00	1.47E-01	1.00E+00	6	71	PKD1,FGF9,FLNB,RAI1,KIAA1217,SLC29A1
Mouse Phenotype	MP:0010429	abnormal heart left ventricle outflow tract morphology		1.96E-02	1.00E+00	1.47E-01	1.00E+00	6	71	MGP,IDUA,SPP1,PCDHA10,ZFPM2,EGFR
Mouse Phenotype	MP:0010545	abnormal heart layer morphology		1.99E-02	1.00E+00	1.47E-01	1.00E+00	20	404	RREB1,PKD1,PKP2,VEGFA,POLG,POR,IDUA,FOXP1,NFAT5,ATP2A2,SOD2,HIC2,SLC39A8,ZFP36L1,CACNA1H,NOTCH2,PRICKLE1,BTAF1,ZFPM2,EGFR
Mouse Phenotype	MP:0010578	abnormal heart left ventricle size		2.00E-02	1.00E+00	1.47E-01	1.00E+00	10	157	CHGA,RREB1,SCN2B,PKD1,IQCB1,FITM2,ATP2A2,TRIM63,NOS1,EGFR
Mouse Phenotype	MP:0002626	increased heart rate		2.04E-02	1.00E+00	1.47E-01	1.00E+00	8	113	CLCN2,MGP,SPP1,NOS1,DRD2,RAPGEF4,EGFR,CD47
Mouse Phenotype	MP:0000527	abnormal kidney development		2.05E-02	1.00E+00	1.47E-01	1.00E+00	7	92	CITED2,VEGFA,WNT9B,ITGA8,XDH,ARL3,PARVA
Mouse Phenotype	MP:0006208	lethality throughout fetal growth and development		2.07E-02	1.00E+00	1.47E-01	1.00E+00	21	432	ZFP57,CITED2,PKD1,VEGFA,POR,BTBD7,GHITM,PARVA,FOXP1,IKBKB,NFAT5,RAI1,SOD2,SMG1,INSM1,SLC39A8,TMEM231,CLXN,ZFPM2,TH,EGFR
Mouse Phenotype	MP:0006395	abnormal epiphyseal plate morphology		2.07E-02	1.00E+00	1.47E-01	1.00E+00	11	181	MATN1,MGP,PKD1,FLNB,IDUA,TNFRSF11A,KDM6B,EVC2,SLC26A2,TLE4,PRG4
Mouse Phenotype	MP:0005322	abnormal serotonin level		2.08E-02	1.00E+00	1.47E-01	1.00E+00	6	72	SLC7A11,HTR1A,ARHGEF10,HPS4,NOS1,TH
Mouse Phenotype	MP:0001882	abnormal lactation		2.08E-02	1.00E+00	1.47E-01	1.00E+00	6	72	CHUK,VGF,XDH,NEAT1,TNFRSF11A,EGFR
Mouse Phenotype	MP:0002313	abnormal tidal volume		2.09E-02	1.00E+00	1.47E-01	1.00E+00	3	20	NOS1,GPANK1,DRD2
Mouse Phenotype	MP:0002192	hydrops fetalis		2.09E-02	1.00E+00	1.47E-01	1.00E+00	5	53	CITED2,PKD1,FOXP1,CPLANE1,ZFPM2
Mouse Phenotype	MP:0001178	pulmonary hypoplasia		2.09E-02	1.00E+00	1.47E-01	1.00E+00	5	53	PKD1,FGF9,WNT2,CPLANE1,ZFPM2
Mouse Phenotype	MP:0000454	abnormal jaw morphology		2.12E-02	1.00E+00	1.47E-01	1.00E+00	24	513	CHUK,SLC24A4,PKD1,FGF9,VEGFA,RHOBTB3,IDUA,PARVA,RAI1,SMG1,SPARC,CYP51A1,TNFRSF11A,GLDC,KCNJ13,CPLANE1,CDON,CACNA1S,EVC2,TTC28,PRICKLE1,SLC26A2,CAMK4,EGFR
Mouse Phenotype	MP:0011109	lethality throughout fetal growth and development, incomplete penetrance		2.17E-02	1.00E+00	1.47E-01	1.00E+00	12	206	ZFP57,PKD1,POR,BTBD7,GHITM,FOXP1,NFAT5,RAI1,SOD2,CLXN,TH,EGFR
Mouse Phenotype	MP:0008151	increased diameter of long bones		2.21E-02	1.00E+00	1.47E-01	1.00E+00	4	36	FGF9,IDUA,TNFRSF11A,PRICKLE1
Mouse Phenotype	MP:0003106	abnormal fear-related response		2.21E-02	1.00E+00	1.47E-01	1.00E+00	6	73	SLITRK1,KCNT1,WFS1,SLC2A1,ARSG,NAGLU
Mouse Phenotype	MP:0004683	absent intervertebral disk		2.23E-02	1.00E+00	1.47E-01	1.00E+00	2	8	FLNB,KIAA1217
Mouse Phenotype	MP:0004731	increased circulating gastrin level		2.23E-02	1.00E+00	1.47E-01	1.00E+00	2	8	SST,MCOLN1
Mouse Phenotype	MP:0003431	abnormal parathyroid gland physiology		2.23E-02	1.00E+00	1.47E-01	1.00E+00	2	8	PKD1,XDH
Mouse Phenotype	MP:0002710	increased glucagon secretion		2.23E-02	1.00E+00	1.47E-01	1.00E+00	2	8	WFS1,CADPS2
Mouse Phenotype	MP:0013406	abnormal epidermal immune compartment		2.23E-02	1.00E+00	1.47E-01	1.00E+00	2	8	ZDHHC2,BIVM
Mouse Phenotype	MP:0030049	prominent forehead		2.23E-02	1.00E+00	1.47E-01	1.00E+00	2	8	PRICKLE1,CYCS
Mouse Phenotype	MP:0020301	short tongue		2.23E-02	1.00E+00	1.47E-01	1.00E+00	2	8	CYP51A1,PRICKLE1
Mouse Phenotype	MP:0003820	increased left ventricle systolic pressure		2.23E-02	1.00E+00	1.47E-01	1.00E+00	2	8	FSTL3,EGFR
Mouse Phenotype	MP:0002834	decreased heart weight		2.24E-02	1.00E+00	1.47E-01	1.00E+00	8	115	RREB1,RHOBTB3,POR,FITM2,SPARC,SPP1,NOS1,TLE4
Mouse Phenotype	MP:0000762	abnormal tongue morphology		2.24E-02	1.00E+00	1.47E-01	1.00E+00	8	115	FGF9,SLC25A1,CYP51A1,CPLANE1,CACNA1S,PRICKLE1,SLC26A2,EGFR
Mouse Phenotype	MP:0003419	delayed endochondral bone ossification		2.25E-02	1.00E+00	1.47E-01	1.00E+00	5	54	PKD1,FLNB,KDM6B,PRICKLE1,SLC26A2
Mouse Phenotype	MP:0003105	abnormal heart atrium morphology		2.30E-02	1.00E+00	1.47E-01	1.00E+00	13	232	PDLIM7,CITED2,PKD1,PKP2,FGF9,HDAC7,ATP2A2,CYP51A1,CPLANE1,PRICKLE1,CNTRL,ZFPM2,TH
Mouse Phenotype	MP:0014239	abnormal intracellular organelle morphology		2.34E-02	1.00E+00	1.47E-01	1.00E+00	23	491	TYR,CLN3,PKP2,BORCS7,POLG,SPG11,IDUA,RAB18,YIF1B,MCU,GHITM,DOT1L,NEAT1,RTEL1,NAGLU,PEX11B,AURKA,AP5Z1,DGUOK,TOP3B,CACNA1S,TERT,LIMK1
Mouse Phenotype	MP:0010435	abnormal heart atrium and ventricle connection		2.35E-02	1.00E+00	1.47E-01	1.00E+00	6	74	PDLIM7,CITED2,PKD1,IDUA,CNTRL,ZFPM2
Mouse Phenotype	MP:0012769	abnormal CD4-positive, alpha-beta memory T cell number		2.35E-02	1.00E+00	1.47E-01	1.00E+00	6	74	IKBKB,IL2RB,DCK,RASGRP1,ARHGEF1,RORC
Mouse Phenotype	MP:0010224	abnormal heart ventricle outflow tract morphology		2.40E-02	1.00E+00	1.47E-01	1.00E+00	7	95	MGP,IDUA,SPP1,CPLANE1,PCDHA10,ZFPM2,EGFR
Mouse Phenotype	MP:0008080	abnormal CD8-positive, alpha-beta T cell differentiation		2.42E-02	1.00E+00	1.47E-01	1.00E+00	4	37	IKBKB,IL2RB,RASGRP1,RORC
Mouse Phenotype	MP:0012523	abnormal upper lip morphology		2.42E-02	1.00E+00	1.47E-01	1.00E+00	4	37	WNT9B,GLDC,CPLANE1,CDON
Mouse Phenotype	MP:0005274	abnormal viscerocranium morphology		2.42E-02	1.00E+00	1.47E-01	1.00E+00	26	574	CHUK,SLC24A4,PKD1,FGF9,VEGFA,FLNB,RHOBTB3,IDUA,PARVA,RAI1,SMG1,SPARC,CYP51A1,TNFRSF11A,BMP1,GLDC,KCNJ13,CPLANE1,CDON,CACNA1S,EVC2,TTC28,PRICKLE1,SLC26A2,CAMK4,EGFR
Mouse Phenotype	MP:0010834	abnormal CD4-positive, alpha-beta memory T cell morphology		2.42E-02	1.00E+00	1.47E-01	1.00E+00	5	55	IKBKB,IL2RB,DCK,RASGRP1,RORC
Mouse Phenotype	MP:0004609	vertebral fusion		2.43E-02	1.00E+00	1.47E-01	1.00E+00	10	162	RNF168,CHUK,FGF9,FLNB,NDC1,RAI1,CACNA1S,TTC28,SELENON,SLC29A1
Mouse Phenotype	MP:0004174	abnormal spine curvature		2.44E-02	1.00E+00	1.47E-01	1.00E+00	16	309	RNF168,CLCN1,PKD1,VEGFA,COL5A2,FLNB,POLG,IDUA,BTBD7,RAI1,TNFRSF11A,KDM6B,PRSS35,CACNA1S,SLC26A2,SELENON
Mouse Phenotype	MP:0008986	abnormal liver parenchyma morphology		2.45E-02	1.00E+00	1.47E-01	1.00E+00	13	234	MAN2C1,CLN3,PKD1,ARSG,GHITM,IKBKB,SOD2,NAGLU,GLB1,DGUOK,NOS1,UACA,EGFR
Mouse Phenotype	MP:0004937	dilated heart		2.48E-02	1.00E+00	1.47E-01	1.00E+00	12	210	ZDHHC2,PDLIM7,CHGA,FGF9,POLG,HDAC7,ATP2A2,SOD2,CYP51A1,MCOLN1,ZFPM2,TH
Mouse Phenotype	MP:0002746	abnormal semilunar valve morphology		2.53E-02	1.00E+00	1.47E-01	1.00E+00	7	96	MGP,IDUA,SPP1,CPLANE1,PCDHA10,ZFPM2,EGFR
Mouse Phenotype	MP:0011479	abnormal catecholamine level		2.63E-02	1.00E+00	1.47E-01	1.00E+00	9	141	CHGA,SLITRK1,VGF,HTR1A,ARHGEF10,STAT6,DRD2,TH,MRAP2
Mouse Phenotype	MP:0005156	bradykinesia		2.64E-02	1.00E+00	1.47E-01	1.00E+00	4	38	ATP2A2,BCAT2,DRD2,TH
Mouse Phenotype	MP:0004988	increased osteoblast cell number		2.64E-02	1.00E+00	1.47E-01	1.00E+00	4	38	IDUA,ISLR,TNFRSF11A,NOTCH2
Mouse Phenotype	MP:0011106	embryonic lethality between implantation and somite formation, incomplete penetrance		2.70E-02	1.00E+00	1.47E-01	1.00E+00	3	22	RAI1,LIG3,EGFR
Mouse Phenotype	MP:0003207	decreased cellular sensitivity to gamma-irradiation		2.70E-02	1.00E+00	1.47E-01	1.00E+00	3	22	BBC3,CUL9,CYCS
Mouse Phenotype	MP:0030881	abnormal knee morphology		2.70E-02	1.00E+00	1.47E-01	1.00E+00	3	22	FGF9,FLNB,RHOBTB3
Mouse Phenotype	MP:0030031	abnormal forehead morphology		2.70E-02	1.00E+00	1.47E-01	1.00E+00	3	22	FGF9,PRICKLE1,CYCS
Mouse Phenotype	MP:0003710	abnormal physiological neovascularization		2.70E-02	1.00E+00	1.47E-01	1.00E+00	3	22	ATP2A2,SPP1,CD47
Mouse Phenotype	MP:0008770	decreased survivor rate		2.72E-02	1.00E+00	1.47E-01	1.00E+00	12	213	SLITRK1,TYR,VEGFA,COL5A2,FLNB,ATF5,RHOBTB3,IDUA,RAI1,GABRA2,GLDC,NOS1
Mouse Phenotype	MP:0005058	abnormal lysosome morphology		2.77E-02	1.00E+00	1.47E-01	1.00E+00	5	57	CLN3,BORCS7,SPG11,IDUA,NAGLU
Mouse Phenotype	MP:0001968	abnormal touch/ nociception		2.78E-02	1.00E+00	1.47E-01	1.00E+00	18	366	ADORA1,KCNT1,WFS1,BICDL1,RAB18,FRZB,ABCC3,SPP1,SMDT1,TAC1,CACNA1S,CAMK4,GLRA3,GRIN2A,RGS4,OPRK1,CGNL1,TRIB1
Mouse Phenotype	MP:0005553	increased circulating creatinine level		2.81E-02	1.00E+00	1.47E-01	1.00E+00	12	214	ADORA1,PRSS53,PKD1,VEGFA,XDH,SLC13A3,TBC1D31,SPP1,ACY3,CCNI,TFAP2B,EGFR
Mouse Phenotype	MP:0004674	thin ribs		2.81E-02	1.00E+00	1.47E-01	1.00E+00	2	9	FLNB,CACNA1S
Mouse Phenotype	MP:0011843	abnormal kidney collecting duct epithelium morphology		2.81E-02	1.00E+00	1.47E-01	1.00E+00	2	9	WNT9B,CD63
Mouse Phenotype	MP:0004577	abnormal cochlear hair cell inter-stereocilial links morphology		2.81E-02	1.00E+00	1.47E-01	1.00E+00	2	9	CDH23,PCDH15
Mouse Phenotype	MP:0010962	decreased compact bone mass		2.81E-02	1.00E+00	1.47E-01	1.00E+00	2	9	MGP,PKD1
Mouse Phenotype	MP:0005662	increased circulating adrenaline level		2.81E-02	1.00E+00	1.47E-01	1.00E+00	2	9	CHGA,VGF
Mouse Phenotype	MP:0000566	synostosis		2.81E-02	1.00E+00	1.47E-01	1.00E+00	2	9	FGF9,CYP51A1
Mouse Phenotype	MP:0009063	abnormal oviduct size		2.81E-02	1.00E+00	1.47E-01	1.00E+00	2	9	VGF,WNT9B
Mouse Phenotype	MP:0000558	abnormal tibia morphology		2.85E-02	1.00E+00	1.47E-01	1.00E+00	18	367	FGF9,VGF,UBE2J1,FLNB,IDUA,BICDL1,SPARC,CYP51A1,ISLR,TNFRSF11A,NOTCH2,EVC2,TTC28,SLC26A2,CANX,TOX2,SLC29A1,RCAN2
Mouse Phenotype	MP:0010068	decreased red blood cell distribution width		2.87E-02	1.00E+00	1.47E-01	1.00E+00	4	39	SLC24A4,AARS2,FLNB,DUSP3
Mouse Phenotype	MP:0001629	abnormal heart rate		2.92E-02	1.00E+00	1.47E-01	1.00E+00	20	421	ADRA1A,CLCN2,MGP,VEGFA,SPG11,IDUA,BICDL1,FOXP1,NFAT5,GABRA2,CAND1,SPP1,NOS1,DRD2,RAPGEF4,ZFPM2,TH,EGFR,CD47,SLC29A1
Mouse Phenotype	MP:0000484	abnormal pulmonary artery morphology		2.96E-02	1.00E+00	1.47E-01	1.00E+00	5	58	CITED2,MGP,VEGFA,CPLANE1,CNTRL
Mouse Phenotype	MP:0004985	decreased osteoclast cell number		2.96E-02	1.00E+00	1.47E-01	1.00E+00	5	58	SPARC,SPP1,TNFRSF11A,CAMK4,CD47
Mouse Phenotype	MP:0012294	enhanced active avoidance behavior		3.00E-02	1.00E+00	1.47E-01	1.00E+00	1	1	WFS1
Mouse Phenotype	MP:0011040	abnormal vestibuloocular light reflex		3.00E-02	1.00E+00	1.47E-01	1.00E+00	1	1	PCDH15
Mouse Phenotype	MP:0011039	abnormal vestibuloocular dark reflex		3.00E-02	1.00E+00	1.47E-01	1.00E+00	1	1	PCDH15
Mouse Phenotype	MP:0014124	increased amylin secretion		3.00E-02	1.00E+00	1.47E-01	1.00E+00	1	1	RAI1
Mouse Phenotype	MP:0030201	absent nasal septum cartilage		3.00E-02	1.00E+00	1.47E-01	1.00E+00	1	1	CDON
Mouse Phenotype	MP:0030202	nasal septum cartilage hypoplasia		3.00E-02	1.00E+00	1.47E-01	1.00E+00	1	1	CDON
Mouse Phenotype	MP:0011910	decreased pancreatic endocrine progenitor cell proliferation		3.00E-02	1.00E+00	1.47E-01	1.00E+00	1	1	INSM1
Mouse Phenotype	MP:0011908	abnormal pancreatic endocrine progenitor cell proliferation		3.00E-02	1.00E+00	1.47E-01	1.00E+00	1	1	INSM1
Mouse Phenotype	MP:0008331	increased lactotroph cell number		3.00E-02	1.00E+00	1.47E-01	1.00E+00	1	1	DRD2
Mouse Phenotype	MP:0008324	abnormal melanotroph morphology		3.00E-02	1.00E+00	1.47E-01	1.00E+00	1	1	DRD2
Mouse Phenotype	MP:0030217	abnormal piriform aperture morphology		3.00E-02	1.00E+00	1.47E-01	1.00E+00	1	1	CDON
Mouse Phenotype	MP:0030218	piriform aperture stenosis		3.00E-02	1.00E+00	1.47E-01	1.00E+00	1	1	CDON
Mouse Phenotype	MP:0010627	enlarged tricuspid valve		3.00E-02	1.00E+00	1.47E-01	1.00E+00	1	1	IDUA
Mouse Phenotype	MP:0010621	abnormal tricuspid valve anulus morphology		3.00E-02	1.00E+00	1.47E-01	1.00E+00	1	1	PDLIM7
Mouse Phenotype	MP:0030257	increased tongue papilloma incidence		3.00E-02	1.00E+00	1.47E-01	1.00E+00	1	1	ATP2A2
Mouse Phenotype	MP:0008389	hypochromic macrocytic anemia		3.00E-02	1.00E+00	1.47E-01	1.00E+00	1	1	POLG
Mouse Phenotype	MP:0013784	abnormal mammary gland bud elongation		3.00E-02	1.00E+00	1.47E-01	1.00E+00	1	1	NET1
Mouse Phenotype	MP:0030750	increased circulating leucine level		3.00E-02	1.00E+00	1.47E-01	1.00E+00	1	1	SLC38A3
Mouse Phenotype	MP:0030748	decreased leucine level		3.00E-02	1.00E+00	1.47E-01	1.00E+00	1	1	SLC38A3
Mouse Phenotype	MP:0004464	absent strial basal cell tight junctions		3.00E-02	1.00E+00	1.47E-01	1.00E+00	1	1	CLDN11
Mouse Phenotype	MP:0030749	abnormal circulating leucine level		3.00E-02	1.00E+00	1.47E-01	1.00E+00	1	1	SLC38A3
Mouse Phenotype	MP:0011692	increased chondrocyte number		3.00E-02	1.00E+00	1.47E-01	1.00E+00	1	1	FGF9
Mouse Phenotype	MP:0012149	decreased b-wave implicit time		3.00E-02	1.00E+00	1.47E-01	1.00E+00	1	1	CDH23
Mouse Phenotype	MP:0012148	decreased a-wave implicit time		3.00E-02	1.00E+00	1.47E-01	1.00E+00	1	1	CDH23
Mouse Phenotype	MP:0012180	abnormal somatic mesoderm morphology		3.00E-02	1.00E+00	1.47E-01	1.00E+00	1	1	TRIM28
Mouse Phenotype	MP:0030037	prominent nasal bridge		3.00E-02	1.00E+00	1.47E-01	1.00E+00	1	1	IDUA
Mouse Phenotype	MP:0011758	renal ischemia		3.00E-02	1.00E+00	1.47E-01	1.00E+00	1	1	VEGFA
Mouse Phenotype	MP:0011757	abnormal kidney collecting duct principal cell morphology		3.00E-02	1.00E+00	1.47E-01	1.00E+00	1	1	CD63
Mouse Phenotype	MP:0011744	abnormal kidney epithelial cell primary cilium physiology		3.00E-02	1.00E+00	1.47E-01	1.00E+00	1	1	PKD1
Mouse Phenotype	MP:0010480	pulmonary arteriovenous malformation		3.00E-02	1.00E+00	1.47E-01	1.00E+00	1	1	MGP
Mouse Phenotype	MP:0030539	abnormal head paraxial mesoderm morphology		3.00E-02	1.00E+00	1.47E-01	1.00E+00	1	1	RTEL1
Mouse Phenotype	MP:0012750	absent cardiac neural crest cells		3.00E-02	1.00E+00	1.47E-01	1.00E+00	1	1	CITED2
Mouse Phenotype	MP:0010135	increased DN4 thymocyte number		3.00E-02	1.00E+00	1.47E-01	1.00E+00	1	1	TSC22D3
Mouse Phenotype	MP:0020382	increased kidney epithelial cell primary cilium length		3.00E-02	1.00E+00	1.47E-01	1.00E+00	1	1	PKD1
Mouse Phenotype	MP:0009187	absent PP cells		3.00E-02	1.00E+00	1.47E-01	1.00E+00	1	1	INSM1
Mouse Phenotype	MP:0013211	abnormal nonmotile primary cilium physiology		3.00E-02	1.00E+00	1.47E-01	1.00E+00	1	1	PKD1
Mouse Phenotype	MP:0004303	abnormal Hensen cell morphology		3.00E-02	1.00E+00	1.47E-01	1.00E+00	1	1	PCDH15
Mouse Phenotype	MP:0003914	decreased heart right ventricle weight		3.00E-02	1.00E+00	1.47E-01	1.00E+00	1	1	FITM2
Mouse Phenotype	MP:0011551	variegated eye pigmentation pattern		3.00E-02	1.00E+00	1.47E-01	1.00E+00	1	1	TYR
Mouse Phenotype	MP:0010272	increased tongue tumor incidence		3.00E-02	1.00E+00	1.47E-01	1.00E+00	1	1	ATP2A2
Mouse Phenotype	MP:0009276	ecchymosis		3.00E-02	1.00E+00	1.47E-01	1.00E+00	1	1	SCG5
Mouse Phenotype	MP:0013355	adenohypophysis hypertrophy		3.00E-02	1.00E+00	1.47E-01	1.00E+00	1	1	DRD2
Mouse Phenotype	MP:0013332	peliosis		3.00E-02	1.00E+00	1.47E-01	1.00E+00	1	1	DRD2
Mouse Phenotype	MP:0013333	pituitary gland peliosis		3.00E-02	1.00E+00	1.47E-01	1.00E+00	1	1	DRD2
Mouse Phenotype	MP:0013334	adenohypophysis peliosis		3.00E-02	1.00E+00	1.47E-01	1.00E+00	1	1	DRD2
Mouse Phenotype	MP:0003576	oviduct hypoplasia		3.00E-02	1.00E+00	1.47E-01	1.00E+00	1	1	WNT9B
Mouse Phenotype	MP:0014289	decreased distal limb length		3.00E-02	1.00E+00	1.47E-01	1.00E+00	1	1	FLNB
Mouse Phenotype	MP:0009782	abnormal basicranium angle		3.00E-02	1.00E+00	1.47E-01	1.00E+00	1	1	SMG1
Mouse Phenotype	MP:0004079	abnormal putamen morphology		3.00E-02	1.00E+00	1.47E-01	1.00E+00	1	1	HSF1
Mouse Phenotype	MP:0008423	decreased lactotroph cell size		3.00E-02	1.00E+00	1.47E-01	1.00E+00	1	1	DRD2
Mouse Phenotype	MP:0010782	stomach smooth muscle circular layer hypertrophy		3.00E-02	1.00E+00	1.47E-01	1.00E+00	1	1	NOS1
Mouse Phenotype	MP:0003602	increased renal hamartoma incidence		3.00E-02	1.00E+00	1.47E-01	1.00E+00	1	1	PKD1
Mouse Phenotype	MP:0011297	absent tubuloglomerular feedback response		3.00E-02	1.00E+00	1.47E-01	1.00E+00	1	1	ADORA1
Mouse Phenotype	MP:0011282	increased podocyte apoptosis		3.00E-02	1.00E+00	1.47E-01	1.00E+00	1	1	CCNI
Mouse Phenotype	MP:0030448	premature presphenoid synchondrosis closure		3.00E-02	1.00E+00	1.47E-01	1.00E+00	1	1	PKD1
Mouse Phenotype	MP:0008506	abnormal noradrenergic chromaffin cell morphology		3.00E-02	1.00E+00	1.47E-01	1.00E+00	1	1	VGF
Mouse Phenotype	MP:0010818	adhesive atelectasis		3.00E-02	1.00E+00	1.47E-01	1.00E+00	1	1	ITGA8
Mouse Phenotype	MP:0030475	fused lower incisors		3.00E-02	1.00E+00	1.47E-01	1.00E+00	1	1	PRICKLE1
Mouse Phenotype	MP:0012636	decreased monoamine oxidase activity		3.00E-02	1.00E+00	1.47E-01	1.00E+00	1	1	ARHGEF10
Mouse Phenotype	MP:0012635	abnormal monoamine oxidase activity		3.00E-02	1.00E+00	1.47E-01	1.00E+00	1	1	ARHGEF10
Mouse Phenotype	MP:0009066	decreased oviduct weight		3.00E-02	1.00E+00	1.47E-01	1.00E+00	1	1	VGF
Mouse Phenotype	MP:0003758	narrow palate		3.00E-02	1.00E+00	1.47E-01	1.00E+00	1	1	FGF9
Mouse Phenotype	MP:0009065	abnormal oviduct weight		3.00E-02	1.00E+00	1.47E-01	1.00E+00	1	1	VGF
Mouse Phenotype	MP:0003752	increased oral papilloma incidence		3.00E-02	1.00E+00	1.47E-01	1.00E+00	1	1	ATP2A2
Mouse Phenotype	MP:0010064	increased circulating creatine level		3.00E-02	1.00E+00	1.47E-01	1.00E+00	1	1	STAT6
Mouse Phenotype	MP:0001625	cardiac hypertrophy		3.03E-02	1.00E+00	1.47E-01	1.00E+00	11	192	CHGA,RREB1,PKD1,ATP2A2,SOD2,NFATC4,TRIM63,NOS1,CLXN,PCDHA10,EGFR
Mouse Phenotype	MP:0014105	abnormal chondrocyte differentiation		3.04E-02	1.00E+00	1.47E-01	1.00E+00	3	23	CHUK,KDM6B,EGFR
Mouse Phenotype	MP:0008150	decreased diameter of long bones		3.04E-02	1.00E+00	1.47E-01	1.00E+00	3	23	FLNB,NOTCH2,CACNA1S
Mouse Phenotype	MP:0009050	dilated proximal convoluted tubule		3.04E-02	1.00E+00	1.47E-01	1.00E+00	3	23	PKD1,VEGFA,TFAP2B
Mouse Phenotype	MP:0001463	abnormal spatial learning		3.09E-02	1.00E+00	1.47E-01	1.00E+00	14	267	BORCS7,VGF,HTR1A,WFS1,IDUA,ARSG,SORCS3,SORL1,GABRA5,KIF21B,NOS1,NRGN,GRIN2A,NXPH3
Mouse Phenotype	MP:0003189	fused joints		3.13E-02	1.00E+00	1.47E-01	1.00E+00	10	169	RNF168,CHUK,FGF9,FLNB,NDC1,RAI1,CACNA1S,TTC28,SELENON,SLC29A1
Mouse Phenotype	MP:0008775	abnormal heart ventricle pressure		3.16E-02	1.00E+00	1.47E-01	1.00E+00	5	59	FSTL3,VEGFA,ATP2A2,BBC3,EGFR
Mouse Phenotype	MP:0010835	increased CD4-positive, alpha-beta memory T cell number		3.16E-02	1.00E+00	1.47E-01	1.00E+00	5	59	IL2RB,DCK,RASGRP1,ARHGEF1,RORC
Mouse Phenotype	MP:0002067	abnormal sensory capabilities/reflexes/nociception		3.22E-02	1.00E+00	1.47E-01	1.00E+00	54	1401	CFL2,PEX6,EYA2,CSMD3,SLITRK1,ADORA1,BEND6,CLCN1,PRSS53,CLN3,FGF9,KCNT1,BORCS7,VEGFA,VGF,WFS1,ID3,SPG11,IDUA,BICDL1,RAB18,FRZB,TTC17,CADPS2,ATP2A2,RAI1,SOD2,GABRA2,ABCC3,DNAJB11,SPP1,SMDT1,CDH23,NEFL,GLB1,KCNJ13,PCDH15,TAC1,RAB5A,CACNA1S,DRD2,CAMK4,PAK5,GLRA3,ABCC5,GRIN2A,MCOLN1,RGS4,OPRK1,CLDN11,KIAA1217,CGNL1,TRIB1,NXPH3
Mouse Phenotype	MP:0003857	abnormal hindlimb zeugopod morphology		3.27E-02	1.00E+00	1.47E-01	1.00E+00	18	373	FGF9,VGF,UBE2J1,FLNB,IDUA,BICDL1,SPARC,CYP51A1,ISLR,TNFRSF11A,NOTCH2,EVC2,TTC28,SLC26A2,CANX,TOX2,SLC29A1,RCAN2
Mouse Phenotype	MP:0000373	belly spot		3.38E-02	1.00E+00	1.47E-01	1.00E+00	4	41	RPS19,PLXNB2,TYR,PXDN
Mouse Phenotype	MP:0030608	decreased tooth number		3.38E-02	1.00E+00	1.47E-01	1.00E+00	4	41	VEGFA,TNFRSF11A,CDON,EVC2
Mouse Phenotype	MP:0009780	abnormal chondrocyte physiology		3.38E-02	1.00E+00	1.47E-01	1.00E+00	4	41	PKD1,FLNB,KDM6B,EVC2
Mouse Phenotype	MP:0010844	increased effector memory CD4-positive, alpha-beta T cell number		3.38E-02	1.00E+00	1.47E-01	1.00E+00	4	41	IL2RB,DCK,RASGRP1,RORC
Mouse Phenotype	MP:0001395	bidirectional circling		3.40E-02	1.00E+00	1.47E-01	1.00E+00	3	24	CDH23,PCDH15,CYCS
Mouse Phenotype	MP:0030609	decreased incisor number		3.40E-02	1.00E+00	1.47E-01	1.00E+00	3	24	VEGFA,TNFRSF11A,CDON
Mouse Phenotype	MP:0010207	abnormal telomere morphology		3.40E-02	1.00E+00	1.47E-01	1.00E+00	3	24	DOT1L,RTEL1,TERT
Mouse Phenotype	MP:0011825	decreased cell chemotaxis		3.45E-02	1.00E+00	1.47E-01	1.00E+00	2	10	SPP1,ARHGAP45
Mouse Phenotype	MP:0030197	small nasal septum		3.45E-02	1.00E+00	1.47E-01	1.00E+00	2	10	CHUK,CDON
Mouse Phenotype	MP:0004730	abnormal circulating gastrin level		3.45E-02	1.00E+00	1.47E-01	1.00E+00	2	10	SST,MCOLN1
Mouse Phenotype	MP:0011062	abnormal outer hair cell kinocilium morphology		3.45E-02	1.00E+00	1.47E-01	1.00E+00	2	10	CDH23,PCDH15
Mouse Phenotype	MP:0009615	abnormal zinc homeostasis		3.45E-02	1.00E+00	1.47E-01	1.00E+00	2	10	SLC30A3,SLC39A8
Mouse Phenotype	MP:0005243	hemothorax		3.45E-02	1.00E+00	1.47E-01	1.00E+00	2	10	F13A1,SCG5
Mouse Phenotype	MP:0009645	crystalluria		3.45E-02	1.00E+00	1.47E-01	1.00E+00	2	10	XDH,SPP1
Mouse Phenotype	MP:0000430	absent maxillary shelf		3.45E-02	1.00E+00	1.47E-01	1.00E+00	2	10	KCNJ13,CDON
Mouse Phenotype	MP:0011146	abnormal mesenchymal cell proliferation involved in lung development		3.45E-02	1.00E+00	1.47E-01	1.00E+00	2	10	FGF9,WNT2
Mouse Phenotype	MP:0020080	increased bone mineralization		3.45E-02	1.00E+00	1.47E-01	1.00E+00	2	10	NOTCH2,SLC29A1
Mouse Phenotype	MP:0004545	enlarged esophagus		3.45E-02	1.00E+00	1.47E-01	1.00E+00	2	10	CHUK,NOS1
Mouse Phenotype	MP:0011460	decreased urine chloride ion level		3.45E-02	1.00E+00	1.47E-01	1.00E+00	2	10	CLCN2,SPP1
Mouse Phenotype	MP:0030612	organic aciduria		3.45E-02	1.00E+00	1.47E-01	1.00E+00	2	10	ACADL,SOD2
Mouse Phenotype	MP:0010294	increased kidney tumor incidence		3.45E-02	1.00E+00	1.47E-01	1.00E+00	2	10	PKD1,PCBP4
Mouse Phenotype	MP:0009755	impaired behavioral response to alcohol		3.45E-02	1.00E+00	1.47E-01	1.00E+00	2	10	DRD2,SLC29A1
Mouse Phenotype	MP:0009757	impaired behavioral response to morphine		3.45E-02	1.00E+00	1.47E-01	1.00E+00	2	10	RGS4,OPRK1
Mouse Phenotype	MP:0003637	cochlear ganglion hypoplasia		3.45E-02	1.00E+00	1.47E-01	1.00E+00	2	10	CDH23,PCDH15
Mouse Phenotype	MP:0005462	abnormal mast cell differentiation		3.45E-02	1.00E+00	1.47E-01	1.00E+00	2	10	NDST2,MCEMP1
Mouse Phenotype	MP:0004109	abnormal Sertoli cell development		3.45E-02	1.00E+00	1.47E-01	1.00E+00	2	10	CLCN2,FGF9
Mouse Phenotype	MP:0002064	seizures		3.45E-02	1.00E+00	1.47E-01	1.00E+00	17	349	USP18,CLN3,SCN2B,KCNT1,UNC13B,HTR1A,SCG5,SLC2A1,RAI1,SOD2,NOS1,NPY,DRD2,PRICKLE1,GLRA3,GRIN2A,KCNH3
Mouse Phenotype	MP:0020467	abnormal circadian behavior		3.47E-02	1.00E+00	1.47E-01	1.00E+00	6	81	VGF,SFPQ,IDUA,CADPS2,RAI1,NAGLU
Mouse Phenotype	MP:0030384	short facial bone		3.53E-02	1.00E+00	1.47E-01	1.00E+00	7	103	CHUK,FGF9,VEGFA,RAI1,CACNA1S,PRICKLE1,EGFR
Mouse Phenotype	MP:0006138	congestive heart failure		3.58E-02	1.00E+00	1.47E-01	1.00E+00	5	61	IDUA,ATP2A2,KDR,TFAP2B,ZFPM2
Mouse Phenotype	MP:0000032	cochlear degeneration		3.58E-02	1.00E+00	1.47E-01	1.00E+00	5	61	POLG,IDUA,NAGLU,CDH23,PCDH15
Mouse Phenotype	MP:0010849	abnormal effector memory CD8-positive, alpha-beta T cell number		3.58E-02	1.00E+00	1.47E-01	1.00E+00	5	61	IL2RB,DCK,RASGRP1,ARHGEF1,RORC
Mouse Phenotype	MP:0000458	abnormal mandible morphology		3.59E-02	1.00E+00	1.47E-01	1.00E+00	10	173	CHUK,FGF9,VEGFA,IDUA,GLDC,CPLANE1,CACNA1S,PRICKLE1,SLC26A2,EGFR
Mouse Phenotype	MP:0011368	increased kidney apoptosis		3.65E-02	1.00E+00	1.47E-01	1.00E+00	4	42	NFAT5,CCNI,NOTCH2,TFAP2B
Mouse Phenotype	MP:0009747	impaired behavioral response to xenobiotic		3.65E-02	1.00E+00	1.47E-01	1.00E+00	6	82	WFS1,GABRA2,DRD2,RGS4,OPRK1,SLC29A1
Mouse Phenotype	MP:0009644	uremia		3.67E-02	1.00E+00	1.47E-01	1.00E+00	19	405	ADORA1,PRSS53,PKD1,VEGFA,XDH,SLC13A3,TBC1D31,SOD2,SPP1,ACY3,CUL9,CCNI,SLC38A3,ABCC5,TFAP2B,CLDN11,EGFR,CGNL1,TEDC1
Mouse Phenotype	MP:0004362	cochlear hair cell degeneration		3.69E-02	1.00E+00	1.47E-01	1.00E+00	7	104	POLG,IDUA,GABRA5,CDH23,PCDH15,GRID1,CLDN11
Mouse Phenotype	MP:0001634	internal hemorrhage		3.73E-02	1.00E+00	1.47E-01	1.00E+00	18	379	USP18,CSMD3,F13A1,MGP,PKD1,PKP2,VEGFA,SCG5,POR,HDAC7,IKBKB,SMG1,RTEL1,SPP1,GLDC,MLST8,RHEB,CYCS
Mouse Phenotype	MP:0002314	abnormal respiratory mechanics		3.74E-02	1.00E+00	1.47E-01	1.00E+00	8	127	ADORA1,SLC13A3,BTBD7,EPS8L1,NOS1,GPANK1,DRD2,SELENON
Mouse Phenotype	MP:0011971	increased circulating lactate dehydrogenase level		3.78E-02	1.00E+00	1.47E-01	1.00E+00	3	25	RNF168,CUL9,UACA
Mouse Phenotype	MP:0004917	abnormal T cell selection		3.78E-02	1.00E+00	1.47E-01	1.00E+00	3	25	IL2RB,TNFRSF11A,RASGRP1
Mouse Phenotype	MP:0020851	abnormal vacuole morphology		3.80E-02	1.00E+00	1.47E-01	1.00E+00	5	62	CLN3,BORCS7,SPG11,IDUA,NAGLU
Mouse Phenotype	MP:0006206	embryonic lethality between somite formation and embryo turning		3.85E-02	1.00E+00	1.47E-01	1.00E+00	7	105	TRAIP,VEGFA,POLG,ATP2A2,PRICKLE1,RGS4,LIG3
Mouse Phenotype	MP:0009347	increased trabecular bone thickness		3.93E-02	1.00E+00	1.47E-01	1.00E+00	4	43	SPP1,TNFRSF11A,NOS1,CD47
Mouse Phenotype	MP:0002229	neurodegeneration		3.96E-02	1.00E+00	1.47E-01	1.00E+00	21	463	MAN2C1,CLCN1,CLCN2,BORCS7,VEGFA,POLG,SPG11,IDUA,ARSG,RAB18,SOD2,SORL1,GABRA5,TTLL3,NAGLU,CDH23,GLB1,AP5Z1,PCDH15,GRID1,CLDN11
Mouse Phenotype	MP:0000849	abnormal cerebellum morphology		3.98E-02	1.00E+00	1.47E-01	1.00E+00	18	382	PLXNB2,CLCN2,CLN3,SPG11,IDUA,ARSG,CADPS2,SOD2,NAGLU,PEX11B,NEFL,GLB1,AP5Z1,CPLANE1,CAMK4,CANX,GRIN2C,EGFR
Mouse Phenotype	MP:0008772	increased heart ventricle size		4.02E-02	1.00E+00	1.47E-01	1.00E+00	11	201	CHGA,RREB1,SCN2B,PKD1,FGF9,IQCB1,ATP2A2,SOD2,TRIM63,NOS1,EGFR
Mouse Phenotype	MP:0000282	abnormal interatrial septum morphology		4.03E-02	1.00E+00	1.47E-01	1.00E+00	7	106	CITED2,PKD1,ATP2A2,CPLANE1,PRICKLE1,CNTRL,ZFPM2
Mouse Phenotype	MP:0004736	abnormal distortion product otoacoustic emission		4.03E-02	1.00E+00	1.47E-01	1.00E+00	6	84	GABRA5,CDH23,COCH,PCDH15,GRID1,CLDN11
Mouse Phenotype	MP:0004404	cochlear outer hair cell degeneration		4.03E-02	1.00E+00	1.47E-01	1.00E+00	6	84	POLG,GABRA5,CDH23,PCDH15,GRID1,CLDN11
Mouse Phenotype	MP:0000552	abnormal radius morphology		4.03E-02	1.00E+00	1.47E-01	1.00E+00	6	84	PKD1,FGF9,FLNB,CYP51A1,ISLR,EVC2
Mouse Phenotype	MP:0002857	cochlear ganglion degeneration		4.03E-02	1.00E+00	1.47E-01	1.00E+00	5	63	POLG,IDUA,GABRA5,CDH23,PCDH15
Mouse Phenotype	MP:0000880	decreased Purkinje cell number		4.03E-02	1.00E+00	1.47E-01	1.00E+00	5	63	ARSG,CADPS2,NAGLU,CAMK4,EGFR
Mouse Phenotype	MP:0005406	abnormal heart size		4.08E-02	1.00E+00	1.47E-01	1.00E+00	51	1332	CDK9,RNF168,FSTL3,PDLIM7,CHGA,RREB1,ADAM8,PKD1,PKP2,FGF9,VEGFA,SCG5,RHOBTB3,POLG,POR,IDUA,BTBD7,PARVA,FOXP1,DOT1L,FITM2,ATP2A2,SOD2,GABRA5,SPARC,CAND1,SPP1,CYP51A1,CRLF2,SEPTIN6,ZFP36L1,NFATC4,SPHK1,GLE1,DGUOK,TRIM63,NOS1,RAB5A,NOTCH2,PRSS35,EVC2,CLXN,CAMK4,CANX,CNTRL,PCDHA10,BTAF1,ZFPM2,TH,EGFR,TLE4
Mouse Phenotype	MP:0002182	abnormal astrocyte morphology		4.11E-02	1.00E+00	1.47E-01	1.00E+00	9	153	CLN3,HSF1,VEGFA,SPG11,ARSG,AP5Z1,DRD2,CANX,TSPAN2
Mouse Phenotype	MP:0021009	abnormal synaptic physiology		4.12E-02	1.00E+00	1.47E-01	1.00E+00	41	1036	PCP4,DENND2D,ADORA1,CPNE6,SLC24A4,KCNT1,VGF,HTR1A,ID3,BCAN,BTBD7,SORCS3,CADPS2,SNRNP70,FITM2,GABRA2,GABRA5,KLHL17,LHFPL4,SST,PRAG1,NDUFB9,DHX8,C1QL1,DLAT,CACNA1H,NOS1,DRD2,EVC2,TTC28,NRGN,CAMK4,GLRA3,GRIN2A,GRIN2C,KCNH3,OPRK1,LIMK1,KIAA1217,CD47,SLC29A1
Mouse Phenotype	MP:0003336	pancreas cyst		4.13E-02	1.00E+00	1.47E-01	1.00E+00	2	11	PKD1,ARL3
Mouse Phenotype	MP:0009586	increased platelet aggregation		4.13E-02	1.00E+00	1.47E-01	1.00E+00	2	11	ALOX12,PDLIM1
Mouse Phenotype	MP:0021215	abnormal palatal mesenchymal cell proliferation		4.13E-02	1.00E+00	1.47E-01	1.00E+00	2	11	FGF9,PRICKLE1
Mouse Phenotype	MP:0031511	globular heart		4.13E-02	1.00E+00	1.47E-01	1.00E+00	2	11	ATP2A2,ZFPM2
Mouse Phenotype	MP:0009426	decreased soleus weight		4.13E-02	1.00E+00	1.47E-01	1.00E+00	2	11	IFRD1,SELENON
Mouse Phenotype	MP:0008158	increased diameter of femur		4.13E-02	1.00E+00	1.47E-01	1.00E+00	2	11	FGF9,IDUA
Mouse Phenotype	MP:0003808	increased atrioventricular cushion size		4.13E-02	1.00E+00	1.47E-01	1.00E+00	2	11	FOXP1,ZFPM2
Mouse Phenotype	MP:0030624	abnormal circulating cysteine level		4.13E-02	1.00E+00	1.47E-01	1.00E+00	2	11	SLC7A11,SLC38A3
Mouse Phenotype	MP:0006111	abnormal coronary circulation		4.13E-02	1.00E+00	1.47E-01	1.00E+00	2	11	VEGFA,NOS1
Mouse Phenotype	MP:0003929	decreased heart rate variability		4.13E-02	1.00E+00	1.47E-01	1.00E+00	2	11	ADRA1A,IDUA
Mouse Phenotype	MP:0005341	decreased susceptibility to atherosclerosis		4.13E-02	1.00E+00	1.47E-01	1.00E+00	2	11	SPP1,HPS4
Mouse Phenotype	MP:0010426	abnormal heart and great artery attachment		4.14E-02	1.00E+00	1.47E-01	1.00E+00	11	202	CITED2,PKD1,VEGFA,PARVA,FOXP1,HIC2,GLDC,CPLANE1,PRICKLE1,CNTRL,ZFPM2
Mouse Phenotype	MP:0011101	prenatal lethality, incomplete penetrance		4.15E-02	1.00E+00	1.47E-01	1.00E+00	18	384	ACADL,CHGA,ADCY7,CITED2,AMOTL1,PKD1,HSF1,WFS1,POR,ARL3,ATP2A2,HIC2,ANKLE1,CPLANE1,NOTCH2,ZFPM2,EGFR,CYCS
Mouse Phenotype	MP:0001406	abnormal gait		4.16E-02	1.00E+00	1.47E-01	1.00E+00	22	493	CLCN1,CLN3,BORCS7,VEGFA,FLNB,SPG11,IDUA,RAB18,SOD2,SORL1,ELMOD2,CDH23,GLB1,AP5Z1,PCDH15,DRD2,CANX,MCOLN1,TH,CLDN11,PRG4,TOX2
Mouse Phenotype	MP:0003089	decreased skin tensile strength		4.18E-02	1.00E+00	1.47E-01	1.00E+00	3	26	COL5A2,P3H3,P3H4
Mouse Phenotype	MP:0000015	abnormal ear pigmentation		4.18E-02	1.00E+00	1.47E-01	1.00E+00	3	26	RPS19,TYR,HPS4
Mouse Phenotype	MP:0009712	impaired conditioned place preference behavior		4.18E-02	1.00E+00	1.47E-01	1.00E+00	3	26	DRD2,CAMK4,RGS4
Mouse Phenotype	MP:0008438	abnormal cutaneous collagen fibril morphology		4.18E-02	1.00E+00	1.47E-01	1.00E+00	3	26	COL5A2,P3H3,P3H4
Mouse Phenotype	MP:0030875	abnormal cartilaginous joint morphology		4.23E-02	1.00E+00	1.47E-01	1.00E+00	6	85	PKD1,FGF9,FLNB,RAI1,KIAA1217,SLC29A1
Mouse Phenotype	MP:0006336	abnormal otoacoustic response		4.23E-02	1.00E+00	1.47E-01	1.00E+00	6	85	GABRA5,CDH23,COCH,PCDH15,GRID1,CLDN11
Mouse Phenotype	MP:0001454	abnormal cued conditioning behavior		4.26E-02	1.00E+00	1.47E-01	1.00E+00	9	154	KCNT1,WFS1,RAI1,GABRA2,GABRA5,KIF21B,CAMK4,TH,LIMK1
Mouse Phenotype	MP:0011805	decreased cell migration		4.27E-02	1.00E+00	1.47E-01	1.00E+00	5	64	FLNB,BTBD7,SPP1,EGFR,ARHGAP45
Mouse Phenotype	MP:0008540	abnormal cerebral hemisphere morphology		4.27E-02	1.00E+00	1.47E-01	1.00E+00	25	578	USP18,MAN2C1,CSMD3,CLCN2,CLN3,HSF1,SPG11,BCAN,ARSG,RAB18,SOD2,GABRA5,NAGLU,PEX11B,SLC30A3,NEFL,AP5Z1,CDON,PRICKLE1,CANX,TERT,LIMK1,CELSR3,EGFR,CYCS
Mouse Phenotype	MP:0000847	abnormal metencephalon morphology		4.33E-02	1.00E+00	1.47E-01	1.00E+00	19	413	PLXNB2,CLCN2,CLN3,VEGFA,SPG11,IDUA,ARSG,CADPS2,SOD2,NAGLU,PEX11B,NEFL,GLB1,AP5Z1,CPLANE1,CAMK4,CANX,GRIN2C,EGFR
Mouse Phenotype	MP:0010499	abnormal ventricle myocardium morphology		4.38E-02	1.00E+00	1.47E-01	1.00E+00	7	108	PKP2,VEGFA,POR,FOXP1,ATP2A2,ZFP36L1,ZFPM2
Mouse Phenotype	MP:0002100	abnormal tooth morphology		4.42E-02	1.00E+00	1.47E-01	1.00E+00	15	307	CHUK,SLC24A4,FGF9,VEGFA,RHOBTB3,IDUA,PARVA,RAI1,SMG1,SPARC,TNFRSF11A,CDON,EVC2,PRICKLE1,CAMK4
Mouse Phenotype	MP:0005560	decreased circulating glucose level		4.44E-02	1.00E+00	1.47E-01	1.00E+00	28	665	ACADL,PANK1,ABCA7,HSF1,VGF,WFS1,SCG5,POLG,ITGA8,ARHGEF10,SNRPN,SOD2,GABRA2,SPP1,BIVM,CDH23,BCAT2,PRAG1,RNF115,SLC39A8,NFATC4,DGUOK,C5,SLC38A3,CACNA1S,PPP1R3B,RAPGEF4,ABCC5
Mouse Phenotype	MP:0001405	impaired coordination		4.48E-02	1.00E+00	1.47E-01	1.00E+00	20	442	CLN3,BORCS7,VEGFA,SPG11,SLC2A1,RAB18,FRZB,CADPS2,RAI1,NAGLU,CCN4,PCDH15,DRD2,CAMK4,GRIN2A,GRIN2C,RGS4,CLDN11,CELSR3,NXPH3
Mouse Phenotype	MP:0001270	distended abdomen		4.52E-02	1.00E+00	1.47E-01	1.00E+00	5	65	PKD1,ARL3,NAGLU,MCOLN1,CELSR3
Mouse Phenotype	MP:0000878	abnormal Purkinje cell number		4.52E-02	1.00E+00	1.47E-01	1.00E+00	5	65	ARSG,CADPS2,NAGLU,CAMK4,EGFR
Mouse Phenotype	MP:0030254	abnormal dental arch morphology		4.52E-02	1.00E+00	1.47E-01	1.00E+00	15	308	CHUK,SLC24A4,FGF9,VEGFA,RHOBTB3,IDUA,PARVA,RAI1,SMG1,SPARC,TNFRSF11A,CDON,EVC2,PRICKLE1,CAMK4
Mouse Phenotype	MP:0010425	abnormal heart and great vessel attachment		4.52E-02	1.00E+00	1.47E-01	1.00E+00	11	205	CITED2,PKD1,VEGFA,PARVA,FOXP1,HIC2,GLDC,CPLANE1,PRICKLE1,CNTRL,ZFPM2
Mouse Phenotype	MP:0006429	abnormal hyaline cartilage morphology		4.53E-02	1.00E+00	1.47E-01	1.00E+00	4	45	CHUK,FLNB,CDON,PRG4
Mouse Phenotype	MP:0010402	ventricular septal defect		4.54E-02	1.00E+00	1.47E-01	1.00E+00	13	256	CITED2,PKD1,VEGFA,FOXP1,ATP2A2,CYP51A1,HIC2,SLC39A8,GLDC,CPLANE1,PRICKLE1,CNTRL,ZFPM2
[truncated: 89,459 more rows]
